# Supplementary material for: An Evolutionary Comparison of the Handicap Principle and Hybrid Equilibrium Theories of Signaling
Source: PLoS One. 2015 Sep 8;10(9):e0137271. doi: 10.1371/journal.pone.0137271 (PMC4562630; doi:10.1371/journal.pone.0137271)
Supplement: S3 File — (QTI) [file pone.0137271.s003.qti]

<?xml version="1.0" encoding="UTF-8"?>
<!DOCTYPE qti>
<qti app="QtiPlot" version="0.9.9-rc6" script="muParser" windows="9" expand="1" log="[25 Apr 2013 22:23:32&#9;Plot: ''Graph5'']&#10;Linear Regression of dataset: Table1_BasinOfAttraction, using function: A*x+B&#10;Weighting Method: No weighting&#10;From x = 4.339434799970800e-01 to x = 1.125120699353750e-01&#10;B (y-intercept) = 2.374731386652965e-01 +/- 1.028131067338184e-02&#10;A (slope) = -2.951204297675929e-01 +/- 5.275577336242247e-02&#10;--------------------------------------------------------------------------------------&#10;Chi^2/doF = 4.868995791342125e-02&#10;R^2 = 0.0304031930345684&#10;Adjusted R^2 = 0.0284581643345375&#10;RMSE (Root Mean Squared Error) = 0.220658011215141&#10;RSS (Residual Sum of Squares) = 48.5925779975944&#10;---------------------------------------------------------------------------------------&#10;">
	<window type="1" name="Table1" date="2456398.6049495" w="1366" h="612" state="1" label="/home/kzollman/src/NetLogoModels/SirPhil/SirPhilReplicatorMutator RandomSample-table.csv" title="2">
		<tab rows="1000" cols="14" labels="0">
			<col name="runnumber" type="6" num="0" prec="13" plot="0" width="100" comment="[run number]" data="4;3;2;1;5;6;7;8;9;10;11;12;14;13;15;16;17;18;19;20;21;23;22;24;25;26;27;28;29;31;30;32;35;33;34;36;37;38;39;40;41;42;43;44;45;46;47;48;49;50;51;52;53;54;55;56;57;58;59;60;62;61;63;64;66;65;67;69;68;70;71;72;74;73;75;76;77;78;79;81;80;82;83;85;84;87;86;89;88;90;91;92;93;94;95;96;97;98;99;100;101;102;103;104;105;106;107;108;109;110;111;112;113;114;115;116;117;118;119;120;121;122;123;124;126;125;128;127;129;130;131;132;133;134;135;136;137;138;139;141;140;142;143;144;145;146;147;148;149;150;151;152;153;154;155;156;157;158;159;160;161;162;163;164;165;166;167;168;170;169;171;172;173;174;175;176;177;178;179;180;181;182;183;184;185;186;187;188;189;191;190;192;193;194;195;196;197;198;200;199;201;202;203;204;205;206;207;208;209;210;211;212;213;214;215;217;216;218;219;220;221;222;223;224;225;226;227;228;229;230;231;232;233;234;235;236;237;238;239;240;242;241;243;244;245;246;247;248;249;250;251;252;253;254;255;256;257;258;259;260;261;262;263;264;265;266;267;268;269;270;271;272;273;274;275;276;277;278;279;280;281;283;282;284;285;286;287;289;288;290;291;292;293;294;295;296;297;298;301;300;299;302;305;304;303;306;309;308;307;310;311;312;313;314;315;316;317;318;319;320;321;322;323;324;325;326;327;328;330;329;331;332;333;334;336;335;337;338;339;340;341;342;343;344;345;346;347;348;349;350;351;352;353;354;355;356;357;359;358;360;361;362;363;364;365;366;367;368;369;370;372;371;373;374;375;377;376;378;379;380;381;382;383;384;385;386;387;388;389;390;391;392;393;394;395;396;397;398;400;399;401;402;404;403;405;406;407;408;409;410;411;412;414;413;416;415;417;418;420;419;421;422;424;423;425;426;427;428;429;430;431;432;433;435;436;434;437;439;438;440;441;442;443;444;445;446;447;448;449;451;450;452;453;454;455;456;457;458;459;460;461;462;463;465;464;466;467;468;469;470;471;472;473;474;475;476;477;479;478;480;481;482;483;484;485;487;486;488;489;490;491;492;493;494;496;495;497;498;500;499;502;501;503;504;505;508;506;507;510;509;512;511;513;514;515;516;517;518;519;520;521;522;523;524;525;526;527;528;529;530;531;532;533;534;535;536;537;538;539;540;541;542;543;544;545;546;547;548;549;550;551;553;552;554;555;556;558;557;559;560;561;563;562;564;565;566;567;568;569;570;571;572;573;574;575;576;578;577;579;580;582;581;583;584;585;586;587;588;589;590;592;591;593;594;595;596;597;598;599;600;601;602;603;604;605;606;607;608;610;609;611;612;613;614;615;616;617;618;619;621;622;620;623;624;625;626;627;628;629;630;631;632;633;634;635;636;637;638;639;641;640;642;643;645;644;646;647;649;648;650;651;652;653;654;655;656;657;658;659;660;661;663;662;664;665;666;667;669;668;670;671;672;673;674;675;676;677;678;679;680;681;682;683;684;685;686;687;688;689;690;691;692;693;694;695;697;696;698;700;699;701;702;703;705;704;706;707;708;709;710;711;712;713;714;715;716;717;718;719;720;722;721;723;724;725;726;727;728;729;730;732;731;733;734;735;736;737;738;740;739;741;742;743;744;745;746;747;748;749;750;751;752;753;755;754;756;757;758;759;760;761;762;764;763;765;766;767;768;769;770;771;773;772;774;775;776;777;778;779;780;781;782;783;784;785;786;787;788;789;790;791;792;793;794;795;796;797;798;800;799;801;802;803;804;805;806;807;808;809;810;811;812;813;814;815;816;817;818;820;819;824;821;823;822;825;827;826;828;829;830;832;831;833;834;835;836;837;838;839;840;841;842;843;844;845;846;847;849;848;850;851;852;853;854;855;856;858;857;859;860;861;862;863;864;865;866;867;868;869;871;870;872;873;874;875;876;877;878;879;880;881;882;883;884;885;886;887;888;889;890;892;891;893;894;895;896;897;898;899;900;901;902;903;904;905;906;907;908;909;910;911;912;913;914;915;916;917;918;919;921;920;922;923;924;925;926;927;928;929;930;931;932;933;934;935;936;937;938;939;940;942;941;943;944;945;946;947;948;949;951;950;952;953;954;955;956;957;958;959;960;961;962;963;964;965;966;967;968;969;970;971;972;973;974;975;976;977;978;979;981;980;982;983;984;985;986;988;989;987;990;991;992;993;994;995;996;997;998;999;1000;"/>
			<col name="TotalRuns" type="6" num="0" prec="13" plot="2" width="100" comment="TotalRuns" data="1000;1000;1000;1000;1000;1000;1000;1000;1000;1000;1000;1000;1000;1000;1000;1000;1000;1000;1000;1000;1000;1000;1000;1000;1000;1000;1000;1000;1000;1000;1000;1000;1000;1000;1000;1000;1000;1000;1000;1000;1000;1000;1000;1000;1000;1000;1000;1000;1000;1000;1000;1000;1000;1000;1000;1000;1000;1000;1000;1000;1000;1000;1000;1000;1000;1000;1000;1000;1000;1000;1000;1000;1000;1000;1000;1000;1000;1000;1000;1000;1000;1000;1000;1000;1000;1000;1000;1000;1000;1000;1000;1000;1000;1000;1000;1000;1000;1000;1000;1000;1000;1000;1000;1000;1000;1000;1000;1000;1000;1000;1000;1000;1000;1000;1000;1000;1000;1000;1000;1000;1000;1000;1000;1000;1000;1000;1000;1000;1000;1000;1000;1000;1000;1000;1000;1000;1000;1000;1000;1000;1000;1000;1000;1000;1000;1000;1000;1000;1000;1000;1000;1000;1000;1000;1000;1000;1000;1000;1000;1000;1000;1000;1000;1000;1000;1000;1000;1000;1000;1000;1000;1000;1000;1000;1000;1000;1000;1000;1000;1000;1000;1000;1000;1000;1000;1000;1000;1000;1000;1000;1000;1000;1000;1000;1000;1000;1000;1000;1000;1000;1000;1000;1000;1000;1000;1000;1000;1000;1000;1000;1000;1000;1000;1000;1000;1000;1000;1000;1000;1000;1000;1000;1000;1000;1000;1000;1000;1000;1000;1000;1000;1000;1000;1000;1000;1000;1000;1000;1000;1000;1000;1000;1000;1000;1000;1000;1000;1000;1000;1000;1000;1000;1000;1000;1000;1000;1000;1000;1000;1000;1000;1000;1000;1000;1000;1000;1000;1000;1000;1000;1000;1000;1000;1000;1000;1000;1000;1000;1000;1000;1000;1000;1000;1000;1000;1000;1000;1000;1000;1000;1000;1000;1000;1000;1000;1000;1000;1000;1000;1000;1000;1000;1000;1000;1000;1000;1000;1000;1000;1000;1000;1000;1000;1000;1000;1000;1000;1000;1000;1000;1000;1000;1000;1000;1000;1000;1000;1000;1000;1000;1000;1000;1000;1000;1000;1000;1000;1000;1000;1000;1000;1000;1000;1000;1000;1000;1000;1000;1000;1000;1000;1000;1000;1000;1000;1000;1000;1000;1000;1000;1000;1000;1000;1000;1000;1000;1000;1000;1000;1000;1000;1000;1000;1000;1000;1000;1000;1000;1000;1000;1000;1000;1000;1000;1000;1000;1000;1000;1000;1000;1000;1000;1000;1000;1000;1000;1000;1000;1000;1000;1000;1000;1000;1000;1000;1000;1000;1000;1000;1000;1000;1000;1000;1000;1000;1000;1000;1000;1000;1000;1000;1000;1000;1000;1000;1000;1000;1000;1000;1000;1000;1000;1000;1000;1000;1000;1000;1000;1000;1000;1000;1000;1000;1000;1000;1000;1000;1000;1000;1000;1000;1000;1000;1000;1000;1000;1000;1000;1000;1000;1000;1000;1000;1000;1000;1000;1000;1000;1000;1000;1000;1000;1000;1000;1000;1000;1000;1000;1000;1000;1000;1000;1000;1000;1000;1000;1000;1000;1000;1000;1000;1000;1000;1000;1000;1000;1000;1000;1000;1000;1000;1000;1000;1000;1000;1000;1000;1000;1000;1000;1000;1000;1000;1000;1000;1000;1000;1000;1000;1000;1000;1000;1000;1000;1000;1000;1000;1000;1000;1000;1000;1000;1000;1000;1000;1000;1000;1000;1000;1000;1000;1000;1000;1000;1000;1000;1000;1000;1000;1000;1000;1000;1000;1000;1000;1000;1000;1000;1000;1000;1000;1000;1000;1000;1000;1000;1000;1000;1000;1000;1000;1000;1000;1000;1000;1000;1000;1000;1000;1000;1000;1000;1000;1000;1000;1000;1000;1000;1000;1000;1000;1000;1000;1000;1000;1000;1000;1000;1000;1000;1000;1000;1000;1000;1000;1000;1000;1000;1000;1000;1000;1000;1000;1000;1000;1000;1000;1000;1000;1000;1000;1000;1000;1000;1000;1000;1000;1000;1000;1000;1000;1000;1000;1000;1000;1000;1000;1000;1000;1000;1000;1000;1000;1000;1000;1000;1000;1000;1000;1000;1000;1000;1000;1000;1000;1000;1000;1000;1000;1000;1000;1000;1000;1000;1000;1000;1000;1000;1000;1000;1000;1000;1000;1000;1000;1000;1000;1000;1000;1000;1000;1000;1000;1000;1000;1000;1000;1000;1000;1000;1000;1000;1000;1000;1000;1000;1000;1000;1000;1000;1000;1000;1000;1000;1000;1000;1000;1000;1000;1000;1000;1000;1000;1000;1000;1000;1000;1000;1000;1000;1000;1000;1000;1000;1000;1000;1000;1000;1000;1000;1000;1000;1000;1000;1000;1000;1000;1000;1000;1000;1000;1000;1000;1000;1000;1000;1000;1000;1000;1000;1000;1000;1000;1000;1000;1000;1000;1000;1000;1000;1000;1000;1000;1000;1000;1000;1000;1000;1000;1000;1000;1000;1000;1000;1000;1000;1000;1000;1000;1000;1000;1000;1000;1000;1000;1000;1000;1000;1000;1000;1000;1000;1000;1000;1000;1000;1000;1000;1000;1000;1000;1000;1000;1000;1000;1000;1000;1000;1000;1000;1000;1000;1000;1000;1000;1000;1000;1000;1000;1000;1000;1000;1000;1000;1000;1000;1000;1000;1000;1000;1000;1000;1000;1000;1000;1000;1000;1000;1000;1000;1000;1000;1000;1000;1000;1000;1000;1000;1000;1000;1000;1000;1000;1000;1000;1000;1000;1000;1000;1000;1000;1000;1000;1000;1000;1000;1000;1000;1000;1000;1000;1000;1000;1000;1000;1000;1000;1000;1000;1000;1000;1000;1000;1000;1000;1000;1000;1000;1000;1000;1000;1000;1000;1000;1000;1000;1000;1000;1000;1000;1000;1000;1000;1000;1000;1000;1000;1000;1000;1000;1000;1000;1000;1000;1000;1000;1000;1000;1000;1000;1000;1000;1000;1000;1000;1000;1000;1000;1000;1000;1000;1000;1000;1000;1000;1000;1000;1000;1000;1000;1000;1000;1000;1000;1000;1000;1000;1000;1000;1000;1000;1000;1000;1000;1000;1000;1000;1000;1000;1000;1000;1000;1000;1000;1000;1000;1000;1000;1000;1000;1000;1000;1000;1000;1000;1000;1000;1000;1000;1000;1000;1000;1000;1000;1000;1000;1000;1000;1000;1000;1000;1000;1000;1000;1000;1000;1000;1000;1000;1000;"/>
			<col name="NumberOfTimesteps" type="6" num="0" prec="6" plot="2" width="100" comment="NumberOfTimesteps" data="10000;10000;10000;10000;10000;10000;10000;10000;10000;10000;10000;10000;10000;10000;10000;10000;10000;10000;10000;10000;10000;10000;10000;10000;10000;10000;10000;10000;10000;10000;10000;10000;10000;10000;10000;10000;10000;10000;10000;10000;10000;10000;10000;10000;10000;10000;10000;10000;10000;10000;10000;10000;10000;10000;10000;10000;10000;10000;10000;10000;10000;10000;10000;10000;10000;10000;10000;10000;10000;10000;10000;10000;10000;10000;10000;10000;10000;10000;10000;10000;10000;10000;10000;10000;10000;10000;10000;10000;10000;10000;10000;10000;10000;10000;10000;10000;10000;10000;10000;10000;10000;10000;10000;10000;10000;10000;10000;10000;10000;10000;10000;10000;10000;10000;10000;10000;10000;10000;10000;10000;10000;10000;10000;10000;10000;10000;10000;10000;10000;10000;10000;10000;10000;10000;10000;10000;10000;10000;10000;10000;10000;10000;10000;10000;10000;10000;10000;10000;10000;10000;10000;10000;10000;10000;10000;10000;10000;10000;10000;10000;10000;10000;10000;10000;10000;10000;10000;10000;10000;10000;10000;10000;10000;10000;10000;10000;10000;10000;10000;10000;10000;10000;10000;10000;10000;10000;10000;10000;10000;10000;10000;10000;10000;10000;10000;10000;10000;10000;10000;10000;10000;10000;10000;10000;10000;10000;10000;10000;10000;10000;10000;10000;10000;10000;10000;10000;10000;10000;10000;10000;10000;10000;10000;10000;10000;10000;10000;10000;10000;10000;10000;10000;10000;10000;10000;10000;10000;10000;10000;10000;10000;10000;10000;10000;10000;10000;10000;10000;10000;10000;10000;10000;10000;10000;10000;10000;10000;10000;10000;10000;10000;10000;10000;10000;10000;10000;10000;10000;10000;10000;10000;10000;10000;10000;10000;10000;10000;10000;10000;10000;10000;10000;10000;10000;10000;10000;10000;10000;10000;10000;10000;10000;10000;10000;10000;10000;10000;10000;10000;10000;10000;10000;10000;10000;10000;10000;10000;10000;10000;10000;10000;10000;10000;10000;10000;10000;10000;10000;10000;10000;10000;10000;10000;10000;10000;10000;10000;10000;10000;10000;10000;10000;10000;10000;10000;10000;10000;10000;10000;10000;10000;10000;10000;10000;10000;10000;10000;10000;10000;10000;10000;10000;10000;10000;10000;10000;10000;10000;10000;10000;10000;10000;10000;10000;10000;10000;10000;10000;10000;10000;10000;10000;10000;10000;10000;10000;10000;10000;10000;10000;10000;10000;10000;10000;10000;10000;10000;10000;10000;10000;10000;10000;10000;10000;10000;10000;10000;10000;10000;10000;10000;10000;10000;10000;10000;10000;10000;10000;10000;10000;10000;10000;10000;10000;10000;10000;10000;10000;10000;10000;10000;10000;10000;10000;10000;10000;10000;10000;10000;10000;10000;10000;10000;10000;10000;10000;10000;10000;10000;10000;10000;10000;10000;10000;10000;10000;10000;10000;10000;10000;10000;10000;10000;10000;10000;10000;10000;10000;10000;10000;10000;10000;10000;10000;10000;10000;10000;10000;10000;10000;10000;10000;10000;10000;10000;10000;10000;10000;10000;10000;10000;10000;10000;10000;10000;10000;10000;10000;10000;10000;10000;10000;10000;10000;10000;10000;10000;10000;10000;10000;10000;10000;10000;10000;10000;10000;10000;10000;10000;10000;10000;10000;10000;10000;10000;10000;10000;10000;10000;10000;10000;10000;10000;10000;10000;10000;10000;10000;10000;10000;10000;10000;10000;10000;10000;10000;10000;10000;10000;10000;10000;10000;10000;10000;10000;10000;10000;10000;10000;10000;10000;10000;10000;10000;10000;10000;10000;10000;10000;10000;10000;10000;10000;10000;10000;10000;10000;10000;10000;10000;10000;10000;10000;10000;10000;10000;10000;10000;10000;10000;10000;10000;10000;10000;10000;10000;10000;10000;10000;10000;10000;10000;10000;10000;10000;10000;10000;10000;10000;10000;10000;10000;10000;10000;10000;10000;10000;10000;10000;10000;10000;10000;10000;10000;10000;10000;10000;10000;10000;10000;10000;10000;10000;10000;10000;10000;10000;10000;10000;10000;10000;10000;10000;10000;10000;10000;10000;10000;10000;10000;10000;10000;10000;10000;10000;10000;10000;10000;10000;10000;10000;10000;10000;10000;10000;10000;10000;10000;10000;10000;10000;10000;10000;10000;10000;10000;10000;10000;10000;10000;10000;10000;10000;10000;10000;10000;10000;10000;10000;10000;10000;10000;10000;10000;10000;10000;10000;10000;10000;10000;10000;10000;10000;10000;10000;10000;10000;10000;10000;10000;10000;10000;10000;10000;10000;10000;10000;10000;10000;10000;10000;10000;10000;10000;10000;10000;10000;10000;10000;10000;10000;10000;10000;10000;10000;10000;10000;10000;10000;10000;10000;10000;10000;10000;10000;10000;10000;10000;10000;10000;10000;10000;10000;10000;10000;10000;10000;10000;10000;10000;10000;10000;10000;10000;10000;10000;10000;10000;10000;10000;10000;10000;10000;10000;10000;10000;10000;10000;10000;10000;10000;10000;10000;10000;10000;10000;10000;10000;10000;10000;10000;10000;10000;10000;10000;10000;10000;10000;10000;10000;10000;10000;10000;10000;10000;10000;10000;10000;10000;10000;10000;10000;10000;10000;10000;10000;10000;10000;10000;10000;10000;10000;10000;10000;10000;10000;10000;10000;10000;10000;10000;10000;10000;10000;10000;10000;10000;10000;10000;10000;10000;10000;10000;10000;10000;10000;10000;10000;10000;10000;10000;10000;10000;10000;10000;10000;10000;10000;10000;10000;10000;10000;10000;10000;10000;10000;10000;10000;10000;10000;10000;10000;10000;10000;10000;10000;10000;10000;10000;10000;10000;10000;10000;10000;10000;10000;10000;10000;10000;10000;10000;10000;10000;10000;10000;10000;10000;10000;10000;10000;10000;10000;10000;10000;10000;10000;10000;10000;10000;10000;10000;10000;10000;10000;10000;10000;10000;10000;10000;10000;10000;10000;10000;10000;10000;10000;10000;10000;10000;10000;10000;10000;10000;10000;10000;10000;10000;10000;10000;10000;10000;10000;10000;10000;10000;10000;10000;10000;10000;10000;10000;10000;10000;10000;10000;10000;10000;10000;10000;10000;10000;10000;10000;10000;10000;10000;10000;10000;10000;10000;10000;10000;10000;10000;10000;10000;10000;10000;10000;10000;10000;10000;10000;10000;10000;10000;10000;10000;10000;10000;10000;10000;10000;10000;10000;10000;10000;10000;10000;10000;10000;10000;10000;10000;10000;10000;10000;10000;10000;10000;"/>
			<col name="eps" type="6" num="0" prec="6" plot="2" width="100" comment="eps" data="0;0;0;0;0;0;0;0;0;0;0;0;0;0;0;0;0;0;0;0;0;0;0;0;0;0;0;0;0;0;0;0;0;0;0;0;0;0;0;0;0;0;0;0;0;0;0;0;0;0;0;0;0;0;0;0;0;0;0;0;0;0;0;0;0;0;0;0;0;0;0;0;0;0;0;0;0;0;0;0;0;0;0;0;0;0;0;0;0;0;0;0;0;0;0;0;0;0;0;0;0;0;0;0;0;0;0;0;0;0;0;0;0;0;0;0;0;0;0;0;0;0;0;0;0;0;0;0;0;0;0;0;0;0;0;0;0;0;0;0;0;0;0;0;0;0;0;0;0;0;0;0;0;0;0;0;0;0;0;0;0;0;0;0;0;0;0;0;0;0;0;0;0;0;0;0;0;0;0;0;0;0;0;0;0;0;0;0;0;0;0;0;0;0;0;0;0;0;0;0;0;0;0;0;0;0;0;0;0;0;0;0;0;0;0;0;0;0;0;0;0;0;0;0;0;0;0;0;0;0;0;0;0;0;0;0;0;0;0;0;0;0;0;0;0;0;0;0;0;0;0;0;0;0;0;0;0;0;0;0;0;0;0;0;0;0;0;0;0;0;0;0;0;0;0;0;0;0;0;0;0;0;0;0;0;0;0;0;0;0;0;0;0;0;0;0;0;0;0;0;0;0;0;0;0;0;0;0;0;0;0;0;0;0;0;0;0;0;0;0;0;0;0;0;0;0;0;0;0;0;0;0;0;0;0;0;0;0;0;0;0;0;0;0;0;0;0;0;0;0;0;0;0;0;0;0;0;0;0;0;0;0;0;0;0;0;0;0;0;0;0;0;0;0;0;0;0;0;0;0;0;0;0;0;0;0;0;0;0;0;0;0;0;0;0;0;0;0;0;0;0;0;0;0;0;0;0;0;0;0;0;0;0;0;0;0;0;0;0;0;0;0;0;0;0;0;0;0;0;0;0;0;0;0;0;0;0;0;0;0;0;0;0;0;0;0;0;0;0;0;0;0;0;0;0;0;0;0;0;0;0;0;0;0;0;0;0;0;0;0;0;0;0;0;0;0;0;0;0;0;0;0;0;0;0;0;0;0;0;0;0;0;0;0;0;0;0;0;0;0;0;0;0;0;0;0;0;0;0;0;0;0;0;0;0;0;0;0;0;0;0;0;0;0;0;0;0;0;0;0;0;0;0;0;0;0;0;0;0;0;0;0;0;0;0;0;0;0;0;0;0;0;0;0;0;0;0;0;0;0;0;0;0;0;0;0;0;0;0;0;0;0;0;0;0;0;0;0;0;0;0;0;0;0;0;0;0;0;0;0;0;0;0;0;0;0;0;0;0;0;0;0;0;0;0;0;0;0;0;0;0;0;0;0;0;0;0;0;0;0;0;0;0;0;0;0;0;0;0;0;0;0;0;0;0;0;0;0;0;0;0;0;0;0;0;0;0;0;0;0;0;0;0;0;0;0;0;0;0;0;0;0;0;0;0;0;0;0;0;0;0;0;0;0;0;0;0;0;0;0;0;0;0;0;0;0;0;0;0;0;0;0;0;0;0;0;0;0;0;0;0;0;0;0;0;0;0;0;0;0;0;0;0;0;0;0;0;0;0;0;0;0;0;0;0;0;0;0;0;0;0;0;0;0;0;0;0;0;0;0;0;0;0;0;0;0;0;0;0;0;0;0;0;0;0;0;0;0;0;0;0;0;0;0;0;0;0;0;0;0;0;0;0;0;0;0;0;0;0;0;0;0;0;0;0;0;0;0;0;0;0;0;0;0;0;0;0;0;0;0;0;0;0;0;0;0;0;0;0;0;0;0;0;0;0;0;0;0;0;0;0;0;0;0;0;0;0;0;0;0;0;0;0;0;0;0;0;0;0;0;0;0;0;0;0;0;0;0;0;0;0;0;0;0;0;0;0;0;0;0;0;0;0;0;0;0;0;0;0;0;0;0;0;0;0;0;0;0;0;0;0;0;0;0;0;0;0;0;0;0;0;0;0;0;0;0;0;0;0;0;0;0;0;0;0;0;0;0;0;0;0;0;0;0;0;0;0;0;0;0;0;0;0;0;0;0;0;0;0;0;0;0;0;0;0;0;0;0;0;0;0;0;0;0;0;0;0;0;0;0;0;0;0;0;0;0;0;0;0;0;0;0;0;0;0;0;0;0;0;0;0;0;0;0;0;0;0;0;0;0;0;0;0;0;0;0;0;0;0;0;0;0;0;0;0;0;0;0;0;0;"/>
			<col name="step" type="6" num="0" prec="6" plot="2" width="100" comment="[step]" data="1;1;1;1;1;1;1;1;1;1;1;1;1;1;1;1;1;1;1;1;1;1;1;1;1;1;1;1;1;1;1;1;1;1;1;1;1;1;1;1;1;1;1;1;1;1;1;1;1;1;1;1;1;1;1;1;1;1;1;1;1;1;1;1;1;1;1;1;1;1;1;1;1;1;1;1;1;1;1;1;1;1;1;1;1;1;1;1;1;1;1;1;1;1;1;1;1;1;1;1;1;1;1;1;1;1;1;1;1;1;1;1;1;1;1;1;1;1;1;1;1;1;1;1;1;1;1;1;1;1;1;1;1;1;1;1;1;1;1;1;1;1;1;1;1;1;1;1;1;1;1;1;1;1;1;1;1;1;1;1;1;1;1;1;1;1;1;1;1;1;1;1;1;1;1;1;1;1;1;1;1;1;1;1;1;1;1;1;1;1;1;1;1;1;1;1;1;1;1;1;1;1;1;1;1;1;1;1;1;1;1;1;1;1;1;1;1;1;1;1;1;1;1;1;1;1;1;1;1;1;1;1;1;1;1;1;1;1;1;1;1;1;1;1;1;1;1;1;1;1;1;1;1;1;1;1;1;1;1;1;1;1;1;1;1;1;1;1;1;1;1;1;1;1;1;1;1;1;1;1;1;1;1;1;1;1;1;1;1;1;1;1;1;1;1;1;1;1;1;1;1;1;1;1;1;1;1;1;1;1;1;1;1;1;1;1;1;1;1;1;1;1;1;1;1;1;1;1;1;1;1;1;1;1;1;1;1;1;1;1;1;1;1;1;1;1;1;1;1;1;1;1;1;1;1;1;1;1;1;1;1;1;1;1;1;1;1;1;1;1;1;1;1;1;1;1;1;1;1;1;1;1;1;1;1;1;1;1;1;1;1;1;1;1;1;1;1;1;1;1;1;1;1;1;1;1;1;1;1;1;1;1;1;1;1;1;1;1;1;1;1;1;1;1;1;1;1;1;1;1;1;1;1;1;1;1;1;1;1;1;1;1;1;1;1;1;1;1;1;1;1;1;1;1;1;1;1;1;1;1;1;1;1;1;1;1;1;1;1;1;1;1;1;1;1;1;1;1;1;1;1;1;1;1;1;1;1;1;1;1;1;1;1;1;1;1;1;1;1;1;1;1;1;1;1;1;1;1;1;1;1;1;1;1;1;1;1;1;1;1;1;1;1;1;1;1;1;1;1;1;1;1;1;1;1;1;1;1;1;1;1;1;1;1;1;1;1;1;1;1;1;1;1;1;1;1;1;1;1;1;1;1;1;1;1;1;1;1;1;1;1;1;1;1;1;1;1;1;1;1;1;1;1;1;1;1;1;1;1;1;1;1;1;1;1;1;1;1;1;1;1;1;1;1;1;1;1;1;1;1;1;1;1;1;1;1;1;1;1;1;1;1;1;1;1;1;1;1;1;1;1;1;1;1;1;1;1;1;1;1;1;1;1;1;1;1;1;1;1;1;1;1;1;1;1;1;1;1;1;1;1;1;1;1;1;1;1;1;1;1;1;1;1;1;1;1;1;1;1;1;1;1;1;1;1;1;1;1;1;1;1;1;1;1;1;1;1;1;1;1;1;1;1;1;1;1;1;1;1;1;1;1;1;1;1;1;1;1;1;1;1;1;1;1;1;1;1;1;1;1;1;1;1;1;1;1;1;1;1;1;1;1;1;1;1;1;1;1;1;1;1;1;1;1;1;1;1;1;1;1;1;1;1;1;1;1;1;1;1;1;1;1;1;1;1;1;1;1;1;1;1;1;1;1;1;1;1;1;1;1;1;1;1;1;1;1;1;1;1;1;1;1;1;1;1;1;1;1;1;1;1;1;1;1;1;1;1;1;1;1;1;1;1;1;1;1;1;1;1;1;1;1;1;1;1;1;1;1;1;1;1;1;1;1;1;1;1;1;1;1;1;1;1;1;1;1;1;1;1;1;1;1;1;1;1;1;1;1;1;1;1;1;1;1;1;1;1;1;1;1;1;1;1;1;1;1;1;1;1;1;1;1;1;1;1;1;1;1;1;1;1;1;1;1;1;1;1;1;1;1;1;1;1;1;1;1;1;1;1;1;1;1;1;1;1;1;1;1;1;1;1;1;1;1;1;1;1;1;1;1;1;1;1;1;1;1;1;1;1;1;1;1;1;1;1;1;1;1;1;1;1;1;1;1;1;1;1;1;1;1;1;1;1;1;1;1;1;1;1;1;1;1;1;1;1;1;1;1;1;1;1;1;1;1;1;1;1;1;1;1;"/>
			<col name="a" type="6" num="0" prec="6" plot="0" width="100" comment="a" data="0.96121634558695;0.9578342105023;0.69191147970153;0.84702051142853;0.72853523227634;0.52626732831908;0.89427416946366;0.44774657830727;0.58212524555045;0.72435391490143;0.55164913625319;0.88137784834517;0.51934556525012;0.88000348591384;0.85564068078711;0.73448959619623;0.76137232365306;0.73082919796585;0.90739202912068;0.97831182066047;0.79584446839332;0.99183126234884;0.82175295454868;0.85987665382457;0.8913548194866;0.55135087028169;0.65014974335487;0.86823860002177;0.98989922077588;0.60769017998414;0.6237391322819;0.52648676187141;0.79802209591001;0.87009159002156;0.84174478474045;0.83061182046637;0.90237835907448;0.85763897232834;0.67729508695625;0.65192119036264;0.80550415910141;0.91823689081688;0.67991689461293;0.92286626276285;0.23426840791686;0.78496645691074;0.99986308045476;0.76099737565106;0.71712164976829;0.71041644923025;0.84381662176675;0.52544982615786;0.92265685237222;0.97781438456712;0.87494780238058;0.9912667653699;0.34519078327612;0.36824442299644;0.85967176909875;0.97153532570163;0.46709071977359;0.67032856680619;0.65434899315908;0.86677902279858;0.92472356142992;0.91879167492705;0.94157962734869;0.66928545285594;0.647833118209;0.55826786318201;0.73103092624433;0.86946064544884;0.51667126055371;0.94292919026173;0.45997194922282;0.65765239552754;0.42763773521405;0.97910327507689;0.55309077078492;0.98670575309715;0.85402227625905;0.86664876479583;0.93184604458489;0.843474236402;0.82535413431722;0.93999328161647;0.54679693727155;0.96797074371065;0.65625707379076;0.62612509459907;0.99131888654182;0.83030508700743;0.84451986321524;0.94180632123174;0.90193432614486;0.92758500841385;0.78261857559112;0.78983953013669;0.92549690003764;0.96404048678999;0.55932951659345;0.89898614470896;0.95071473741295;0.92132244333489;0.76827566712862;0.94615861109143;0.98820083946849;0.94021221157363;0.65463357589978;0.87362846068934;0.71673750420366;0.61035374304787;0.92405802518646;0.67862702300533;0.88808549916103;0.79072847295532;0.90366727979756;0.9665738238143;0.74054901282391;0.92841588817009;0.98701662518073;0.96863015936008;0.88579519096349;0.88709399743687;0.93751555810369;0.99137650711668;0.51295607347761;0.93828967834669;0.94692685592248;0.7993905669408;0.72804955520874;0.83248997662706;0.9550436686518;0.89187597518547;0.89256410466243;0.57578766689436;0.75044644219679;0.85494952448836;0.96361897101682;0.71114563953533;0.64545287053367;0.95294312565179;0.81595066012551;0.68058541892941;0.91016782697969;0.97209251745346;0.63651554570729;0.94969596520885;0.72336509897004;0.80786204808439;0.92265490920852;0.74498014460412;0.57037422204006;0.82108759535286;0.63290363167637;0.83538099383526;0.9519471582537;0.19228312930408;0.77809616171463;0.88540909847657;0.92421128980656;0.5806670936021;0.864499862498;0.92571965558747;0.80826938851042;0.70990876175027;0.94675917356242;0.87255944181768;0.93238012433178;0.47985502785009;0.63832144249382;0.9519836684432;0.82658930041397;0.77336813845692;0.85722922705601;0.84398290822254;0.94524058000425;0.55279841464079;0.62186184574949;0.52759696915616;0.93596833031414;0.73348322493908;0.99861098781784;0.90811062249258;0.97431315726631;0.82340465015366;0.76749529146177;0.84472972662876;0.80095396123995;0.97047176610688;0.96102924890147;0.72785901570192;0.64623683416147;0.75784727126176;0.86517485026036;0.85414984432129;0.93513229495051;0.94142664872954;0.49089425094978;0.91418952853638;0.69913085912373;0.79435659392365;0.80855685422918;0.9912795617527;0.969690899899;0.82698912725487;0.65304249978914;0.48405873999422;0.98746555481063;0.95088220715832;0.91829839838938;0.32882578869082;0.18034054165352;0.72573603291366;0.92561099506542;0.61043094141123;0.70276525920108;0.97215345992897;0.99430764769735;0.99982990306041;0.79929193300986;0.25577371071549;0.81608307667669;0.76903942887774;0.48439725675147;0.9458470487058;0.88441804645723;0.97390985859577;0.90288262650466;0.72840349009539;0.8525748977381;0.96522338424005;0.87516537235669;0.65036753848159;0.61784907855914;0.98684021823366;0.75936025979568;0.76232856062438;0.99533926516782;0.97954763946642;0.80797293475705;0.34478845987252;0.85093556100773;0.68027456948913;0.9650381383945;0.91671679333805;0.62277985700422;0.99517779041256;0.96931669099123;0.46747153164557;0.64378804728925;0.52565135613638;0.73908126210049;0.96129103580002;0.98967186496332;0.86115149567525;0.99294058063642;0.69728453531486;0.92727658861945;0.625019516732;0.29186817031654;0.78436453803035;0.99740017254366;0.99020549130732;0.55424822945435;0.38669097060257;0.84961339777579;0.9615307026796;0.85072874633044;0.9954350605366;0.91454794346225;0.85862882755792;0.83744906519457;0.95010377851102;0.91931775659193;0.82804567601217;0.95674860680574;0.72902885656875;0.8648908848222;0.83528893335447;0.85688960313964;0.868064244207;0.99472201293263;0.99801328351121;0.96593235416486;0.30239755528459;0.68407771094066;0.73652789806585;0.94162709952858;0.7764468683126;0.96448950660872;0.88829449301519;0.88508971949711;0.75073062365203;0.35380856735484;0.73904774597215;0.93455576773197;0.98151382457779;0.89129449187955;0.82345908042665;0.95666282957425;0.60582068421382;0.48620655311288;0.90687999763009;0.98775565139887;0.88553599221097;0.90823469122639;0.95981118873304;0.66688228430664;0.74025679185384;0.53874571987838;0.91333450231139;0.77263064925511;0.86715043708446;0.96832392739104;0.94303723832235;0.80030731088527;0.87447205574021;0.94909458755877;0.98471705472338;0.97083386147838;0.96138505938966;0.83646161430373;0.7984313821543;0.87186621059147;0.84709063446488;0.63484634172438;0.99443051951281;0.64067707122461;0.83044510645927;0.41674652920773;0.71139634653243;0.98306130472614;0.99595987049218;0.97740565326636;0.93991051480146;0.8814565648385;0.39234042857519;0.78679080507871;0.49771727970765;0.80067226047443;0.85863763741158;0.96145367489091;0.74658680113633;0.60431412272419;0.94457387628936;0.8402723949173;0.97812936357014;0.9097405726471;0.62114302386628;0.38900940478225;0.53364453829216;0.23833180628115;0.60770809905512;0.98192213726804;0.74145850528293;0.87809555325164;0.95596673850532;0.78513929559374;0.63579370861187;0.61268275407215;0.90795136104313;0.34098724387267;0.82162577726104;0.68236207610407;0.78478036923483;0.90574070849156;0.9302259423827;0.97326354021609;0.91038642963084;0.97190722706862;0.76552635029173;0.53723181848123;0.74943819397454;0.81398359640553;0.68231522864296;0.7889882614671;0.88948420832617;0.67195449926898;0.98802287777548;0.94980694103845;0.71065649238671;0.63729011316884;0.86742800308474;0.7753242829395;0.82039171562647;0.72314001329946;0.83003573407014;0.89738125410625;0.68292781429669;0.91981824360991;0.99785865272206;0.81712934725733;0.90144663190515;0.84655050413898;0.92924428838969;0.42202792674957;0.99280784755562;0.95605448880695;0.80854786620127;0.81714858893514;0.56074383984999;0.90630151699989;0.83412426678149;0.96216423524991;0.75356346720557;0.98934880481505;0.97008716893643;0.60295936814137;0.6337993023602;0.55015178928994;0.58008803791335;0.99403021651874;0.92511093018094;0.41822708703303;0.85830230989129;0.73174276006572;0.90932880628914;0.84053848194661;0.97277650512452;0.73612350111167;0.8605065588767;0.81085297057752;0.95149627294729;0.8330717193439;0.87549711609696;0.98445896493162;0.98098507076183;0.32364614336764;0.88325284713029;0.67975770846272;0.69754018591731;0.78187592264995;0.62586973315599;0.7918701691852;0.91357218492975;0.60573827286824;0.90810935904337;0.93645704782822;0.99588596015882;0.67470617191339;0.30191059230204;0.76223309650047;0.8484060589263;0.83794107416106;0.33994845324973;0.70592640477573;0.6540308075948;0.96366044309726;0.92473217876108;0.98743957412588;0.8704402308813;0.95767856467081;0.58737194276965;0.86197552191922;0.78380819426048;0.52092904946154;0.84249522035186;0.60793710013096;0.17681674567893;0.98522463993222;0.92700398672255;0.60029568749427;0.67208363750829;0.92167853612755;0.85844049379311;0.73217162998466;0.635395629256;0.80878141917084;0.93903741092119;0.75565531483513;0.93225474846147;0.88431551231121;0.76347958141361;0.89411401226811;0.94163163109144;0.636763141149;0.77863907441219;0.68193461250788;0.91206731566139;0.86758603467434;0.53385971049212;0.87631750265948;0.88165699488022;0.98014072596745;0.57126646961416;0.7477137162304;0.76870197837145;0.87141938846054;0.60837062374705;0.70067406758682;0.95335723155987;0.66288750077888;0.93868589814747;0.90093586337348;0.76522589708701;0.91726815946334;0.96591228957329;0.97202846662827;0.97938248591759;0.90613751278536;0.8313713844036;0.60076531709724;0.97055717818635;0.59683264653122;0.81040955948288;0.72254697608612;0.60020236225865;0.76860385725245;0.96211855123414;0.98821742339962;0.89286744109055;0.85864036509334;0.9921078201273;0.54430925122235;0.88662435769739;0.68430166951994;0.93821971500458;0.88207040079763;0.70709049528972;0.83622779789403;0.84659068986513;0.94895172059449;0.97684836519126;0.48196555177287;0.63990652992427;0.94048407124925;0.9958658297429;0.854440375626;0.8287498498568;0.89454358319035;0.76870450148657;0.86439778051606;0.68518387334867;0.79791154061725;0.81404326346119;0.68011922740806;0.94893098995734;0.71695213056927;0.93115594710046;0.98080634199107;0.9474213657218;0.87431110221848;0.87846388552516;0.73372209682503;0.89984305623584;0.9803015250271;0.9120346478484;0.96322919290818;0.66222658013397;0.92529566425164;0.98274705147852;0.85685354575365;0.92696660072275;0.64175798416939;0.80174203111035;0.64622424204437;0.8713766906885;0.37929157335415;0.93614328619938;0.64166174006999;0.9995254792965;0.80288803080966;0.7800879586473;0.78035406388693;0.63378054223679;0.92129249720435;0.92519575774089;0.90708089051371;0.77507104030429;0.84911178378491;0.8795233313686;0.65504772477205;0.31438527342358;0.50414492511234;0.72403921154771;0.94611746422642;0.91317004926948;0.94758624122108;0.87759977085419;0.96008986272563;0.6371624939137;0.93556464073867;0.89788085140453;0.89436507846514;0.65052309742818;0.75796941541446;0.87185681555244;0.8126830556589;0.82111052631807;0.90144361368998;0.85952782782683;0.85657729583565;0.92941553545251;0.94111327609346;0.76973036186132;0.81242206673165;0.98091999934119;0.73161362469856;0.98837581992391;0.66987452225909;0.52434782955711;0.86284819991941;0.9580962426488;0.55728364248139;0.21039656050779;0.94438127762316;0.98335911071759;0.83246525428901;0.5962544997066;0.84562896402648;0.87093922922062;0.88285873121809;0.7671159680474;0.94128907939062;0.9335634302539;0.96355872086765;0.8408323145229;0.97700374616669;0.96640088585188;0.77976913803714;0.78179052028571;0.89854767513075;0.97654876625201;0.77255758701668;0.81908468242726;0.94185166920387;0.99717040320615;0.90211556109011;0.67420581173109;0.91118027660225;0.96380955686048;0.66917654900495;0.57588917509617;0.78291116878389;0.62339253909506;0.57873123595768;0.8037300053808;0.90615215633031;0.79875467012595;0.93350226292165;0.77675770705306;0.24406528844892;0.97598143394594;0.84997881542566;0.72132761707331;0.83358134837066;0.97550946766166;0.91542702986323;0.94820450068938;0.8235532324552;0.69160922550623;0.82739352345931;0.59656451057464;0.8322858751232;0.93394582829674;0.85530712596868;0.68512515089825;0.89685030778271;0.86441831234109;0.97967824931963;0.97763563079068;0.72819455274951;0.71398670002872;0.42401197648924;0.83953680058677;0.84980288621437;0.4167700826132;0.92832625564338;0.73022926004711;0.62197889204221;0.91792586623897;0.89574779730559;0.64885863758612;0.96845317619589;0.77843522110872;0.68447061014473;0.77479248960837;0.48659699872243;0.81003519690129;0.86454229682242;0.96894513697639;0.27924456121134;0.73565427763569;0.78588286752352;0.99676086318064;0.78527153961718;0.91225861182557;0.86994704654248;0.88146849857453;0.78468325504091;0.79218357519829;0.64727588341503;0.73994460624646;0.57426721381243;0.96151310929252;0.54936773551597;0.98317966076644;0.81911908803237;0.71650331240506;0.9919232456714;0.57829237783742;0.84856733865978;0.95217345993542;0.62559603701186;0.86211884153368;0.79990980994875;0.8482540005246;0.86515167622058;0.74385346593179;0.88517871825728;0.55908240248215;0.44711516646458;0.65370230185222;0.79524949206371;0.91320402513906;0.82874108322585;0.981019005729;0.92705890138122;0.85419423664312;0.98590890865169;0.8752147609333;0.72804958806671;0.92221161918224;0.46692364076363;0.90773464019872;0.5234577871199;0.94568454530989;0.81620068516922;0.75750347410504;0.79801896571624;0.90559192125052;0.66269362499537;0.50449295079896;0.99210788671679;0.85604440666505;0.96568835751781;0.88767878226333;0.90476272023862;0.57416985651547;0.91863554083175;0.67568420245998;0.89337892272879;0.9587631659593;0.93264622210309;0.86931543589326;0.80036581926357;0.50759936767658;0.99554765191373;0.65305024043272;0.92277713875852;0.72292369495863;0.72918573870273;0.88613425881216;0.68086782301948;0.75111193545284;0.79627517608592;0.92127421269005;0.56473064678626;0.99148346147795;0.72614245847313;0.86494539181673;0.93916511082809;0.81655390703303;0.9721503202459;0.61381884379065;0.93050799745227;0.94109363889009;0.93445918536611;0.71600435254334;0.90760813242127;0.78313503047514;0.7959045885634;0.89563990302882;0.9445188457096;0.97552138792878;0.77165257836081;0.95848624994808;0.98195777666348;0.99324367151098;0.97253495432626;0.97742325265043;0.57946756696172;0.6338494595264;0.68777721772165;0.8045352682865;0.77357533042934;0.25385871591072;0.79955010918941;0.80488340229631;0.93902505931937;0.67585032086168;0.45990430205506;0.89442582873272;0.72697213755477;0.49592080623115;0.80042577466197;0.98282700816659;0.99241196822932;0.93420067621554;0.75109692965773;0.95826375460056;0.83455601206477;0.88904176749073;0.3798987926133;0.99275935972916;0.77055263420033;0.66547876535911;0.87562843015493;0.83704110031567;0.92243928373735;0.95176020052738;0.53263598674528;0.83640446602436;0.9582032686828;0.61239967615615;0.74684482812451;0.80358586085619;0.92378291205689;0.39081858620047;0.83209930644344;0.65967704059078;0.82268364479329;0.42550707721278;0.97087905832339;0.93084956960422;0.57576488022906;0.82565234459016;0.83244807284115;0.8529051695532;0.73517599076814;0.93022829514378;0.81974092517055;0.87188348989814;0.748449568625;0.85242037778896;0.76245384409397;0.27652421877526;0.97077660547325;0.94391797394368;0.85772914702754;0.97842534758753;0.99046185976057;0.6573400246568;0.99039644461691;0.81915469073207;0.84372150216706;0.76345384347691;0.57644360461322;0.84605369656378;0.9714989803607;0.89501639562107;0.89952112729593;0.97240351615979;0.94304833581128;0.94787650243883;0.96560700301756;0.95626905872063;0.84627749154997;0.43872165588648;0.68616002924792;0.74609373821633;0.92243918834134;0.45050537001242;0.9787959178389;0.96130853253575;0.87791982809413;0.79740779321908;0.87430868004494;0.66419656064068;0.834955569552;0.72717273168905;0.99123551824934;0.9167208915459;0.93959566863458;0.68655437041908;0.98075098906109;0.92047754662638;0.91833857870344;0.51935385782996;0.42364765578609;0.43679778984818;0.92550738223153;0.88571577011229;0.53395836776111;0.60106858870939;0.9619242315131;0.89032881291571;0.99854677942533;0.95650959721035;0.85402397420942;0.62445449639731;0.96204711206051;0.9611671203398;0.96349381575069;0.77415951787437;0.83338847223941;0.54492304442013;0.81617213817046;0.91478012141655;0.29858285354849;0.78282663111855;0.67458102580568;0.95160126243492;0.82147555672456;0.6699888219522;0.82006019530238;0.78140131897068;0.79208317155549;0.8044683796678;0.8254014275952;0.84559253749796;0.57801685090926;0.85424545907392;0.585410208483;0.7466818433037;0.73635195600602;0.71173760538399;0.86446679164272;0.67027371410162;0.9515485911981;0.98419824464355;0.88853881372563;0.99211525790325;0.82026874648775;0.75044465617972;0.8636907075003;0.87568393092286;0.39795161376861;0.73547762330793;0.69471739903391;0.64342520034572;0.59560605124703;0.98688840754347;0.57291532508372;0.85385992071282;0.91739919440657;0.60146731496145;0.77322677565197;0.8301685334704;0.68356257129428;0.9597069361611;0.63395726360056;0.75941247746805;0.80900930015914;0.62303632005066;0.88599635047988;0.79607465442468;0.74443926323958;0.95562719327698;0.92000315604538;0.884415394989;0.56985525907146;0.8382874778791;0.96324689170612;0.44631239241698;0.60355105903612;0.74937779168878;0.83190836543631;0.54528330055126;0.75708620513942;0.91696412280094;0.66377010273637;0.94697937111925;0.83222692490489;0.86056221815851;0.28964967942628;0.77342400171405;0.73026637239723;0.66325708237202;0.87145814542856;0.88036700802546;0.85036781195901;0.90417340087976;0.61848870591512;0.71544516062405;0.53015879337021;0.47604101000977;0.55728442526078;0.67944961155323;0.93431707283209;0.58898851062985;0.99087561968251;0.8570291063027;0.77129194442697;0.67382604994044;0.49518835602415;0.9969447408201;0.84010062679144;0.9560718681827;0.95303867451394;0.89312394992245;0.76517659579446;0.90689203498156;0.78776024582384;0.9615027371243;0.84826854518138;0.76807406900244;0.97900211380803;0.57946943122747;"/>
			<col name="b" type="6" num="0" prec="6" plot="0" width="100" comment="b" data="0.57936910944222;0.1385867871207;0.19185050520816;0.34560505084999;0.091595395108607;0.25695141688781;0.17754331636604;0.084569427582253;0.041171580363696;0.15123720447597;0.28683564609665;0.61620619554106;0.30533081165992;0.34688520763086;0.4866664761838;0.50826573906546;0.24160201730617;0.28279880154582;0.56447254771707;0.65489308478782;0.05941396106078;0.11171988567288;0.28321493282355;0.22202567247764;0.38324946850387;0.092845996482702;0.084791807145293;0.53375501593924;0.46050755950854;0.18915474493325;0.024994885411044;0.15601683720469;0.48933316641666;0.17154629334159;0.33970000100747;0.09418384801164;0.15997099074642;0.24669182566083;0.1003579459474;0.35021565987042;0.55444982686467;0.48515015591468;0.463133976611;0.43551850260667;0.050271554849308;0.2744485570523;0.17567851736864;0.13579242288173;0.14452060428853;0.24278384955255;0.47802887518809;0.20976441921375;0.1605857759971;0.060395648415723;0.065672291148398;0.54413896227883;0.10895300095637;0.18416403679366;0.069477999460722;0.12796492870877;0.22420761504014;0.25881183729244;0.36880399828783;0.076123782152987;0.31157792479121;0.36295380024207;0.29402068286673;0.27492430795164;0.2403731137402;0.27971757034945;0.02908020999991;0.11259426382082;0.3196613736748;0.023417555785909;0.14412571041745;0.25655882538054;0.14066898568895;0.70087838021036;0.10596455399655;0.67069033007043;0.31657966166535;0.29510737167124;0.046189216904345;0.36486744421297;0.097452256949388;0.25846252935469;0.10010567815716;0.20143214397844;0.096170075576408;0.059062137872199;0.44747075006878;0.18128869331333;0.30291172923168;0.80484606287141;0.50653083802397;0.62123635009486;0.55953869346412;0.31045690673704;0.026974778539511;0.60112525218868;0.15078992270708;0.27090481624667;0.45228648836662;0.53292329315678;0.092056172999766;0.44866773004304;0.43208729572252;0.65183223723022;0.55860208027973;0.11542560384204;0.23264155433912;0.27780387302197;0.36471670229927;0.32533849918237;0.52264134423878;0.3033543161813;0.22383339077234;0.3272841017387;0.4378345092265;0.17562168876497;0.60523830081483;0.21986624101759;0.37230884577259;0.36217538363837;0.46020095315047;0.34276290477589;0.31965021378731;0.8201018495981;0.3952512973441;0.16431986401366;0.41930803435373;0.46278905763003;0.53393761850525;0.25730162739838;0.18744152821161;0.077633588589209;0.60178938072372;0.11004757886651;0.51825588280742;0.21996479213502;0.35730435577442;0.23019593745695;0.16926131109767;0.12660612526376;0.16341505730855;0.19754445118872;0.10297825290116;0.10681761235379;0.36487229298609;0.082394394387915;0.075838254186789;0.37825407213576;0.12249785112719;0.46272876572469;0.10068848781716;0.51678722626796;0.059951210866715;0.018283755861774;0.11911406667973;0.57557187659149;0.18066607129909;0.23171711824445;0.078223866183992;0.17110893457923;0.64222357201026;0.45189295734969;0.10171932532373;0.4921384388701;0.067084057815334;0.1524333578004;0.3479308159286;0.42370249967502;0.091226761168978;0.34198245459753;0.63023643980236;0.67131887259041;0.14641742065638;0.3061176983877;0.35318054172726;0.2013850946167;0.39051897120408;0.0825638760283;0.19174947277622;0.40835492923162;0.21678358558218;0.14914246951861;0.15252931523899;0.24063897355385;0.2688870254263;0.36864605245866;0.20526750601857;0.48393026140986;0.15213204131077;0.016912059537727;0.38694687550286;0.11396438237763;0.59708456727881;0.37581984658825;0.19941713902795;0.099440516907285;0.57167001480089;0.28678035033365;0.17859344616395;0.23966537358976;0.11442662835463;0.26889764092915;0.29340210732841;0.12709318804833;0.32434043976186;0.52049470827958;0.51946629827499;0.18812254816655;0.055607834791976;0.27613749083198;0.66256888770984;0.36459543865157;0.059713649904936;0.44471879580501;0.15738275147095;0.35120918273511;0.014285095085333;0.070964167918661;0.52055553329473;0.45430226041977;0.33262390752171;0.058959149172881;0.43088359605316;0.22052155242264;0.44659447080232;0.15470527985931;0.61101653843679;0.52480899153;0.25276890068338;0.26179753597052;0.2780137362606;0.06069271332073;0.35276900254686;0.38018932508269;0.20132247201581;0.36049644506214;0.1720142889691;0.12999206264924;0.48680137433351;0.12518925842439;0.3551882656355;0.099516118379896;0.079971820427772;0.58311742520368;0.66044432937766;0.33281066703794;0.089929617885243;0.23298158288832;0.096414607314916;0.16689634605046;0.75407919113425;0.42906236197736;0.45607539223727;0.23069754728767;0.1010090048096;0.22295495094607;0.10133777793085;0.44767168235763;0.33598748383782;0.16433057636897;0.30794129478308;0.12600645924675;0.35912383308475;0.080437534441735;0.31066122979875;0.3225255677766;0.50930624871301;0.3419881032012;0.2649820598489;0.025869378331703;0.37209174235052;0.4108378720865;0.069963727424267;0.0089590067904787;0.24650938627513;0.6485932228761;0.68166655492936;0.069038180286089;0.41553561836071;0.46478957409235;0.163920298526;0.054412799881478;0.35585215671871;0.12508527807952;0.39887802873252;0.2446572900857;0.29485438838675;0.36825059106895;0.16066382408114;0.03658400849167;0.124580171608;0.069261758040585;0.080516439684575;0.31835587667673;0.070108651289165;0.058916756082707;0.075997562622227;0.34371608309006;0.018380891164102;0.10889045983243;0.48368530714342;0.23796206923737;0.04380110073674;0.37292365702864;0.19066605760226;0.33906728668455;0.17393175943031;0.31913830309801;0.43424262994583;0.30975103230797;0.5517132283393;0.14284154392023;0.19879650791901;0.24000320277461;0.56677628869684;0.71212800505224;0.28382284858869;0.44098693912522;0.25200107372771;0.49416138619968;0.60983004133026;0.29320975208046;0.42741349828145;0.38438578157635;0.29029373869035;0.29887329586048;0.13415755441336;0.32432570828501;0.24936051969459;0.73732359610218;0.027962660305052;0.46078021736222;0.70300033002386;0.071574183792641;0.22553682333431;0.20800345373433;0.24134923297725;0.23210583673776;0.2034433916935;0.38029476774661;0.10781470620454;0.52135075562986;0.29823429964485;0.59003182058913;0.35282046310294;0.30211267271397;0.093212840464351;0.037377093571409;0.098418630690642;0.19811952969691;0.047793839729471;0.14093570495651;0.090521912972882;0.3593608472215;0.46097968504084;0.16287657823622;0.32290541801486;0.30534948474467;0.065101956023639;0.61732457536339;0.3554675184903;0.38992661736203;0.058158584671084;0.18751287753644;0.35195223721009;0.44151556264105;0.55676855712489;0.34706268619273;0.08232098592406;0.34340040891684;0.4107747332438;0.14386554874973;0.61913252990582;0.30693630980859;0.41323943386924;0.28392296717082;0.18503736427431;0.13077468076169;0.12192220309181;0.34599778564746;0.53386043307171;0.51484028018175;0.2022337265517;0.067604022503207;0.15123739214548;0.42665599458694;0.10992526153352;0.44047318601065;0.4635641151261;0.22420084583465;0.30025394428901;0.52420654184;0.30307319343087;0.32696883084018;0.35944434150825;0.30762279158152;0.30399079804806;0.064840753822502;0.36308482009241;0.42933944882983;0.67195128868152;0.47380397564212;0.57827564393267;0.21330756790553;0.28694982955814;0.2614607375399;0.063588782975022;0.13965996605299;0.34763095597981;0.39042697511063;0.076950468839527;0.18030011805129;0.076915593018094;0.18896863739033;0.45486721380079;0.3220372456407;0.26690171531502;0.30738568342532;0.4124690177799;0.11076830468924;0.24230331606049;0.57482661884914;0.03537796156077;0.40821319168401;0.20225463323664;0.2633522369224;0.29150082897968;0.33218529571285;0.08272535166239;0.10809135107959;0.26555867209303;0.19000881665017;0.32873563226984;0.41826673845986;0.59331016738305;0.41791462047643;0.032158268315948;0.031555276242311;0.22600203412564;0.46919248339816;0.11312488514046;0.11292564405318;0.36810508876692;0.066611736251499;0.44324642713921;0.1831226785913;0.20492563523857;0.35288131521782;0.025372913485081;0.15112718814193;0.099146884027761;0.034069436319761;0.026043565998704;0.36333061687175;0.026860628427983;0.074481809605256;0.28006038934266;0.13049645381837;0.23107147739507;0.32293351281479;0.18698690042956;0.21445815838456;0.052056823716467;0.51279033128077;0.48892772813271;0.42564491743366;0.20134404145636;0.45016040397552;0.33517595465262;0.057650692514578;0.19489795289491;0.23017431334146;0.40948625397166;0.20688997391163;0.074551682028918;0.4995215980813;0.29073686775533;0.18438008848415;0.20672357469167;0.3061315976995;0.16663952528749;0.34246827097302;0.36415112699747;0.31754661901273;0.4463428180583;0.15167251713299;0.055957599493394;0.65465035670296;0.059170303793439;0.33994526282169;0.73147710229893;0.226922702327;0.82735361192852;0.24161461402368;0.13747629745549;0.43309915543544;0.33529095464548;0.21679895744284;0.10402773480863;0.39530660682349;0.36853846640753;0.045029877668442;0.5045950265323;0.42467234295073;0.20492604122721;0.71057222273585;0.37598957408311;0.14702734400109;0.13857333938013;0.34341070865423;0.04153137949852;0.075764664209736;0.32187651370477;0.36787113597852;0.54545130914376;0.28058569426308;0.46161593819482;0.75283494153169;0.6571507860278;0.58235837817815;0.32796052438972;0.32384426823144;0.29454920977322;0.25639738868643;0.4842922705057;0.22282166103836;0.56750687811091;0.48317620511383;0.49956638547953;0.18842914346245;0.27551036390096;0.34005743860915;0.23058117095086;0.51705897687417;0.22207400223993;0.43706393483885;0.36468374976669;0.18030567795831;0.020337724426821;0.48800974149041;0.27168088775836;0.15489947304063;0.15056624575148;0.36951375133844;0.54994360709221;0.23208015875018;0.28201125062528;0.38041114639978;0.4116305447894;0.23761521702144;0.12402923828106;0.35186424366646;0.34920035903382;0.23002940814549;0.041658376957918;0.10939968555537;0.15978672534956;0.56459173089444;0.065902831622398;0.33037189943445;0.2524487298328;0.042378886068035;0.058725742383909;0.65778763104958;0.40971272428383;0.23692921049298;0.27726591850674;0.092672627827964;0.35157504528932;0.20088615085423;0.066936139110638;0.10195086076269;0.4514595495277;0.15648202832157;0.26658596737331;0.12244875768546;0.28805365932243;0.31215698593453;0.64321577370297;0.65261547136729;0.64111576320182;0.36118437840352;0.089209613611017;0.33556232298314;0.44501985085627;0.64907710253168;0.41565216048823;0.1116545032677;0.3135632920165;0.050174441124624;0.46238874792739;0.17210166742313;0.36192699299458;0.40207308757795;0.10942411011675;0.12013843545611;0.27146088424482;0.32686067869236;0.29578820509311;0.19641893441157;0.04622750782952;0.033755488593262;0.62040450144656;0.37868393955222;0.21064583586033;0.17366441722112;0.38817147135933;0.21584240150041;0.19579189268919;0.3421857223774;0.50361147011306;0.17303529879654;0.27589632439169;0.39424796131636;0.34025504175253;0.19618380488036;0.50937203174489;0.12638160887293;0.44364460452028;0.15379479003571;0.083255457907232;0.32816853215658;0.12833832753819;0.25400838777703;0.34464535328768;0.33504070186127;0.29939204322843;0.10531544225991;0.09353798969995;0.035263868737015;0.31226750505113;0.14580931644204;0.37972760514602;0.050884117254181;0.76294209636382;0.49596410302422;0.10230106273168;0.23315947172133;0.13469152181875;0.14836601953511;0.087869808507581;0.0085929655357561;0.19692843555051;0.39410977230624;0.30933914084678;0.79332221719305;0.088085834058151;0.21328546422215;0.25346631497498;0.34874278775006;0.51648407097419;0.10563125632258;0.12716003938711;0.14821778392753;0.27536496035385;0.2823022258674;0.37574751111644;0.48633697612935;0.15405026790038;0.17566170253333;0.15366662394058;0.38206712234658;0.13266377634027;0.33229024099819;0.13912768757304;0.22383756956697;0.47917203605534;0.23854605529869;0.50832073624298;0.18946673997549;0.6374297527196;0.11908244503287;0.27649399998035;0.078966685032521;0.28152168087271;0.11398393954123;0.20676453457268;0.32732697652666;0.2232283960521;0.24251860884381;0.16022237562121;0.22409788690065;0.23531333473846;0.56566080012769;0.099778632026824;0.15049785616914;0.20093628094563;0.42559658304379;0.072769540263115;0.38976804602584;0.19516664739218;0.69896163920328;0.13765677595154;0.084790847280678;0.53053731450209;0.051023754294174;0.29876784686328;0.34732511226875;0.16185968516503;0.61911154357405;0.078132795199683;0.39064069380174;0.084420161794698;0.22717031923468;0.26273687092817;0.19310472355796;0.25555396789613;0.15472609035882;0.061972591466273;0.28432880317801;0.71258773388497;0.35475537778553;0.12451854016767;0.24361634947772;0.081556273819524;0.46263628645731;0.13405616854634;0.11452180155829;0.28151215327761;0.43085248769266;0.11843715657431;0.49809869378677;0.14167632157067;0.33506298618965;0.13948670407505;0.30704038514115;0.49277971022485;0.39060206492786;0.14491656665964;0.38515715402055;0.58260735001073;0.089124376778087;0.52844353787417;0.40431832492151;0.073660094987716;0.30187161201592;0.3047357237594;0.11145041650093;0.28449677048648;0.28318417984962;0.13556672357093;0.30426670092441;0.23390086092982;0.27216101882572;0.24707139182868;0.36784933872824;0.24570662622643;0.49954965005082;0.038877628531345;0.053446495438659;0.17555576355125;0.02119662249747;0.37438631399876;0.28575503061281;0.11603352787112;0.39621943441569;0.10387193152017;0.08657627444312;0.075801386504096;0.033558881442706;0.418945802628;0.12089686117791;0.63898008229621;0.63098872798354;0.58869294278024;0.50294421760305;0.33884990747598;0.20373387843136;0.10569895582605;0.25187397623354;0.083351607339568;0.034070161719116;0.36415763853451;0.23857789622786;0.13200554055824;0.16456243794958;0.20862404625484;0.52214657700813;0.31555306890445;0.49080966169086;0.098587345044759;0.064436756189662;0.34956536460967;0.043418297603551;0.34019331275482;0.23388973079114;0.34219753636855;0.11079463005862;0.033430040760518;0.51301737273176;0.2697814969298;0.13529514607984;0.33044736476917;0.16084993532218;0.66869347242007;0.41441236509017;0.33010405361699;0.38787057248613;0.48344804778947;0.40547498025045;0.16886365013289;0.44740013812033;0.33718361236219;0.38870246700696;0.30399970094658;0.13642717568691;0.26606516801042;0.33770553004954;0.096684160715559;0.099816830315331;0.41233964601587;0.051425898354608;0.25382390696223;0.41780668602769;0.26954004897557;0.078639616085372;0.37540329353295;0.23907154962724;0.59420442342773;0.24523108241662;0.4167272891955;0.69372872515895;0.25817329978125;0.16847161622379;0.10232595989957;0.26859922315153;0.47498706123388;0.31554832486928;0.16084691523573;0.23912931792269;0.29476316962348;0.36090489542108;0.31319688646231;0.082526793330387;0.39042615551506;0.55986045479484;0.18960323201999;0.44920223912459;0.20929181930556;0.33698648387693;0.15886697862364;0.51401538184219;0.15158884319631;0.076165157482221;0.27186757691931;0.37195320634177;0.38772320426311;0.29770173778129;0.33869924921646;0.041106981020508;0.60013677939575;0.087985942794494;0.39353464371394;0.25445258091674;0.721908355697;0.11550439719298;0.28275259333507;0.39359177351587;0.59983446332431;0.1639823723576;0.28658451608239;0.56584133165731;0.58847344725311;0.44095278808085;0.57450675721305;0.23887557240169;0.25537624274562;0.23818834251266;0.42003069510734;0.40775390995394;0.082997702325127;0.46231387829927;0.45348836168347;0.36229890568329;0.17412242936254;0.074340789019782;0.031318903689594;0.093934340444534;0.39647432575015;0.49023778223258;0.044447615885375;0.45918023537968;0.50857501560434;0.58148708912811;0.063950137226135;0.13410117575929;0.045191209724273;0.16314743294498;0.51988145563939;0.87293727697202;0.29507719438598;0.68371826227001;0.12422495655531;0.091361068174677;0.15293765774573;0.6312757841013;0.122452273789;0.33663512350259;0.1361454208352;0.33792236811971;0.45996267562316;0.17252219369312;0.36586849156822;0.40665538923885;0.46533325457763;0.5617857198091;0.28304614822066;0.38093767333494;0.21881557361092;0.49720788469026;0.18878441034987;0.30585924175311;0.15324630700574;0.14289780708615;0.0636096263493;0.12240252973014;0.11037406733283;0.46449422615901;0.39101641809532;0.64779440211846;0.37264104629522;0.10597089280575;0.36485028462491;0.28676378443349;0.015768952343501;0.52554452416826;0.34393679265934;0.32489952987451;0.14716990194867;0.35327362340364;0.14917077327116;0.67024700983392;0.60536132340249;0.11381303463095;0.27285941233402;0.19415858611773;0.10029910079042;0.38284601727007;0.22016368478215;0.19739311002765;0.38859421493207;0.41755722167628;0.0683342903441;0.12740428081806;0.58747942293247;0.33303073287377;0.12832780768084;0.45942822526886;0.068890690069196;0.22021087938511;0.29690044125509;0.19300046539556;0.45628900182768;0.14205380569671;0.50950484781032;0.16578615844743;0.033632462093424;0.05202892286471;0.070513928689868;0.33336693850176;0.055885922133134;0.21996234673858;0.11510160104504;0.4824843108983;0.23947136792178;0.31258575541022;0.69403832285962;0.49574354752793;0.65083098470469;0.26154798188104;0.018582698822578;0.27514025105579;0.045797757481716;0.12670151195123;0.29589701434145;0.044156963537061;0.24516031759351;0.063855345589212;0.10388475484415;0.17037842047384;0.12465834186679;0.12756380153287;0.075306703397528;0.18529084160856;0.37351673771975;0.59676861561128;0.68130050035784;0.055837015949654;0.37181841028757;0.68085068307389;0.047051799298744;0.68798432311527;0.10702001224401;0.29995691382725;0.27254322322272;0.37328846645682;"/>
			<col name="c" type="6" num="0" prec="6" plot="0" width="100" comment="c" data="0.77054980127958;0.4732978101493;0.37102658033546;0.36559694509735;0.31115936647837;0.13385054324539;0.43312849040066;0.31473520899324;0.20139903199541;0.12285133078983;0.26675404017107;0.60976191432084;0.47292089731683;0.45743610172229;0.48964044010194;0.54413466168466;0.28453988646363;0.5117884197454;0.45739725519722;0.74755749543313;0.077800063805684;0.6051202870615;0.2166663908963;0.46558033686716;0.58472299048928;0.13037258809026;0.30222908308978;0.38820881015066;0.58249252670153;0.39215253008397;0.5388195820635;0.21561657448436;0.20315322467643;0.46599516599189;0.49623732178125;0.055909970633754;0.23861178115489;0.57336011261058;0.30525458326628;0.26429908195981;0.49551731297659;0.73172416079816;0.055005122476761;0.61059930416422;0.21167616422203;0.087285936193888;0.61690155137458;0.63802201290592;0.37596424999367;0.14850316787765;0.07644815011524;0.1988241419507;0.57600737366912;0.69210758463669;0.19813138489992;0.57124453686349;0.24248271338801;0.21674249719835;0.72561145390097;0.21551054359577;0.34518591689188;0.30175306244691;0.48693593803581;0.4044426193458;0.69195187899395;0.77842544135169;0.53848473167502;0.29798956460044;0.43295492718146;0.3008658192692;0.67612874681153;0.054745200358595;0.18435977233455;0.20930640698763;0.18417043524706;0.39139672451597;0.087879769680869;0.10932332331148;0.33610964072975;0.24692665235868;0.16763541269382;0.78217807215415;0.57558377005462;0.32641067599502;0.69494232031114;0.3188388530516;0.45318902845806;0.47258013829742;0.62029837475475;0.22351764019884;0.56076771819924;0.12869325373471;0.42658306028036;0.62499203402886;0.25035013168345;0.63271587690936;0.028126379932175;0.45265500692219;0.66368656839694;0.31217488588949;0.24096171457683;0.2963666040639;0.37288688268162;0.76679383859109;0.35127169346677;0.59022362831505;0.44408825598588;0.45245597464644;0.1887612481818;0.15819868259646;0.22528792997804;0.46781386002843;0.61563801446467;0.38589156802853;0.30515524022681;0.31211060305596;0.23170501617456;0.40535852403542;0.41262103913467;0.17596070266609;0.54081754375331;0.8673188083966;0.42503546416283;0.26873859202558;0.66698116138054;0.35329089287775;0.18204121992528;0.010709997060494;0.60451681746675;0.34489440069032;0.50411909874628;0.45915535569533;0.79948077875223;0.57389236919339;0.79134019863531;0.56287758413694;0.46671421038459;0.27377005757896;0.20109095662981;0.57954335775047;0.23723965997199;0.43022025295619;0.44894356933999;0.53916154751479;0.72007840091595;0.6859012436521;0.29467431615093;0.25157050697842;0.27595521887522;0.49099648853927;0.76030320326917;0.13429043484733;0.34416603211742;0.29944883178468;0.59058693655011;0.38217226097614;0.30752421536168;0.1548204766963;0.37878088875582;0.37011396533986;0.62573078237077;0.37292497906885;0.27261485545966;0.31253678118553;0.51286018576159;0.12743270651219;0.36835862447339;0.69590625846343;0.68234771974341;0.37547258699224;0.39091185482512;0.25053415281533;0.51081109250614;0.24414965650169;0.40054424301199;0.504655018413;0.081578358171795;0.23679017242582;0.18452268011344;0.17842023583175;0.3470691667218;0.56134467960632;0.32449292274347;0.32330592739572;0.49009805079831;0.34704212672632;0.1669054144988;0.71505798110558;0.52498015208621;0.32920495703676;0.38259899264586;0.44557219085046;0.2482265526759;0.22897239094566;0.29288938733508;0.63263185774006;0.017519779853089;0.098687354877906;0.080271901562199;0.27419467952198;0.44484115351867;0.29809947127975;0.44625693025569;0.54231442952519;0.74458219235823;0.18131352556348;0.4911114625476;0.34437540416944;0.84210239687966;0.77323372074906;0.84300535024804;0.17493856531589;0.049298604672787;0.57890770796211;0.76953613915659;0.13211800315194;0.34992478769877;0.30044272963156;0.34130856710476;0.34677830086147;0.31367346768609;0.10073660300771;0.62370863272202;0.575764148945;0.28074311637627;0.54473805256269;0.2366165712896;0.76604159301171;0.26665430662563;0.18979505658661;0.12761438676721;0.29107312398842;0.58631766267668;0.38839885930574;0.33542576455781;0.63868623261123;0.16829304986525;0.47880097329067;0.49759645373105;0.69973913991201;0.63367933469405;0.32147328843321;0.38455189140527;0.44232306093756;0.60431059662574;0.41013861313253;0.37716059371089;0.33546457925588;0.70820716423101;0.35992272629445;0.12277124865159;0.28831375098976;0.083939228362952;0.31508139587766;0.24306489300217;0.30529035575443;0.85667708027232;0.61366826688958;0.26221904198784;0.30588701318232;0.27084292169692;0.57677036760356;0.53193363189765;0.63016884794302;0.2583293665822;0.21302153051264;0.13446807670161;0.59611676959405;0.65895874304911;0.86048803919303;0.23781088064235;0.48737099775933;0.23995419678315;0.015725940194802;0.62781464597238;0.30359806104183;0.11760761939142;0.081077637070929;0.48277734867115;0.54964327582207;0.60315360806898;0.67107969710789;0.48991254637358;0.37918145587212;0.37247155166672;0.25878426262297;0.54774425302064;0.64670705263409;0.75078205683767;0.3943564828853;0.36502840062026;0.47497905215772;0.44210264406801;0.56960236598408;0.018510759944033;0.49823673859182;0.47463550286278;0.6258954384837;0.56160010544439;0.51110727178123;0.36367644653033;0.20561505226627;0.24349367252147;0.86857303738683;0.49235592202894;0.25504908059713;0.7417694180258;0.75218565987006;0.33807996594926;0.14086967469327;0.1373001815007;0.14490959519873;0.40127474858473;0.32893193054996;0.57062814649343;0.39796231863616;0.52596660573889;0.17526274186278;0.59855582832913;0.63440488254714;0.50637906825743;0.26519133412972;0.29081003520633;0.36433111043823;0.47924948784642;0.22099501368743;0.10972089163594;0.51203959342458;0.46108417227043;0.55374087744428;0.028074764824666;0.50409647922051;0.60593398953094;0.27424489618712;0.93611721409321;0.38620282795448;0.48346852042051;0.24682989024095;0.20418282767509;0.36041360587801;0.68200788923463;0.58175864664913;0.70239605461801;0.46186132777073;0.065632113391834;0.47062179230331;0.37544161598207;0.60028270638261;0.84571543020919;0.23800727715067;0.33524436127313;0.17453315655479;0.16059659103698;0.49516573442524;0.54560265715795;0.24519284126913;0.72839100703798;0.32927022663941;0.30048935120389;0.45111618330207;0.2589321836554;0.29999916962815;0.16937116068945;0.69311857763028;0.25615079677368;0.65536614186648;0.80210780853843;0.23943032555721;0.53162620974594;0.43407683786121;0.58344861771826;0.71946518381803;0.47359746824026;0.56363843246908;0.15127809795276;0.051929899378691;0.57341712772045;0.48294488933412;0.37962224384888;0.73492583782563;0.47934226712779;0.18313852675135;0.53738557059107;0.65702447340885;0.6024748943631;0.41408326935254;0.095846231725476;0.066616740834531;0.42462981978529;0.27502898526857;0.34751235138758;0.30689308892179;0.49454377409804;0.38164030717109;0.13663365053505;0.62665678439985;0.2308865992179;0.869578411081;0.55456721246932;0.22222102238803;0.22930256714946;0.10916751616968;0.53687056558609;0.26542572929031;0.6174305562785;0.21470121932941;0.47623046160389;0.60894164326484;0.1489266692506;0.49533963086047;0.35931211822057;0.1238028934482;0.71116675551648;0.50401604505206;0.32522861687827;0.79860578580039;0.17153407604309;0.40877045305416;0.56053820099375;0.3544378083913;0.1131218878777;0.24882161374427;0.14290082855389;0.055027942685411;0.52592760626546;0.55086344055343;0.1239044519956;0.60606916400304;0.17668381894489;0.26998045808076;0.11607781713284;0.4646716130302;0.16315364215879;0.48156529408598;0.61049104204615;0.45106522388476;0.37868331470226;0.55854875120585;0.41587016105683;0.76302472512922;0.1165584449011;0.15432351274813;0.52175326840728;0.1322109667094;0.78120326804734;0.25834732162823;0.53998281767828;0.013747446377621;0.32020910478133;0.27369846533778;0.26618358779466;0.54789963916708;0.49755331064156;0.24535831821044;0.27790808271508;0.58684163659672;0.44991662127278;0.43724785812742;0.42657504698386;0.08916519887078;0.66866726261762;0.080575583230506;0.3699140067968;0.40872403138855;0.37249733059721;0.24793732401859;0.54805299030632;0.52424776968497;0.36327586615588;0.47724196418463;0.41601777469167;0.67155615524825;0.19285686927647;0.22207046448581;0.21227523102181;0.47675140890244;0.40738925807336;0.20781579068973;0.26816370550811;0.3687988014496;0.32966114364199;0.43791966955022;0.70119204764366;0.089665040291638;0.16604210007623;0.1541934694313;0.48150095915316;0.25244047325043;0.39377468616402;0.34103231095139;0.33227766404105;0.58912935862852;0.045030153861899;0.3541064823201;0.4318321996185;0.36802267305164;0.87677193510279;0.24971184857479;0.68717062843937;0.66611995911193;0.59958509678868;0.53066732405497;0.42683419848598;0.20826811073949;0.1851047732787;0.68113018030109;0.44722006253588;0.16186093934685;0.2142365459686;0.2523429319327;0.32492838048041;0.49266038197198;0.58532362305396;0.38776538962424;0.28759947551659;0.062515018137249;0.22611418261411;0.3345571252127;0.19128283478199;0.59731707024052;0.36837968539433;0.29815737240413;0.48428543619524;0.87693804622644;0.24238636501888;0.41870593424593;0.50395779367369;0.67139074042456;0.40965593538478;0.41231647518066;0.30807590318942;0.59843087003564;0.47030033610097;0.51887126799713;0.62625021925012;0.40030865852222;0.38741023232219;0.43252727331914;0.31709610509743;0.8378897425725;0.31576364342589;0.44634648749802;0.76494041000469;0.58821209719522;0.34158209538302;0.71960734781492;0.41395861682901;0.37161315282815;0.3655988088692;0.52617718661038;0.25241851161835;0.30849846289381;0.097811284296232;0.5972334075691;0.55140573064715;0.69493673331807;0.17321211518034;0.50252809287274;0.29633319191371;0.13677303849219;0.44049859263543;0.70628713906725;0.35522269981992;0.53017637322783;0.23747203026728;0.2221978497643;0.071773992924785;0.32849336760732;0.50119204824435;0.16090016909244;0.47289876009741;0.40659541837982;0.52102696505478;0.14918775043312;0.37067333972605;0.6788076502278;0.4464913358449;0.44561637776939;0.82026849893863;0.76132790812172;0.54585614567511;0.57486511786797;0.19421482885417;0.57695333990674;0.16397685134913;0.44962620129061;0.5412225028657;0.28530960292299;0.40469669737584;0.42935389282799;0.49222570941192;0.14446224671612;0.47786050150225;0.25406096097548;0.2732775459308;0.52391937859946;0.40340631201677;0.87827969444862;0.29594387062409;0.71776635879964;0.23622409091956;0.37843431509023;0.50826158418038;0.66159553404738;0.2713086843308;0.16809881387624;0.25625676975291;0.57699536520548;0.64718979180642;0.26634030969128;0.62436683823242;0.41977698248912;0.1826580789771;0.50087411145088;0.60421881899976;0.18741915581005;0.13992440150738;0.35791408409087;0.28281051364774;0.2537480270475;0.22030867944809;0.56713842761213;0.54636240325973;0.51184171513766;0.031939537561631;0.49472509927951;0.34821931747348;0.071703503051757;0.258390297049;0.35073033720464;0.40693391362252;0.88608310224728;0.34951196727239;0.38174121043419;0.43513055325609;0.41628649027708;0.3810772376811;0.474388263169;0.14790836755729;0.47018985113304;0.24648952906707;0.66102999703311;0.2036792027431;0.24837910054357;0.40697727590455;0.58102178926092;0.37294197891846;0.90383583910712;0.59955008222988;0.33018094511734;0.22891857581889;0.2036765898435;0.1343407038699;0.27931541909816;0.3194295814907;0.59638244565907;0.56107960548123;0.38808361038792;0.56098745582814;0.36817813634553;0.40614770063305;0.322309488449;0.37081484305391;0.11703039671719;0.18356640128778;0.17815614220037;0.19735122906886;0.040870506113874;0.80885792455842;0.40290673659272;0.081930866533249;0.1269289111205;0.54478092149299;0.3202013088545;0.81230087875479;0.15858588394342;0.087505888035442;0.49679458189908;0.21906305562147;0.20723551867515;0.45382283530355;0.41408429593546;0.092597751994881;0.6701490462968;0.30835921244823;0.41632514207874;0.64670141304747;0.31083197920998;0.53086110512034;0.75508412491845;0.35202587153315;0.25120714752247;0.54866423017022;0.25167277605781;0.34563684323718;0.76121636506742;0.15439004047032;0.84053006996377;0.35203621394652;0.55886225562952;0.37525726270631;0.16961744716104;0.31589568827517;0.7005498179801;0.41537189077354;0.53091595683497;0.46399364718371;0.28638291635721;0.61527042272862;0.41244163703845;0.7023650441545;0.2735059348414;0.036696701016826;0.40606016120035;0.76221969999512;0.3310163911121;0.53270691275265;0.3638829436055;0.54851241036116;0.44912172025564;0.29417602008575;0.25707961632697;0.50234958707317;0.49954020542727;0.20665398946651;0.84237915912534;0.27774459115603;0.84049013053582;0.45966402108163;0.51543560551258;0.64836909455558;0.30097709080675;0.3959048556775;0.13044734125142;0.45907336765471;0.69652666131419;0.49503146952441;0.30430940616016;0.84187281229698;0.27867834310152;0.59786908464939;0.5059139490785;0.56159664968908;0.54399636486536;0.22441151867231;0.23782701586849;0.70328021773299;0.26608529951026;0.41601714941803;0.25835709899422;0.27767271203148;0.19807482921434;0.50120794503618;0.066659638372922;0.37981501267603;0.72143765134496;0.6247945612187;0.41014752669031;0.12495685745303;0.40833340909168;0.13290188155758;0.50278369141042;0.19502329008772;0.048015920342602;0.54488038731416;0.11681024637053;0.48022779619532;0.81940982898635;0.38097713022849;0.20044405861674;0.14439908652758;0.66264276485084;0.48953821907189;0.8622500509939;0.20698183947504;0.40089335322419;0.16232133135255;0.72019362521582;0.069934271010198;0.51895001467875;0.14763905936699;0.2565187551325;0.19458101435343;0.33443213978093;0.27443469198354;0.068094320479721;0.10389972168199;0.16060451671184;0.75463205207589;0.1857974407557;0.6848385275732;0.18299070610213;0.21267681343973;0.13903266725521;0.23207148615934;0.33405414315387;0.53818801558068;0.68125608832638;0.46971298834515;0.3326384796925;0.49594789028867;0.63449215421946;0.10846814463816;0.49736861759083;0.23208135475472;0.40718477832112;0.17292007640776;0.26276597045498;0.60694311751292;0.6525580065469;0.72946600314151;0.79691709582618;0.34879371101872;0.15541245369254;0.59179455355635;0.36789195968092;0.30955941840001;0.4363868438208;0.74442769185814;0.21874337555485;0.064350845484813;0.42982395619744;0.20737768287233;0.27077288329532;0.57704838415671;0.5479672454696;0.29859539342589;0.61379570756384;0.61370899836283;0.3361367937752;0.35166327602757;0.4892366287848;0.63131885713834;0.24068385581886;0.3684456339432;0.37854786379089;0.63577656853145;0.060593880680958;0.72517923899662;0.38100063871941;0.19109552932521;0.3394898087214;0.7311138548785;0.35220786172823;0.34917653484898;0.31423671954889;0.096319982683366;0.17514530631562;0.27378054764765;0.70200035134164;0.27991137759445;0.26095960952442;0.43564652097668;0.4933732904622;0.7548121408913;0.78809060390541;0.79487241602366;0.75711652070015;0.37028371110456;0.092931306615213;0.333740902178;0.58262987399607;0.4134355675207;0.16985407398243;0.29402154750126;0.57485469407992;0.49350580571076;0.38342570885714;0.16839870225157;0.5462167719032;0.40190506333181;0.29251813997405;0.24303290436962;0.66076653653913;0.79852259992233;0.41532288715839;0.66278458477888;0.60699075398487;0.45292538890857;0.15151054663032;0.045447899377115;0.19625683692278;0.1237103627854;0.3896708376046;0.17033089753972;0.094637050347506;0.26717117258901;0.6160614314073;0.85407993449935;0.75675385630281;0.046939752033997;0.27610574049176;0.55812191535202;0.70287893752737;0.67605287139195;0.27288423397386;0.64189307274621;0.32579156671155;0.70361806127697;0.66748024328591;0.22426235271756;0.23533702083241;0.55375266737448;0.59860014914353;0.56639062562995;0.19499480076183;0.49188686295036;0.34344795962679;0.40698073628047;0.66565353939023;0.44833810985774;0.14276251399824;0.20263608379514;0.48921665367706;0.3095709523795;0.53461399084348;0.49801525043036;0.36025284064656;0.73828817166558;0.58286440976458;0.36927454620604;0.3969845922589;0.70597005353351;0.78135011085889;0.44255363974608;0.64462298042816;0.43279812946058;0.71899086305682;0.086730740902951;0.27032385116644;0.1334949625639;0.32944066191407;0.1778544011169;0.32318785973581;0.11681669749539;0.53635876744097;0.65206041895878;0.19476141035236;0.29833047500214;0.081235827299658;0.52548058332659;0.73796760365704;0.39664116679919;0.13120298557946;0.55422884853889;0.41382261545301;0.11674248488333;0.16099189000907;0.20606690459422;0.20869973809913;0.41903384991906;0.48553067434612;0.16229538195297;0.21317366067985;0.9159607346989;0.061232994165743;0.19393645281114;0.090546640951387;0.59953711458663;0.32634762441519;0.067482904641657;0.7248762490177;0.51314262798523;0.20203172192436;0.56395232758392;0.46161898206703;0.20345115254728;0.31876900696805;0.54743112750736;0.38520587599356;0.73449312073383;0.2912277861363;0.40274972469696;0.30261928943284;0.21256645641596;0.53866705689887;0.48100991919174;0.42132239151066;0.23889839443976;0.62809816154977;0.53124532675963;0.51062296227483;0.38702820341159;0.11467505776567;0.093474908642339;0.17869826213427;0.34196900550387;0.6589040584204;0.33299375796391;0.50902154867758;0.46144312542687;0.03878443271104;0.38611233591003;0.46715802360124;0.22164643981807;0.19655648000956;0.10500996311491;0.32162905123837;0.83738923629741;0.11362713497101;"/>
			<col name="d" type="6" num="0" prec="6" plot="0" width="100" comment="d" data="0.31150342299773;0.11144415288064;0.092098838674049;0.31399680090606;0.069546712847454;0.26780430324639;0.25558197301133;0.081861847617943;0.024767751545453;0.1535847776417;0.23988938169537;0.09073076084327;0.12637156019644;0.26426389501912;0.12607075849195;0.14323711382113;0.11366230678477;0.11722960381059;0.46491293202446;0.39544820282296;0.089954843407012;0.1635404588188;0.30335642978962;0.07397694263096;0.38448006467087;0.13422492270088;0.033843303096155;0.60261362205693;0.39335417077382;0.29407254848766;0.037663182550151;0.03747907360381;0.52827530602508;0.084690310188957;0.50669450657954;0.17710472601321;0.031374708379685;0.34389365925867;0.17560873500709;0.23420582356595;0.40903829490001;0.33176620093457;0.4692211342419;0.41278312975745;0.012083165311962;0.25884769298126;0.11544444112138;0.14545904345845;0.14096863231877;0.27875138682;0.60452575895077;0.20466340974005;0.24598415809389;0.11401968938487;0.057126673478379;0.32542653915025;0.065594413840145;0.1115274399771;0.093374902444187;0.13297336008027;0.13898444188584;0.093491818414426;0.24707991553647;0.12348312724213;0.26285579259219;0.23381514565112;0.39351673805488;0.10646513352001;0.12911938885487;0.12948290112057;0.079713919962714;0.1815450725599;0.34123634045896;0.029044085061285;0.15218470189101;0.034731012823642;0.091702793186856;0.67597799096001;0.092580838696931;0.6754291360848;0.29465612845984;0.1432998148307;0.13489327373374;0.26171874326552;0.099085282766309;0.3274742545364;0.16048996462559;0.08356054368687;0.03348240615987;0.04826841849069;0.58771582322826;0.19111986505739;0.31782556694902;0.49709850730847;0.51834040412942;0.33299178176079;0.57988750356042;0.21420731452244;0.14004966311199;0.65265258480343;0.097117338237185;0.063075503827944;0.32637559136407;0.25968475269204;0.08585699516038;0.32451741660041;0.50163833184894;0.50434751994395;0.55006087811494;0.092593511603911;0.26219380937198;0.18873904724023;0.35514519067553;0.14276615142098;0.58369381014334;0.27742785866068;0.067719984756967;0.23085793876162;0.40773265257988;0.14319669541614;0.51163357710524;0.22605183761191;0.24344248755991;0.36851527135332;0.080049648043508;0.2284250525992;0.30769939629563;0.82785515922287;0.24936228711098;0.17920431386169;0.21963577073634;0.45045786120275;0.11397241897728;0.26835457105875;0.11687268474271;0.010435543334042;0.31140199698407;0.080436960298913;0.5788393012579;0.10534082931004;0.27302397173319;0.31055185725574;0.27748023754227;0.075100189740458;0.24042908369279;0.20688989541207;0.067914555888973;0.082544460637713;0.30945935076122;0.087548389739133;0.050380933443964;0.44527167224746;0.10922930993999;0.3218371836385;0.13301844013847;0.31957030208403;0.073231249535963;0.014201520208338;0.028765334127785;0.4664077615714;0.17326150923354;0.23610122313496;0.038750671381384;0.36464787871853;0.34983154358131;0.44792749644938;0.10923508880401;0.15849835508656;0.1250876749917;0.15613404004203;0.11796246527057;0.49361854589679;0.0022841720287901;0.32313653413923;0.50340171731241;0.45731350165434;0.33927679319492;0.25735052232219;0.39270330007891;0.16634302490196;0.47399418140852;0.097602294308516;0.11471109591019;0.49772820224476;0.13269401458879;0.12639268536447;0.10809679370963;0.20669765811546;0.36508027648088;0.48296507526657;0.27269969728527;0.35937527590478;0.10620556897672;0.015360163795019;0.50382997180772;0.23644311824464;0.62266251020587;0.5701750749958;0.22389666612893;0.13004021317847;0.37054534035062;0.40004542755815;0.1751675841439;0.2612779814566;0.081464701458904;0.29947547671599;0.21511163082559;0.1809484239773;0.2260781047338;0.27486737536052;0.064259542131854;0.18536889521602;0.051316789241451;0.12686208617414;0.26927561781175;0.43885931557064;0.062434569317369;0.37218117833224;0.2384664463674;0.3119224885554;0.022815000086669;0.032884735113262;0.29320074716308;0.30017523162118;0.18258811912768;0.12905058962523;0.39502928395379;0.20833442064021;0.456845918546;0.16156376817122;0.61473681350218;0.62191341908569;0.2216706402647;0.087409524139199;0.11325202026416;0.11091487943878;0.42260817813074;0.18612357236021;0.047715844327252;0.36637653962558;0.31441663282145;0.014281899593016;0.57521227261477;0.084106019851689;0.28985145029931;0.11792857595127;0.082791164159126;0.63127955899879;0.34117073892837;0.14600234286638;0.10252563534582;0.13702945853044;0.21363481111415;0.15613762335644;0.75601601992358;0.2630017034893;0.19494945319007;0.160456058201;0.14092683686263;0.18751290343499;0.036395298465181;0.23955791083601;0.23215466345264;0.26229723829032;0.22470303253391;0.15668121493806;0.33737386799507;0.067575205522699;0.37057318543146;0.20300501660622;0.51695347139795;0.26035219931955;0.10313418649766;0.042410895682314;0.4175363612824;0.24883440307491;0.07540333598918;0.012557748130774;0.38901675482518;0.46102989419508;0.33427439466612;0.080152216508876;0.31505871329038;0.32852319842718;0.12060772413758;0.060371273207775;0.21956711740924;0.072550995580106;0.28769862417121;0.18158424310158;0.22443386421682;0.43829224504309;0.19122647082805;0.061128201981772;0.19264192192662;0.052368946348837;0.09289703085985;0.25158692888055;0.082131579733586;0.081141907429579;0.089765443725347;0.34544670036953;0.025568833919766;0.06193240678784;0.46724807861095;0.2355308507751;0.054440105016983;0.22085497367195;0.18846222797996;0.35341648542151;0.16438873197111;0.29504891650915;0.22792795795042;0.21279823939556;0.13071834256197;0.10660135316907;0.32754579869827;0.17696700343662;0.12106164638837;0.2754478319266;0.22390931950751;0.45916921981993;0.26050985182235;0.30258364456098;0.292454791035;0.44448285849678;0.44584746664662;0.42677530574841;0.23368177223419;0.39276137742224;0.139911024502;0.29487226509051;0.10335549723838;0.8104263890798;0.09080727753357;0.50157000570688;0.54725106948129;0.082218211414591;0.2241776923249;0.17692166801246;0.15709773670643;0.39140130703176;0.28137218197738;0.33698406223769;0.10988373833536;0.19346624997101;0.27239356548811;0.43176347815648;0.15466361396073;0.24535664866732;0.057198016118052;0.017584534022481;0.041735073617565;0.050694297745611;0.046586712680841;0.10155932131663;0.15272328819841;0.2366958152815;0.38706834184679;0.085618674237214;0.32343232053542;0.29226722339516;0.096670684216061;0.25466739865693;0.26670051710645;0.21705466104894;0.12199681032137;0.20575945116155;0.083720000782459;0.48875966391972;0.41423955456617;0.1599240223303;0.080794719616335;0.11245960267783;0.41064944602195;0.19238806753801;0.3643195704445;0.27983494253097;0.1506236542672;0.36929283758511;0.37315148113077;0.2030180708872;0.18089470747611;0.13691283626426;0.33052943644113;0.37113763437846;0.2247911539356;0.08348442120309;0.11880275132896;0.40865564325237;0.12271263780388;0.39289822737843;0.13051548191174;0.25223161246331;0.32356329879951;0.49431426215529;0.21182661340386;0.017450429160995;0.31093862214599;0.3192779152584;0.48171066639023;0.041857863512003;0.32394955358798;0.50680445078894;0.44909961091134;0.50445514484174;0.49216376115447;0.27759564355332;0.40832850590195;0.16199521897527;0.060159561902637;0.18264502960011;0.37981203750214;0.44198600846215;0.027033367656773;0.010933938198381;0.12543176326938;0.28303332874848;0.41327199031202;0.35530149128513;0.26119877729084;0.37382883364858;0.55615129473103;0.15994321763085;0.049913763940796;0.22013039680175;0.16206246011728;0.377928122771;0.14495740240896;0.29067831973307;0.33713567428358;0.13000592601055;0.066967813007467;0.073722402375403;0.11933383854343;0.29756179645236;0.080884592971442;0.50441059280894;0.6094380257707;0.26723887948436;0.12689461835193;0.013579386120666;0.22792464850545;0.48123722866146;0.05646304310952;0.081897839327373;0.18277396565782;0.079343763885604;0.46497932673019;0.16266829796643;0.12108341656088;0.038104461617923;0.044285943611771;0.097926487030655;0.085249353001224;0.0071220996176811;0.02359539732889;0.33865621940257;0.017779534149666;0.07289238921109;0.28418707281709;0.23823848554984;0.18343242288643;0.086751881862516;0.1633070476277;0.30295520891556;0.095073207042002;0.10180987831089;0.51274491216872;0.097597015840655;0.27643116281913;0.17680185719901;0.31929884520818;0.089819913419266;0.21700239247139;0.15750106431432;0.27766121412672;0.2584875741857;0.080747196476689;0.46432417804299;0.39829797482638;0.038781019888282;0.21085496197355;0.31987410620162;0.075027562067351;0.2805161489354;0.12949582971597;0.25743081317683;0.47128887611463;0.090481045632784;0.04442875982832;0.41067062601541;0.076566526968939;0.37027227031795;0.53657330847707;0.16907484923286;0.13294936344851;0.20424390345738;0.10582920236557;0.25222763938221;0.19382111047702;0.30160917526534;0.052761515550524;0.49435224920498;0.40644219648339;0.077982435943451;0.37379297928121;0.44665573130931;0.2853979412214;0.81413950159247;0.48593556368;0.13564805929616;0.31813868811649;0.47261376919883;0.11064694962813;0.056236106673893;0.30494575696949;0.22795835683255;0.64442953632663;0.090538151784895;0.34553471813717;0.64339898534188;0.45259684888774;0.16071072697632;0.2644496926225;0.23138860691185;0.30450203193158;0.2574458029204;0.56121117716884;0.26150662996966;0.51790173261788;0.026490289796281;0.30934827653825;0.28917611123745;0.26528480270002;0.097785310254463;0.13445515813898;0.57189991139668;0.074377206525615;0.062976210417035;0.18214376263803;0.097429741131306;0.019575334683096;0.39170721549825;0.26861770789469;0.12625728418379;0.24177235793568;0.40936490036065;0.37286826984584;0.22776710904088;0.2170759691579;0.3698945503771;0.46298041615719;0.14142089436471;0.18044408308973;0.26256598299953;0.28917612518349;0.26576231277574;0.05733130491704;0.12008365620963;0.018990372614677;0.32166444423825;0.078032509667902;0.35714564522536;0.29041095065396;0.11246617483833;0.12096816925975;0.56361697991747;0.45728998637559;0.26339057635539;0.01431939526966;0.022386911319206;0.26810618194057;0.20764421333575;0.047185348827958;0.10109177887544;0.49619889553334;0.26712702701136;0.21379836648516;0.1786966448349;0.11490330155989;0.18244837064189;0.61130919384979;0.40687804190237;0.6534884668237;0.23780927509114;0.0035361061412349;0.29264686468315;0.41678889084554;0.45581848543981;0.22277759800955;0.25232815301325;0.33642642068453;0.059006688619728;0.48132173954756;0.21882853008502;0.18402804859339;0.18825523280842;0.16105840043014;0.018671258017856;0.2258588078371;0.1846735329087;0.25964573152343;0.1585475923216;0.03230851900385;0.031739458939859;0.71674719057732;0.43870612202349;0.22738095134508;0.21253549901694;0.26184525202508;0.24783022636647;0.28421187521344;0.081276153282072;0.39989201829244;0.23898009363667;0.35673752980547;0.44647879229829;0.33238339948267;0.13563998186926;0.39392109709573;0.14912417689711;0.22550331022684;0.089835797671444;0.082756381290905;0.37368859258223;0.12307437775284;0.42708205731895;0.41814092052288;0.29972985997011;0.27624734757592;0.022627383713192;0.20506568627518;0.074697495872306;0.24838056104013;0.11280296913684;0.21982839927665;0.052106259981773;0.77406224421034;0.31442669968156;0.10314174556206;0.15168112367828;0.087471001614747;0.22394663103082;0.029622303979983;0.022272041405003;0.28844429860682;0.11302319408039;0.010965698465148;0.65556769207815;0.1357979986432;0.063801511551609;0.28919057889592;0.33154884286511;0.59831827440628;0.15469782695444;0.15990955168691;0.19287637629545;0.26071880902662;0.19124166519555;0.41421483977813;0.51805576126172;0.20553897890411;0.19625415311178;0.063273033522565;0.44806256589592;0.10137319245507;0.35701475632662;0.11121386960323;0.15381536699904;0.48190888487216;0.27521030053658;0.28374530858669;0.18493234095031;0.11742985270151;0.11723736183692;0.36179265108166;0.065368993733224;0.16064583851435;0.10651246388437;0.14343184092757;0.18794858495035;0.20611848570396;0.1303067600817;0.17267808084649;0.15640693616374;0.20601820503921;0.55602816813809;0.20310112516008;0.25181508852718;0.31803391811818;0.4202997828664;0.054280846289908;0.3916636244962;0.15071543440266;0.36387232705285;0.041082292462938;0.092201821472358;0.49101221994808;0.051475998388119;0.18047275832751;0.27578997225825;0.11259229881317;0.42692729638809;0.04082543769065;0.32233151754771;0.0334888227277;0.20992739997827;0.30100091595154;0.11257622914604;0.18850452592314;0.25595728846134;0.076361102493687;0.18165134627864;0.10829543638818;0.23947838208386;0.21691621068798;0.052753249689726;0.073512544882104;0.29273968310678;0.24681047914113;0.086540843323734;0.34107050269326;0.29110961742706;0.11258749004292;0.12549399933449;0.12607039309231;0.21599756420821;0.22723503883586;0.34922974411993;0.25271886266409;0.37823803893981;0.21701984831968;0.37819962564757;0.49187374198818;0.091257793402321;0.20398019652928;0.28933789322727;0.17488549450041;0.21909780909765;0.36308318162993;0.085629525551301;0.079845712332079;0.14841565448733;0.12108115545725;0.28891141556813;0.17773115155643;0.29105225792578;0.31005648578554;0.3577777541371;0.34981123282183;0.44080424944098;0.068270767578334;0.089070003369899;0.088273965947725;0.066915445225941;0.22531792947346;0.20525827738839;0.041833324910216;0.25133996336303;0.053125994253691;0.049000843829726;0.18131081335997;0.048369561808638;0.49792534535031;0.13545174886949;0.52959497367895;0.28567512544593;0.57003762366936;0.45454430019116;0.46013095409351;0.04610545016301;0.15538397885408;0.038531428176979;0.16384249453192;0.025662022205497;0.38174207537641;0.32734553290293;0.23005347411863;0.1290302825177;0.15727691237915;0.63590186335806;0.37649144348218;0.39821886863611;0.1388867365336;0.070534805762938;0.4624673272753;0.054770047231548;0.14444875896736;0.12026303958441;0.21473907502061;0.061659103212291;0.022093026751663;0.56709414737439;0.16857997325948;0.09137584411782;0.045758112436209;0.096549433767771;0.4785049595602;0.51332252235826;0.35406264486896;0.45158526847106;0.53124442808804;0.40093061325157;0.10307873686634;0.488282381637;0.29697113115999;0.2377202529933;0.36497091328268;0.15986819845486;0.12522043632159;0.1163545766661;0.055146742807324;0.093370633665214;0.35058844376669;0.040340322157338;0.38445021340246;0.36750190355723;0.20502657178317;0.089525339778699;0.35675376772914;0.25969027289096;0.61598452158928;0.082430825263107;0.42878702344437;0.42698375210681;0.12750466496675;0.188340122648;0.033153369690518;0.21313292415649;0.37017423996751;0.35398263976558;0.13450046590272;0.0938058375801;0.41136306331197;0.28047475510968;0.2160877812551;0.11809561264301;0.40063871360772;0.45411012294136;0.10162553470072;0.54977310846149;0.13247488122456;0.33575416073238;0.033614908980653;0.39635410941581;0.20887193024861;0.095667932848609;0.21960525299236;0.17484694918356;0.41490745436956;0.36816686139477;0.27272014980407;0.094173976273896;0.14602147650672;0.10426270490156;0.087435148909449;0.21795002677373;0.558328222759;0.11039070035219;0.30924223704948;0.21076857924632;0.50100023609936;0.1392738927556;0.27281377773458;0.52954666372119;0.39867354656963;0.40286464483983;0.5419881805334;0.1508344364785;0.11112913866068;0.29118183051672;0.38748289841883;0.16674041489645;0.11037380087012;0.42386194005137;0.35566732536761;0.32094648254667;0.15868379734274;0.082269134909776;0.036468473438237;0.091679988091952;0.38680074731838;0.57243994024101;0.06449549519279;0.45073899502514;0.54287762165286;0.31414453831598;0.18236056422225;0.35484109084086;0.15149733260168;0.17078589272256;0.34926398581166;0.41839616557472;0.36122091148471;0.61517837252561;0.18197356342803;0.1614363269249;0.097776566969016;0.3286277207438;0.054227690380585;0.34549237375023;0.13447250648678;0.42549305646533;0.34299989099099;0.15993956783105;0.19847984018054;0.39229158746351;0.38142535394455;0.2426295667962;0.21857953954531;0.38377125419135;0.17346423274823;0.19744162927357;0.26969112495028;0.069980432136849;0.053098164353331;0.17331471793949;0.14004963596365;0.13231938586916;0.16324111113447;0.40934180441685;0.14190406404912;0.10663003677775;0.3067601354239;0.087492383113676;0.39686126322528;0.16780818396325;0.045636362664357;0.50789536639246;0.38529460897509;0.25072717570289;0.076625538765957;0.18826655611871;0.20502515984592;0.44226221272289;0.32863586519297;0.11954223752336;0.17884951159413;0.31278094752113;0.17431020907662;0.32574051081263;0.19597182358161;0.19134087893655;0.074714485737213;0.16232941131613;0.070781881573141;0.13382256038152;0.62682709012885;0.26325704546992;0.1478678400875;0.36610968385777;0.053341731716228;0.29873397777298;0.079671017195788;0.27317770456071;0.37225520140164;0.24856970482856;0.15002950127388;0.16328060478188;0.047134043316455;0.036894378682721;0.10254417845352;0.2369940937606;0.026835361220413;0.15476039774917;0.083060392703898;0.31626850742982;0.08359534021282;0.30971698313888;0.29726367500877;0.56879633637181;0.41599246904236;0.2736243160402;0.018962955079515;0.11822608918239;0.11695636937979;0.078377709784044;0.3274975426155;0.084925090524741;0.21538019277577;0.10189073149788;0.22054799099254;0.18682615829626;0.19135375998086;0.021934336818934;0.14881270688218;0.20790025646801;0.26586555697805;0.4829893151664;0.50539724834984;0.068903226700742;0.51271536606534;0.45610435997344;0.030938360737058;0.62812045266516;0.025391044397341;0.2861167105772;0.22148803973601;0.35136330523062;"/>
			<col name="m" type="6" num="0" prec="6" plot="0" width="100" comment="m" data="0.95050077738636;0.86028353705517;0.68106302733219;0.86820666789704;0.82059735205837;0.12818416975396;0.65216441630044;0.59282131194347;0.76603145855815;0.98223904207827;0.99136931730901;0.24226219702528;0.14408859357574;0.52678537116573;0.64215952872002;0.38070034057781;0.76397308176762;0.7481721965313;0.060361115046337;0.84053913820698;0.41572101410256;0.57408969797189;0.8565814454325;0.07451968382335;0.23722360001454;0.20780104354217;0.65344125597898;0.50216504710216;0.64838106747357;0.93177117218227;0.66397251091653;0.46235501448866;0.80050490066721;0.66252207074826;0.066455491060581;0.11532858662563;0.91722768666008;0.27677870945256;0.28982431026489;0.088337402592495;0.66265573347516;0.088532928878359;0.62212828417322;0.56999047432686;0.49950923589339;0.59000461122917;0.52403764689031;0.49048724384264;0.8317393127513;0.85215777751894;0.040106653601033;0.52450961876799;0.76521123817182;0.91813345519154;0.70075709019871;0.5336533289642;0.54144651007893;0.5451901379132;0.35500491858866;0.36991736467769;0.18710981582457;0.3963899699328;0.52269346987418;0.14567005662118;0.081871353883026;0.34084230161986;0.22492331743546;0.80280734280801;0.29647809418432;0.85862653293666;0.87107454373377;0.28120157488637;0.53523760617172;0.99616667630133;0.17422844876355;0.28062021427136;0.59453835941065;0.20075821406939;0.7857115971859;0.91186526220979;0.29892040238103;0.5803216757959;0.058220781380458;0.81861718872485;0.7723189710127;0.13721906981139;0.32815517306249;0.44926740955627;0.73376249232852;0.66544967982532;0.54277943682462;0.64910615282013;0.26706550842025;0.82334421447074;0.94634528341374;0.47910714875868;0.21865512389775;0.93000909342029;0.91002026738707;0.85692036826555;0.73778127585543;0.29001569678288;0.79375775282999;0.69484447130596;0.32813165620663;0.98628426356644;0.054570856259503;0.93485198727846;0.23551425869813;0.5380704605684;0.22783564009071;0.15858624342287;0.13275202357606;0.7249919047988;0.73125887516256;0.97781816869886;0.06933811127781;0.8763508542727;0.93273349190012;0.068544104115355;0.71949003876793;0.38291888935118;0.90837118484803;0.28407545948525;0.92396983849511;0.83435013484945;0.82485239039154;0.73355612199145;0.86794750388808;0.67792266552483;0.62045996248924;0.71378948628672;0.14874398803268;0.56595989647382;0.12782774169417;0.071496515732903;0.80615034424403;0.71493776444973;0.37308942754922;0.13761917998814;0.67689196230427;0.65290278162009;0.53064522896153;0.071382553577746;0.12355132539154;0.30294821308752;0.53914593422738;0.31735779335288;0.90293000033452;0.41392969720799;0.39418646002346;0.95454744912366;0.22307229955842;0.93888004026596;0.38491038259557;0.92625602364878;0.83682465331547;0.21142176367393;0.81680497376495;0.61250990508821;0.43167422869992;0.54277210787691;0.60406101204509;0.17424790611806;0.037068369052001;0.19838651928832;0.95058392386019;0.63807908645159;0.60107494326811;0.5829972116582;0.78235437517016;0.3984127529682;0.52078012960559;0.53559079731226;0.44836712741826;0.96467430149766;0.46083931532083;0.10332143890534;0.19725973633227;0.69015373638516;0.33003931673141;0.24144708756782;0.43633005493531;0.37534646379236;0.93283669279603;0.44843839849526;0.63210406858282;0.83839432752301;0.00077795167962813;0.81070449924768;0.61718330227687;0.32591271305384;0.33130544853756;0.57356874168569;0.89122042223591;0.19595766577768;0.28955787745494;0.80320126157052;0.59340376311747;0.87402421074199;0.29893849040009;0.69225550040694;0.85118056094107;0.84687332480975;0.10120356307151;0.39273221883967;0.24650976187935;0.086799259993626;0.65097569536125;0.01474764270402;0.97804347365047;0.46703002837672;0.88763281267182;0.7923649617502;0.82479863825537;0.89107284717242;0.051420132793658;0.1905738764601;0.11939624866616;0.87233575386647;0.329245429064;0.26389613348957;0.034016369183204;0.034105348879304;0.16334051520645;0.38363141407667;0.20439858312408;0.16567312571034;0.027034717258136;0.72104465083365;0.14622331409024;0.952884964289;0.7693740756184;0.53713048758272;0.52259615860536;0.31722475047523;0.22972025215062;0.12223434733122;0.38756000522318;0.55245304392614;0.1644451936205;0.007628283230834;0.49337254063011;0.40776497920448;0.23886591054803;0.22710492240557;0.29878176262975;0.50831913047193;0.010135431943024;0.034097356536148;0.94741774870149;0.78088486416799;0.19937786551021;0.29915629385645;0.78369816148239;0.2581833296993;0.36941914715842;0.75772518484027;0.41989746594869;0.60479903881101;0.38222371249557;0.029105722118659;0.29893591166042;0.74611221971095;0.54614061699177;0.88951725683988;0.84148398100385;0.82229721188089;0.56207474409438;0.61355963852897;0.098817123269175;0.36624989104443;0.13654016551685;0.62915831219792;0.5216178616371;0.75720129743744;0.58154687359488;0.19861353674703;0.4046572138328;0.58212796183696;0.7502634750425;0.1674995457705;0.28311392676114;0.8552495856451;0.34998701738638;0.017822012618624;0.49823556503632;0.60665122283949;0.7133418695144;0.75952739402923;0.26869231479728;0.55960061203879;0.27297493014145;0.31627100469551;0.86323803651271;0.1247053647813;0.41329685706736;0.14961327888315;0.22465197635445;0.48387461278833;0.37928462261415;0.41260023701467;0.93599514781283;0.82955255097006;0.61017591104087;0.7868371930454;0.81399144859562;0.90563021993205;0.91687856199459;0.41255515995153;0.17633812678393;0.23219015252273;0.15315867668707;0.029167793819062;0.28745223450492;0.97125944763402;0.33281832847311;0.6256874277877;0.35119118286202;0.63227448030287;0.83958889974496;0.85953009123502;0.037503341738319;0.98399238840593;0.8126151073037;0.43505307281358;0.032499450410325;0.94340218396305;0.45734818194757;0.60108106158128;0.95726024720006;0.61008221096713;0.55266424395963;0.38615036353717;0.52416464881992;0.12296070548795;0.35413582478678;0.50090405670136;0.19426002872076;0.40908367951262;0.0068985867901836;0.14169150588683;0.36289881563177;0.36329189955743;0.084721422168523;0.691585099016;0.49056645313239;0.89855802354762;0.079397696341908;0.46298341212023;0.044375393154151;0.7536583351479;0.13267853217852;0.5113035604681;0.045104701592382;0.1421764414887;0.74743563201353;0.16627962772121;0.021595680748625;0.87885808058388;0.078095521395455;0.53439505224687;0.32833388040402;0.18196344360342;0.1100386621055;0.49221118114608;0.14691814117843;0.67131462811059;0.32052537399522;0.87930491568771;0.12724005486083;0.92283385534659;0.66598417514536;0.64587091296064;0.070546425963963;0.49655906819034;0.57227859675135;0.8610367326805;0.076390062036954;0.27100516187426;0.51137301841753;0.61187064866255;0.16353214173952;0.85612304264361;0.58113762886435;0.98010640419214;0.36787316615329;0.2994014985166;0.60013089617554;0.93469904261745;0.4809234220449;0.077055182997143;0.064023359314109;0.1999838597746;0.91642944683841;0.35605744304927;0.71323373176343;0.48126662484029;0.055953551084873;0.75449007236213;0.00088060416558378;0.47458699999504;0.91878630545055;0.16740470513407;0.054254892424469;0.28510201424259;0.16866486526346;0.70778197892443;0.33218757909958;0.77136623132937;0.45614515157293;0.49857916696161;0.19133465178079;0.31990821919975;0.99365280911055;0.33252388344711;0.86547151803982;0.92435252852057;0.63425161955289;0.0083408089465096;0.67225058915127;0.82239721977936;0.51127759451618;0.6198873844497;0.18650924523465;0.45206856102155;0.25769871656382;0.015496643285553;0.53995229332073;0.21867219106281;0.69297142028955;0.98409289038447;0.46109479971285;0.86488527335306;0.029962472113001;0.18301813655419;0.66412567664607;0.83797443046005;0.70003796360309;0.091560760293451;0.94444017206813;0.1070025642284;0.38521571162259;0.71086158172028;0.91877672954405;0.56553750284931;0.40270246124607;0.038435673430439;0.10394756276744;0.25360201754397;0.36710695661961;0.16430603265655;0.93504486260741;0.37527376138213;0.50976102113641;0.90473767596678;0.8867106675003;0.52012675236891;0.55586075772235;0.77463326741834;0.77804951655979;0.97424757893195;0.3338258183653;0.34359784379261;0.0055408454049546;0.95435644379241;0.88586729026708;0.73310295328053;0.10833364122412;0.74594876078546;0.86899219257653;0.55668548889794;0.23429887411834;0.16125758177306;0.50484665349108;0.83490958356956;0.17017562774713;0.57514536119986;0.4958206636274;0.15054674170857;0.93334083599255;0.55314614279967;0.74355238278352;0.40665790612905;0.06044852434481;0.12771512169774;0.46722007939628;0.31842340731709;0.016497064957908;0.41444223887078;0.7431954652394;0.39286130545377;0.53089951986364;0.60411093718677;0.88323117093214;0.45649382551405;0.11647738352947;0.97723099328414;0.15727761499141;0.68590252875785;0.80289066992274;0.38219607327721;0.03605953497381;0.84605147590379;0.88421474286817;0.05248432021089;0.30043022063831;0.69222158588027;0.68285091306213;0.15046891040405;0.31913360870345;0.6220990121851;0.98194523782929;0.69813807350451;0.46077703332592;0.080067623773309;0.13654878316406;0.062427385426903;0.61894343378504;0.32595425925625;0.85678424671794;0.93012494904204;0.12818012369911;0.34527994070641;0.97350545569518;0.18794619359418;0.27091837661443;0.29107296711045;0.91207141980867;0.63819034999288;0.95908500304967;0.60651188830887;0.21875539837699;0.88707208148144;0.25007447376261;0.48563396149597;0.5739770581777;0.21952167022613;0.75945189424328;0.75960179049831;0.72020726606172;0.1991690111266;0.083907939998313;0.60586563295078;0.70195540856597;0.3775207506303;0.12942602773277;0.59001998224796;0.72185064583453;0.35516563037581;0.53753238551198;0.98135791281025;0.99490185779783;0.044868006195152;0.42679175766079;0.93018844215249;0.72971012382288;0.41300233754323;0.69445296988448;0.86973297528172;0.65278991618609;0.87409797824625;0.42595002323175;0.79304399829731;0.73065765132662;0.91180618560986;0.83919494126418;0.05940269411004;0.35107821101441;0.10797298759983;0.19199480106538;0.7587506361335;0.71488866140321;0.27588396935239;0.9514777753485;0.9085821649719;0.75071840346482;0.53921879353094;0.045437523901945;0.52956096180065;0.89783755520558;0.63010141352347;0.55824029282851;0.97512244311907;0.01436009551826;0.72262230925247;0.037262551937161;0.61994943400068;0.66073760209386;0.074911601364322;0.65690023077217;0.37359517985359;0.71370347763247;0.85536475241469;0.55241308861341;0.81635592824522;0.076070969413915;0.10640038745422;0.86753575977865;0.48834109478286;0.039654605398915;0.0023098067292019;0.86395243354468;0.33604307229643;0.39143653992131;0.4601192539682;0.16129347802536;0.16160695738776;0.013427750725101;0.50264145024371;0.43858964238625;0.6065725221327;0.60290160285256;0.8546182032266;0.19838951588645;0.31250285919718;0.73046594490434;0.3097032606945;0.36010832161318;0.26268578248081;0.78617565260212;0.62880298124546;0.94045730019655;0.52487167108366;0.1784117662437;0.7816192946493;0.79679466261952;0.89865849716488;0.55248789037059;0.12859093019022;0.4836057981285;0.40741143084827;0.79320127057225;0.19576419866123;0.28997441183156;0.93569550936607;0.46893703859857;0.11354274580683;0.23194738347863;0.63410246140402;0.6348559787423;0.87823685786138;0.83034365613855;0.7377778120268;0.23573585956681;0.074418192199013;0.10023106848109;0.77759805319734;0.039310507522649;0.3762713485052;0.57537832739699;0.97181090693919;0.6523002696279;0.88431231678076;0.28954791947814;0.72439235636603;0.44733360013674;0.92415907286417;0.27789283454339;0.94980972090682;0.51660317788786;0.23410762031594;0.7807083290403;0.27782611449346;0.018714240911095;0.77933508597624;0.88870532665272;0.20136983617898;0.49357454570841;0.46923213887893;0.54523307717479;0.44854416698722;0.520515588284;0.30569922087456;0.22616380329015;0.21145366621441;0.38933885748662;0.26604931213894;0.81640569403839;0.98118338391363;0.42390514427593;0.017724576208762;0.46439141412785;0.085464756154536;0.42628942743187;0.096943276242304;0.64418713406685;0.1406311034003;0.2330934466028;0.26524942025099;0.35086601213668;0.42893948052453;0.99647055860702;0.89250373981782;0.64738050592037;0.52282952812112;0.40888581135431;0.58313826740799;0.9212521170079;0.82714313978457;0.75606866148913;0.74113326916718;0.10182169645966;0.30647115320656;0.71153785304445;0.29530114668094;0.79888375084859;0.71976955821054;0.92861268108876;0.37186057499466;0.5265828677163;0.30008757496002;0.93338029562998;0.90208599026189;0.7337008591515;0.95494132128357;0.31720772086002;0.45213448561849;0.43194001419808;0.18285023365439;0.65382344281913;0.53128633603013;0.21627599872875;0.2340967164038;0.053502284240496;0.52686002846063;0.82417638599686;0.27474896605443;0.12511618861781;0.60283373009563;0.00030292608917093;0.20952582383427;0.24191346186232;0.75401978509852;0.065455895642998;0.35256102752585;0.53690711885902;0.61366943577384;0.083684121783749;0.96492573312618;0.1788981702893;0.23719000993993;0.25840866364712;0.34002658924091;0.026175663017616;0.3837819159927;0.56403543328794;0.87260853083325;0.31573428401701;0.96687546546106;0.90757948155161;0.77417292329547;0.49039330409823;0.84474779429619;0.23369397461794;0.27300913731922;0.38950819768198;0.32660007993456;0.57466198862948;0.13476886198821;0.24077117855543;0.77600875691174;0.73126527186427;0.11615990598888;0.86292983926523;0.95562946758905;0.059695678280707;0.87398505079667;0.81972998496312;0.11903713353364;0.33669169292879;0.92199517926188;0.066828298881282;0.041492000500245;0.82214810170553;0.43837627046659;0.054327848814723;0.6230521619504;0.75919806351509;0.87309934873092;0.37468746977903;0.51986235360629;0.55558007443432;0.60452743225685;0.14027154485533;0.22616292592163;0.66551532948222;0.1239853432276;0.36855793648686;0.20851253010531;0.32336874301751;0.047764962414704;0.42587826718196;0.60551610218882;0.64333496579153;0.92905502836049;0.55267771458557;0.34048076008116;0.53556057127127;0.31947599370357;0.90418440813196;0.28702953105722;0.41365904251998;0.51996709880523;0.99239505519914;0.0075982825698264;0.46030424912609;0.71816411838816;0.059453264945032;0.24245285897715;0.6309379906827;0.30311019097682;0.28747257564335;0.74556409179847;0.32131021759179;0.84486242002638;0.72309952347113;0.42785947607724;0.044283848714078;0.31982735146708;0.17055290965692;0.16848297086893;0.56095073305012;0.51060152097203;0.055660364616645;0.82905158955454;0.27052049307435;0.68980921963099;0.99135090322203;0.66678843282865;0.96982095907905;0.53290495460084;0.19675081189515;0.89795594451203;0.23435976533813;0.83140174844749;0.060378770694669;0.37991676540032;0.63220614780526;0.64543980028208;0.75474786391337;0.43785584071632;0.27053981498653;0.97922141202321;0.81540766251125;0.48503603130448;0.021252504154454;0.98344028177031;0.1385799795432;0.37089213808329;0.92319495311525;0.14688288958438;0.33874179338548;0.8291590715356;0.13812623398292;0.87075016048717;0.22727900576658;0.028791016062803;0.85368919702241;0.05976555492908;0.95152333640542;0.18250865652573;0.28573326397996;0.58373194864477;0.56084186362174;0.66082381350856;0.53466578442772;0.25666865260417;0.21999427555365;0.89911929539458;0.93655669550859;0.71754230908556;0.063996093608493;0.36550177391207;0.68475307333223;0.67224167326894;0.036356827004124;0.73689550090388;0.80305028111467;0.13064644228504;0.21802927573395;0.74315612561165;0.20765568109032;0.92779743854678;0.22987600787072;0.83891440106743;0.054522970648047;0.030748288219836;0.65456060146531;0.60472407656169;0.77879565866323;0.77762004018626;0.58047218210885;0.38239295228907;0.50245420581085;0.63006857421433;0.45057923903187;0.12066965746563;0.40795666686622;0.045509764965348;0.19129568550971;0.48600637127259;0.89645852050704;0.88569450249283;0.81775506641438;0.7216216025503;0.44213336856082;0.43631931051102;0.1606251937712;0.53490032803952;0.24113195902728;0.10368780932589;0.31590209141524;0.86019459956209;0.26109805820512;0.12698897229659;0.29638560601497;0.5193918222072;0.69553122610643;0.18643235612398;0.55078643718505;0.79110887786562;0.23546448548816;0.018701332043379;0.077300269382453;0.90896682163741;0.43814943742834;0.96687714710682;0.57432424192702;0.72840605291018;0.41800147065059;0.35896705427526;0.5036599056308;0.83690267374569;0.73527240119168;0.626483413897;0.73666124279899;0.76369776275679;0.93426005353892;0.43870376205868;0.91658683492542;0.4616003674488;0.39923182116666;0.441699180132;0.23182784656906;0.5473526477924;0.23293100203531;0.50139169610079;0.29296995557268;0.09383696888553;0.72039143955989;0.71686008799447;0.32294080774314;0.41110973530342;0.25357005954874;0.22172461193599;0.53614127996542;0.43949833079305;0.4407733560591;0.0065232516055288;0.091544636258785;0.82803286600912;0.52900120025047;0.6507620074596;0.86974514850856;0.52766650020008;0.88585580656924;0.0096953698320036;0.082966431662024;0.19641807328156;0.33950959819216;0.61737578830015;0.77673462908243;0.54567901168261;0.64977526150491;0.085670364053059;0.19431408591257;0.95127517299631;0.98514242602933;0.60260065575446;0.64277380798363;0.99674414598629;0.46596612684339;0.23562501294104;0.54146222904427;0.0069284981890424;0.41188859771246;0.67061010266837;0.59655915123534;0.76310127135926;0.8569194930814;0.9381435413837;0.41496529861049;0.074257944772071;0.95112738999209;0.64603237129574;0.92850253809523;0.60061042427022;0.22148690688263;0.27576245289922;"/>
			<col name="k" type="6" num="0" prec="6" plot="0" width="100" comment="k" data="0.46685082316479;0.52503463386899;0.38900498000311;0.75662042069906;0.349786341508;0.5213200418127;0.51948678476557;0.75702023789388;0.538961206056;0.51078396805428;0.80287123426591;0.10936592049648;0.25520126719753;0.63007273090412;0.2024290840096;0.26012892697124;0.22684366267075;0.2365233318181;0.70443834661981;0.56968216979311;0.22958020624656;0.28182930746384;0.87995445150135;0.25837860493462;0.57910512985844;0.66343717923065;0.34017936039949;0.76864030247679;0.5936189077364;0.53020685471144;0.2633040530883;0.15001935982338;0.77977146800389;0.29969661795892;0.66377849455173;0.29529127624668;0.04545639963992;0.63026902931116;0.55401811347456;0.64501031660254;0.69220683987613;0.51821977180106;0.96425551129741;0.47372046575874;0.098525280230455;0.79255829538156;0.294522890434;0.42238568630169;0.49213118259478;0.59787675106797;0.78238420732299;0.43360829481854;0.37423848389109;0.23393583365872;0.47763251582186;0.46035106343292;0.43739285302769;0.47895478555438;0.51673324084866;0.69690974258936;0.39276211390747;0.29554495337095;0.44553528167061;0.57435805763857;0.841668491089;0.581010439024;0.73458617113491;0.35288468341188;0.50411696481446;0.4095385531802;0.19138508469934;0.55892098330077;0.80031846395143;0.67939274636992;0.54184720940913;0.058976865861856;0.62374133089972;0.90693204005266;0.5670219413716;0.70265231528931;0.85808905847797;0.26223605978874;0.17234405751582;0.38474952483484;0.486428475154;0.68652927331027;0.53191438703374;0.11042300964466;0.33805484965671;0.63108227078571;0.7140533848494;0.38714309176603;0.61238893440435;0.53803423915185;0.72480693412723;0.39315973754591;0.96010132524108;0.35560305903187;0.18945888948283;0.72167222710483;0.53390705674334;0.15988064384641;0.62934544508065;0.42747510285798;0.71747887315814;0.63266318134649;0.82035874849996;0.58534048270388;0.8446723323932;0.47960910618907;0.64070724830435;0.32665724641183;0.73019861750417;0.4206618514472;0.66789645341293;0.68807141810833;0.28358061246704;0.5529199488268;0.55386100213871;0.47334282017378;0.80877580181121;0.4112962237786;0.58873864763576;0.73599650430289;0.13469911163148;0.6256201474305;0.81886646333675;0.98899579999081;0.36272443700878;0.6518295573598;0.35411561825826;0.70910243697581;0.16102198687626;0.89800451338911;0.44441580597411;0.058622965936883;0.48974971824401;0.6744261584586;0.68293507810451;0.32401251387083;0.50600968004245;0.34939702683314;0.45312069643236;0.37687502636994;0.67471817000504;0.94266725354382;0.28805602302382;0.12343059733896;0.6251735174346;0.77059373048332;0.41175440100148;0.7948931283035;0.72028446912609;0.59257575151403;0.30811379068484;0.6080998633434;0.4094817256;0.75061883327349;0.22428969529818;0.67050710076354;0.41288467030054;0.5822962922874;0.4909238173012;0.41147629580904;0.4939355425652;0.98330767705686;0.36951453638949;0.29117146673244;0.286439787509;0.36578770812278;0.29065442701746;0.66398908114451;0.024102990197072;0.60493838291652;0.71157699519088;0.58769274946271;0.40473733690832;0.6971201911826;0.63793762049921;0.80192266482109;0.8202566086333;0.84181804623622;0.3677902867244;0.81145065295649;0.30522596669583;0.51659371330533;0.62032054767353;0.2873879599597;0.62302219844844;0.56327938852863;0.38018217655669;0.73688851687565;0.65589132849771;0.70556118997206;0.7416809078365;0.28725881915223;0.95457970961563;0.65585531194506;0.87135758237768;0.63507239555139;0.63823893060488;0.63447783663429;0.86249159617059;0.30947322192095;0.40266935530609;0.77066763801508;0.48038332339059;0.46053198045158;0.38644580694966;0.48872709039012;0.074724949172923;0.71776802183202;0.74901536832705;0.40935670627691;0.39805220750364;0.73649079628192;0.61421892043353;0.56095555196641;0.49423397156125;0.47311073930188;0.26226545803027;0.24978584189903;0.38723548863613;0.51561874665611;0.47907781263956;0.45521103549095;0.52353941674608;0.82185885059159;0.83845062016994;0.34141524190071;0.90541775513447;0.74842342123361;0.34192180058376;0.26392195357393;0.3177204061723;0.31960565531858;0.69967834823398;0.27098157471337;0.23220025324369;0.47236313760481;0.52436546070722;0.04479980636234;0.77802589276691;0.2898949845594;0.71193279484031;0.43443622378017;0.50086853578853;0.88367211780417;0.44950654240328;0.35904394110114;0.58218785989775;0.58793244627234;0.38588105488781;0.23586061158671;0.92411863747567;0.5114506031336;0.34832074864051;0.29760399272586;0.69605521965962;0.69236731716503;0.22842310944871;0.4251802624643;0.5667261030305;0.36505825460216;0.44749513671064;0.7938645423165;0.82608483974964;0.63039703660625;0.51457631823089;0.49033924129351;0.81188235864275;0.53865251466437;0.26598296892355;0.41777552304272;0.53959605706192;0.56285570488092;0.79571866469459;0.54378966087613;0.61383576989229;0.5549720390345;0.4497726971412;0.40487314451801;0.56821430339817;0.65138310693531;0.64053685023624;0.34372665820951;0.43645730173533;0.27224596292958;0.41715925505693;0.67908079442094;0.5669599147718;0.68800681581678;0.59190182668859;0.44555047871251;0.59213122170673;0.5735404649985;0.48389651459764;0.64147048272817;0.75339824358702;0.43806515564361;0.57847513065978;0.602412871873;0.27813210966201;0.29044309919592;0.52772159373947;0.93011994750813;0.42757400587981;0.38572370919761;0.84928905188243;0.85501316871492;0.38948461616162;0.79614643723194;0.49195397266309;0.68453860832631;0.18019696411606;0.55072050518237;0.54795990637287;0.44924367134579;0.14137042646418;0.32203794424803;0.66722530603456;0.56428334870189;0.86231220691085;0.50264499602317;0.46474687264938;0.63619374880093;0.83943897796809;0.61506557341949;0.55488098767798;0.70442762148237;0.82286636936247;0.45305506800591;0.29942287980982;0.84599365691575;0.2019746719563;0.53477017147343;0.68874132930825;0.79645405092725;0.67561365795107;0.61924750622802;0.53810852281364;0.5181865161185;0.53478311390162;0.83341621297992;0.51344736359935;0.28115468849971;0.74184062585124;0.46911784621231;0.18117823473965;0.60938832096301;0.3965311465523;0.3523481703698;0.26538695893063;0.130059651117;0.098991775587343;0.59401753004022;0.47024825219017;0.52420674768407;0.67831757026273;0.37803665410911;0.52806647070085;0.84312533470177;0.66164517293583;0.41208247818316;0.61546651603066;0.4863152824462;0.14869919208392;0.58037530699082;0.20944661687837;0.63999952513932;0.5736684499305;0.24767770792811;0.55708541299998;0.1853260680309;0.89113052053169;0.56377991075036;0.55972211047678;0.42044302249835;0.26406038843547;0.61415156161521;0.44205096319906;0.63788925872352;0.34694965449591;0.37084229325864;0.51250329711543;0.62111712043536;0.65366386002312;0.42974120258858;0.67268305143046;0.95460014813762;0.668786270813;0.43572475057636;0.27247016229279;0.53977746587184;0.72971477058016;0.53793932326367;0.67722590049176;0.035502057428368;0.7508799792049;0.95683506687969;0.62386112934039;0.44547985034051;0.38342021607938;0.78636061174312;0.65497553960029;0.68130683616265;0.6831839572155;0.71891324988294;0.70225042272111;0.61274282026899;0.36973147608958;0.32909598026258;0.70313423162078;0.7650459386135;0.08242962319105;0.017962574531772;0.37667419167216;0.48860895161073;0.65743447296232;0.68026114197492;0.8861127827879;0.66785301653079;0.73020735050073;0.65102079203409;0.15293446782534;0.29598017271468;0.16968114520619;0.57275321649644;0.44868665139201;0.71304144036848;0.56612504226379;0.35122101455801;0.36456041318424;0.62496332382324;0.3656035367614;0.6249437372612;0.14655794613222;0.61496314555581;0.75974019263941;0.31482543265816;0.18853527577743;0.17062806700058;0.72940142849683;0.74685235485839;0.42613791114838;0.63904539845665;0.44882165036469;0.77183522088402;0.59943227908448;0.58192446143374;0.52600812733273;0.058700913883946;0.47035404575662;0.50918022401932;0.38785950786221;0.17292027444624;0.25377836006828;0.61792080996416;0.26973884486259;0.7979884196423;0.44614288214421;0.4811257769216;0.71711252747886;0.19153871768296;0.68146569100469;0.69513818645731;0.14582426473846;0.19627186615366;0.67082761083494;0.14337866525342;0.53500724067196;0.20169481332273;0.84222018082704;0.24353135030472;0.56105491140939;0.21102526762753;0.44819400847871;0.53671094682112;0.8390147825135;0.82636678296145;0.47039493190169;0.15749859473938;0.28857297243566;0.78197775402093;0.34466229232752;0.77069224658359;0.33818403805168;0.79955481859082;0.64992891220544;0.58291426039134;0.44978927576673;0.4801225284949;0.44262366185235;0.79131974479125;0.68839861750328;0.68058205480158;0.1558379380953;0.7681387804879;0.12709527500872;0.41253030230024;0.50180898388621;0.55857348099616;0.30706472345161;0.70499884102726;0.71086686688567;0.35543524608411;0.57571454337502;0.82852954409624;0.61453509646632;0.86385250489407;0.50630092399209;0.59259398981429;0.40180786007646;0.57573229619181;0.35300607439036;0.23934675892155;0.75962986670294;0.3702439776023;0.80761235387653;0.24066069783892;0.67072898689298;0.81617628844552;0.64594138013211;0.21366048915293;0.65013276612598;0.48928687899964;0.59874467873025;0.85217030137018;0.78720802103015;0.62665124087471;0.58453669048497;0.049166329841576;0.38784641740509;0.46753345508108;0.37878260561166;0.23309015547557;0.40659209346344;0.76156115635185;0.151893458305;0.12601366983475;0.37941048229794;0.52109038527708;0.86267749421205;0.64147060397494;0.41327789474661;0.78663164611176;0.34368782411808;0.80141384908452;0.64236300065684;0.47734627664203;0.58247498116508;0.67743021881851;0.8458243405673;0.20668785894392;0.49817627041652;0.38481302128381;0.71519582730494;0.33210502056044;0.19205977764507;0.15560739983299;0.056527117352835;0.37436044828456;0.60604572918677;0.59751778262102;0.67774940387061;0.199859554034;0.14014943687917;0.84756317654581;0.86066633603865;0.82512319367393;0.022464805209439;0.23453519527081;0.41456639365603;0.76040223909175;0.2948575643794;0.33103182640891;0.63006052304412;0.31415069632342;0.37689033868387;0.56645496876744;0.18748254563938;0.32344395692939;0.78519270576762;0.49387036532745;0.82826272645567;0.56423195666948;0.024324633555258;0.72192539719513;0.8328146638078;0.59433695564033;0.36899533525248;0.29956592350809;0.41055544492981;0.67349895416773;0.73773706617156;0.55783125228964;0.31070333486814;0.30315061228622;0.61756571807962;0.071384505755316;0.75144112939472;0.51851657452731;0.51142868596319;0.29583290780628;0.28830662348047;0.4718681358859;0.82265707863331;0.69422804314261;0.77828294308205;0.7376627951956;0.62314605742404;0.41152313129512;0.57808502106906;0.11299695709459;0.46603535264956;0.65569783963575;0.56842989930741;0.87764885461314;0.67208422969354;0.55650872993012;0.75445585909788;0.7779527968688;0.35620932188173;0.26844439986368;0.77512313077643;0.56157483461;0.69947043928231;0.5693080509741;0.51966750926322;0.69090247325228;0.88584436591644;0.14547012339095;0.3953745417656;0.41193793456528;0.76099700079174;0.4297436552773;0.57035078748523;0.12777611183299;0.97062371671985;0.48429249821177;0.74595340273212;0.26400931692564;0.40658875148639;0.31861598584735;0.27581658501367;0.059515928801041;0.38531179204865;0.18281787344726;0.031811822802088;0.73867357744979;0.29874791387432;0.17180431140934;0.60984781627695;0.93154861756782;0.83893243399758;0.65700772986207;0.70870218282091;0.42684877053521;0.51921305164125;0.57124268919832;0.54343481163515;0.92042039067609;0.65665776587695;0.82024548102621;0.25053272016792;0.66795583470492;0.18286253637822;0.89759779116179;0.6630199907339;0.36384936798291;0.92451671185955;0.5424130751505;0.54328945837816;0.82238419024209;0.13077119409977;0.45006548493119;0.59121526811286;0.13808646177617;0.49488025319221;0.82423260513387;0.53780084071595;0.41666040818423;0.8341032403208;0.35146595892323;0.35241580982797;0.6621505754771;0.45550375168638;0.76505312613272;0.29672812636345;0.29424337423869;0.53099144352923;0.91536295405404;0.30970388623004;0.95471613957862;0.42166517541694;0.51058645699072;0.27528400148698;0.88716694707258;0.62233819774966;0.43647654154572;0.59809757405108;0.675376883207;0.48223818835126;0.49407653948395;0.070254852434787;0.45833004243716;0.17524118848314;0.40473070389077;0.658826779958;0.54200757929946;0.28430261718872;0.56883646095722;0.5224987290506;0.39010739817895;0.1366772917465;0.35760881206746;0.55047898313402;0.077397135292635;0.6208155010842;0.42699825181189;0.25858551901633;0.48736005366955;0.62863334712592;0.36713839717605;0.81451075762149;0.23820640321425;0.74846282594263;0.28041679891634;0.30729684368014;0.67847465088817;0.32235007117269;0.80864003410392;0.57668713082756;0.97787675713597;0.63432763102372;0.51485513525278;0.38371159633961;0.5475405708178;0.22575603803582;0.51940217234825;0.61457156891169;0.32731962688401;0.22918056456636;0.49763076966741;0.24794435857724;0.40793163970114;0.22311536896497;0.77059207818354;0.3198987647544;0.64552341797792;0.52303896318634;0.82495047447462;0.43595512243756;0.176829978913;0.49228766941833;0.21863567748054;0.45526789178551;0.57740886174976;0.23260543094695;0.51286655464261;0.27241044737656;0.3352147876588;0.20119105571916;0.55101601981328;0.59079807400911;0.86699722661278;0.65176824406467;0.30851438664331;0.74547643803307;0.68366717901448;0.55270190116557;0.22252737444487;0.40196379132928;0.11849853331686;0.45019372179797;0.3631880122234;0.88401511464684;0.67029289833081;0.35553629303842;0.13862643455279;0.71812356612578;0.66976067929357;0.66144873504976;0.74361272493164;0.35597965881592;0.89953665586792;0.62395687139273;0.41652891554832;0.26396888589642;0.43769441641312;0.45794930892846;0.37336201680332;0.18173467799664;0.76309228565675;0.48851235603272;0.54723471478296;0.084769799848851;0.4251025465221;0.59210557302987;0.57450616917906;0.66303053041633;0.57389031319754;0.70958075584877;0.64478666641912;0.36788976515822;0.54771920103162;0.63801786474627;0.5730034541791;0.54421145769413;0.65286878409095;0.42434877185366;0.16380453147099;0.2618657576196;0.65354373828841;0.51879465034668;0.42935647230425;0.51653668702879;0.59118109138639;0.38346831810407;0.76641041481032;0.87907361318112;0.66422416167975;0.93516669390422;0.26027649930407;0.81510495346183;0.56409421932101;0.30308374535325;0.2728388874174;0.090576635645997;0.48289973261444;0.53123144748679;0.43569910031285;0.25548557064117;0.1238281234653;0.58402456719155;0.73235163024191;0.35559893751676;0.43062674284509;0.50926475846481;0.75810837150904;0.14532642615538;0.58316087288211;0.5582457969978;0.76192264597423;0.062301593491814;0.54348016201701;0.5577284502076;0.60898021565134;0.76007337788605;0.29241594477978;0.61713831595384;0.61484216469868;0.77468026305021;0.14129059001578;0.23140558704042;0.11748563235951;0.12842963423486;0.65287233853403;0.68523694844;0.69139851763291;0.459622268402;0.36899242213967;0.55036642642232;0.6378155890864;0.58735813156991;0.66899525809722;0.47136392328741;0.65811943046233;0.90748463246182;0.301059903511;0.30093064623842;0.7053992203877;0.58820708779743;0.22791465887829;0.32004602503639;0.62948824086104;0.44488874068254;0.51624796379259;0.84449754992868;0.3718979327262;0.43654749787087;0.65714321641015;0.92297068578038;0.77841495248497;0.12857587588216;0.8574917427177;0.5858685399628;0.3550533555097;0.32229654845734;0.37145240982552;0.238676584162;0.4860947080622;0.38014418152439;0.47795354554002;0.49252207893345;0.80088744570129;0.2640084997555;0.32329887174559;0.52867528800096;0.48365896105803;0.21029310838406;0.67696965884784;0.55493354569768;0.74004512910653;0.4741883720046;0.63544890747492;0.47820939219547;0.75845734741306;0.69495253988923;0.36799396193541;0.68126839583897;0.79506693074204;0.46446064769567;0.39280580523136;0.46163093136294;0.17704226166285;0.19146143042732;0.54391966753939;0.37866794863826;0.32053508943714;0.35648669495202;0.46706037302553;0.18058805153087;0.15749460945196;0.56637714001819;0.16423226218651;0.52147381526985;0.26296584521061;0.29198761733325;0.88209410474636;0.6773334961263;0.73611410498806;0.16095379294703;0.30587792750534;0.65667152989497;0.56047154107295;0.52862922572678;0.50417748694661;0.56573796667519;0.45152780594895;0.3199326437515;0.66409582751493;0.79874222903805;0.92412681670971;0.16098492362218;0.29412105690467;0.79835826064001;0.44116854088439;0.85791034741377;0.66659221867451;0.52696554712168;0.43264236526585;0.14077530323018;0.51849264718773;0.12301520531945;0.63723925742679;0.80009841270811;0.53290847082769;0.24067781362402;0.49906012585732;0.097145549810834;0.060952156907556;0.63820912352495;0.60472172278145;0.086944283926686;0.53426333083876;0.42605222914395;0.51818832895647;0.32639664832156;0.76271537772545;0.36732174427285;0.83823309923505;0.63584385457601;0.8597139067373;0.21604951842186;0.2581839104811;0.30197585663531;0.38426213488729;0.67026608599062;0.16578465660741;0.56013594896905;0.27900136372577;0.278239801397;0.77270466506114;0.53905847311004;0.064889663005557;0.46936058825113;0.43731323960337;0.44306965371305;0.76679447861265;0.71029504535485;0.50546393140577;0.7248792545812;0.51982651881705;0.092056668088574;0.86686674641571;0.085008267983603;0.80175302518462;0.4791793284512;0.74218449291477;"/>
			<col name="BasinOfAttraction" type="6" num="0" prec="6" plot="2" width="100" comment="BasinOfAttraction" data="0;0.048;0.033;0.023;0.091;0.503;0.082;0.007;0.079;0.203;0.003;0.305;0.039;0.045;0.038;0.014;0.141;0.018;0.439;0;0.853;0.064;0.07;0.538;0.235;0.828;0.051;0.07;0.018;0.002;0.005;0.161;0.069;0.057;0.062;0.78;0.185;0.241;0.582;0.189;0.001;0.143;0.163;0.146;0.001;0.223;0.049;0.011;0.032;0.182;0.567;0.444;0.039;0.011;0.157;0.041;0.016;0.027;0.012;0.201;0.249;0.101;0.1;0.701;0;0.001;0.413;0.068;0.023;0.028;0;0.564;0.189;0.002;0.678;0.394;0.161;0.449;0.016;0.295;0.163;0;0.395;0.101;0.003;0.766;0.099;0.523;0;0.081;0.061;0.304;0.491;0.034;0.062;0.188;0.602;0.021;0.019;0.039;0.058;0.229;0.055;0;0.077;0.005;0.545;0.019;0.001;0.197;0.715;0.153;0.305;0.029;0.261;0.031;0.273;0.049;0.141;0.92;0;0.034;0.022;0.391;0.019;0.065;0.019;0.27;0.013;0.054;0.178;0.009;0.183;0.002;0.051;0.009;0.007;0.095;0.609;0.22;0.139;0.414;0.353;0.328;0.273;0.004;0.1;0.715;0.049;0.022;0.008;0.108;0.06;0.064;0.005;0.029;0.122;0.003;0.037;0.036;0.057;0.039;0.011;0.468;0.295;0.064;0.08;0.005;0.023;0.109;0.032;0.596;0.003;0.198;0.034;0;0.562;0.584;0.374;0.057;0.491;0.018;0.18;0.509;0.046;0.116;0.158;0.001;0;0.219;0.49;0;0.079;0.104;0.039;0.191;0.451;0.48;0.174;0.122;0.001;0.133;0.012;0.052;0.252;0.256;0.205;0.225;0.001;0.148;0;0.135;0.093;0.003;0;0.337;0.714;0.735;0.743;0.104;0.138;0.612;0.149;0.209;0.342;0.106;0.676;0.016;0.769;0.222;0.803;0.043;0.017;0.033;0.058;0.167;0.701;0.35;0.049;0.145;0.108;0;0.097;0.069;0.055;0.351;0.102;0.061;0.231;0.222;0.161;0.004;0.757;0.681;0.002;0.266;0.005;0.004;0.161;0.028;0.002;0.327;0.087;0.031;0.379;0.007;0.129;0.017;0.004;0.003;0.768;0.095;0.777;0.397;0.109;0.076;0.207;0.276;0.297;0.043;0.001;0.138;0.197;0.047;0.098;0.039;0.011;0.001;0.003;0.017;0.22;0.067;0.232;0.049;0.493;0.06;0.084;0.159;0.046;0.057;0.108;0.405;0.05;0;0.281;0.066;0.003;0.001;0.018;0.224;0.731;0.312;0.112;0.11;0.414;0.061;0.234;0.198;0.34;0.027;0.022;0.125;0.845;0.024;0.025;0.527;0.757;0.005;0.024;0;0.115;0.105;0.034;0.139;0.003;0.02;0.066;0.022;0.59;0.013;0.017;0.188;0.258;0.002;0.949;0.051;0.066;0.005;0.053;0.147;0.279;0.11;0.365;0.01;0.525;0.23;0.006;0.431;0.675;0.012;0.003;0.063;0.251;0;0.694;0;0.107;0.162;0.071;0.012;0.351;0;0.002;0.027;0.88;0.405;0;0.034;0.47;0.161;0.344;0.186;0.13;0.003;0.002;0.012;0.426;0.474;0.042;0;0.097;0.619;0.09;0.647;0.176;0.053;0.006;0.003;0.567;0.049;0.001;0.21;0.023;0.555;0.067;0.368;0.445;0.014;0.396;0;0.053;0.607;0.155;0.29;0.001;0.034;0.187;0.062;0.002;0.761;0.144;0.105;0.435;0.341;0.083;0.315;0.73;0.424;0.032;0.738;0.606;0.006;0.232;0.003;0.383;0.582;0.335;0.004;0.016;0.241;0.066;0.551;0.032;0.2;0;0.002;0.008;0.974;0.629;0.282;0.173;0.385;0.034;0.117;0.152;0;0.002;0.056;0.015;0.008;0.014;0.28;0.025;0.345;0.846;0.088;0.014;0.003;0.266;0.065;0.024;0.203;0.234;0.745;0.243;0.067;0.207;0.26;0.072;0.372;0.338;0.007;0.13;0.3;0.86;0.353;0.031;0.073;0.452;0.042;0.055;0.233;0.39;0.061;0.001;0.043;0.001;0.066;0.312;0.01;0.009;0.27;0.447;0.144;0.155;0.383;0.161;0.044;0.181;0.056;0.455;0.025;0.004;0.389;0.434;0.934;0.746;0.714;0.344;0.014;0.023;0;0.356;0.083;0.005;0.316;0.457;0.021;0;0.045;0.296;0.004;0.395;0.001;0.142;0.074;0.05;0.32;0.101;0;0.112;0.078;0.006;0.006;0.396;0.004;0.642;0.061;0.058;0.097;0.185;0.079;0.058;0.402;0;0;0.107;0.327;0.166;0.327;0.02;0.002;0.08;0.001;0.103;0.159;0.721;0.085;0.047;0.896;0.403;0.008;0.034;0.117;0.008;0;0.042;0.381;0.184;0.007;0.04;0.002;0.174;0.003;0.632;0.004;0.096;0.08;0.002;0.296;0.048;0.622;0.244;0.127;0.182;0.008;0.573;0.113;0.062;0.015;0.814;0.001;0.017;0.319;0.099;0.013;0.368;0.375;0.011;0.074;0.004;0.135;0.288;0.2;0.228;0.405;0.264;0.158;0.255;0.233;0.073;0.003;0.022;0.082;0.384;0.014;0.067;0.326;0.529;0.472;0.016;0.002;0.067;0.463;0.025;0.012;0.001;0.47;0.187;0.017;0.105;0;0;0.237;0.083;0.227;0.494;0;0.094;0.3;0.254;0.036;0.253;0;0.161;0.015;0.026;0.024;0.402;0.052;0.432;0.205;0.038;0.301;0.641;0.176;0.194;0.508;0.001;0.113;0.133;0.418;0.011;0.066;0.134;0.786;0.596;0.361;0.051;0.016;0.057;0.791;0.037;0.137;0.607;0.135;0.004;0.572;0.385;0.057;0.479;0.052;0.001;0.011;0.036;0;0.178;0;0.021;0.002;0.06;0.091;0.669;0.088;0.314;0.325;0.035;0.144;0;0.044;0.145;0.378;0.292;0.018;0.001;0.099;0.389;0.632;0.027;0.437;0.53;0.156;0.13;0.413;0.684;0;0.02;0.067;0.404;0.008;0;0.295;0.383;0;0.493;0.019;0.038;0.122;0.062;0.027;0.324;0.303;0.05;0.04;0.839;0.664;0.064;0.001;0.412;0.025;0.113;0.03;0.04;0.399;0.049;0.033;0.023;0.113;0.255;0.663;0.381;0.029;0.63;0.58;0.016;0.134;0.314;0.019;0.016;0.558;0.559;0;0.544;0.034;0.184;0.085;0.894;0.004;0.386;0.374;0.183;0.358;0.268;0;0.695;0.293;0.46;0.509;0.01;0.284;0.041;0.856;0.118;0.297;0.11;0.006;0.023;0.031;0.068;0.39;0.001;0.155;0.602;0.07;0.012;0.231;0.248;0.064;0.25;0.069;0.002;0.162;0.127;0.176;0.314;0.031;0.261;0.286;0.277;0.078;0.415;0.317;0.026;0.036;0.414;0.006;0.475;0.183;0.006;0.097;0.026;0.34;0.258;0.211;0.272;0.022;0.173;0.109;0.053;0.028;0.548;0.374;0.016;0;0.139;0.469;0.935;0.141;0.1;0.123;0.095;0.727;0.03;0.056;0.012;0.105;0.177;0.383;0.005;0.927;0.234;0.174;0.316;0.085;0.179;0.003;0.245;0.379;0.181;0.001;0.063;0.059;0.81;0.277;0.007;0.004;0.315;0.011;0.026;0.821;0.472;0.038;0.231;0.001;0.666;0.108;0.509;0.016;0.011;0.068;0.468;0.073;0.279;0;0.154;0.026;0.193;0.35;0.003;0.218;0.227;0.215;0;0.001;0.005;0.114;0.032;0.074;0.425;0;0.064;0.888;0.678;0.021;0.021;0.319;0.084;0.109;0.007;0.155;0.181;0.144;0.191;0.196;0.521;0.001;0.346;0.002;0.292;0.001;0.618;0.023;0.665;0.137;0.199;0.051;0;0.113;0.046;0.662;0.004;0.005;0.008;0.153;0.049;0.272;0.235;0.261;0.002;0.864;0.067;0.259;0.7;0.682;0.029;0.459;0.026;0.729;0.028;0.382;0.916;0.007;0.008;0.164;0.009;0.046;0.003;0.609;0.041;0.267;0.034;0.055;0.014;0.072;0.115;0.315;0.084;0;0.009;0.052;0.032;0;0.526;0.381;0.347;0.039;0.268;0.025;0.127;0.001;0.009;0.319;0.055;0.337;0.17;0.058;0.14;0.041;0.118;0.722;"/>
			<col name="c-star" type="6" num="0" prec="13" plot="1" width="100" formula="col(&quot;b&quot;) - (col(&quot;k&quot;)*col(&quot;d&quot;))" data="0.43394347999708;0.0800747471161734;0.156023598311452;0.108028659250288;0.0672689048577886;0.117339666321781;0.0447718589623435;0.0225983522240852;0.0278227231194633;0.0727885623194082;0.0942353621276023;0.60628334236409;0.27308062936006;0.180379733616803;0.461146088021879;0.471005622344712;0.215818443327506;0.255071265064823;0.236970050559591;0.42961329456285;0.0387621095585212;0.065629391421659;0.0162750920386171;0.202911613243324;0.160595090724664;0.00379619238357813;0.0732790139442369;0.0705618992047673;0.227005086300228;0.0332354639426303;0.0150780167933847;0.150394250575873;0.0773991555272792;0.146164893804068;0.00336708423247134;0.0418863674378806;0.158544809463727;0.0299463028536053;0.00306752586911807;0.199150487461988;0.271310721363614;0.313222350975063;0.0106849119010261;0.23997468612062;0.049081057600876;0.0692966707396232;0.141677486885033;0.0743526049817452;0.075145544556725;0.0761248760449174;0.00505746846506294;0.121020667104619;0.0685290376108164;0.0337223573259651;0.0383867343743859;0.394328508911718;0.08026247314415;0.130747435695999;0.0212280835068098;0.0352944985639868;0.169619791844808;0.231180802178583;0.258721178524138;0.00520025303906083;0.0903404864661383;0.227104759816852;0.00494872898149634;0.237354393015028;0.175281839331985;0.226689330362957;0.0138241546761296;0.0111249133522311;0.0465636298342779;0.00368521507032102;0.0616648543830459;0.254510499095994;0.0834701634193587;0.0878122818382995;0.0534691871048052;0.196098483786587;0.0637384618204821;0.257528992861581;0.0229411627774801;0.26417128210119;0.0492543539431694;0.0336418673599929;0.0147387569982727;0.192205137256992;0.0848511857958882;0.0286007947238594;0.0278102771630894;0.107297957857106;0.108278868961311;0.537390045708177;0.130834118872656;0.490317388572843;0.00278793280501932;0.234284130425858;0.000441124893868917;0.130124007787865;0.0989382904901171;0.260820264083722;0.246883496556139;0.421914526789101;0.0304555928593527;0.24335750885428;0.0205639016073159;0.356617216455724;0.0939808754041319;0.071016912502781;0.0646520802139634;0.216150895560084;0.105390175054743;0.265282225601629;0.132794318564963;0.112464136049889;0.204629316018701;0.199638142052365;0.212007293663933;0.107840561117129;0.191441444258002;0.126891973829598;0.228984844869483;0.0909494321400955;0.449418336672597;0.199855589691959;0.0676854973718544;0.00135657412595824;0.304801502140548;0.0475091954322279;0.341531577607802;0.143368290496249;0.515585553152435;0.0163180113990238;0.13550145982532;0.0770218260878046;0.44928034044015;0.0557987887340272;0.122946219392896;0.185833045217036;0.21915158319379;0.121690041854285;0.0435292726162999;0.0983027392749374;0.00119318594336212;0.00251612169465579;0.0834150560263535;0.0966291002702548;0.17140650216767;0.0149301541410289;0.0550936831146742;0.0243106796380458;0.0438216756040552;0.272015854764947;0.0597036719951115;0.322456569242052;0.0299643524388847;0.00762382733228144;0.112662298653059;0.262842160606638;0.109129050183426;0.0942362514084427;0.0592002386664586;0.0210649761695052;0.469429338725004;0.0114424113261553;0.0613553721268515;0.445988240344867;0.0312539707707166;0.0953214451334755;0.313644503175815;0.0959451749491212;0.0911717057929596;0.146504762174095;0.272027358423266;0.402559043436751;0.00909943490387327;0.126713453065513;0.102660332912733;0.0679908528129193;0.00172211145001022;0.000400503325332521;0.149559845920941;0.00447305452524954;0.176281926704566;0.0838488028515462;0.0854746529632797;0.1812365552596;0.0414339089630179;0.0966017801818227;0.101591941558306;0.219110747346609;0.0824727295807739;0.00607452409234764;0.013265804617272;0.0460440114340036;0.00270356909795133;0.00186749491358162;0.00432308132742296;0.0168555672060206;0.335173553034889;0.0329603929011154;0.0275128769183316;0.158806834851384;0.08162328953797;0.0381015826449979;0.190066067212443;0.0437606519944719;0.236973504144357;0.386159575676464;0.514664507255312;0.0550706829381603;0.017170770996929;0.224205645084317;0.555383133612966;0.0413795918712109;0.0213651561410892;0.235941697482139;0.0395245325986921;0.203635303569782;0.0083015086376421;0.0627500266727683;0.407017798698556;0.29952628371405;0.24514999079605;0.000213896638862399;0.224070195134371;0.0493000649366122;0.0635517270753204;0.0995449468667427;0.0544229127571288;0.059354422706796;0.176974876227519;0.238728243598735;0.242031258382438;0.0252436905931174;0.0570792105221722;0.329753266353242;0.190242840879286;0.187433673259808;0.00714506644566756;0.129352236312986;0.0392713324019203;0.100807345098132;0.148833512535395;0.0482836731678533;0.0385043312591627;0.0252732803767368;0.507085850152796;0.280389410445195;0.0302404376586029;0.152417518123144;0.0139769810414298;0.130069630713915;0.0554306968926923;0.294549982102593;0.388170452755047;0.182945183709999;0.00291614442124664;0.0931271450609606;0.0930242506861195;0.345816386952976;0.204419376118948;0.0685768043717389;0.207387780520023;0.00162279826035382;0.0804243954063264;0.0378383251321673;0.119973044404336;0.22298424195513;0.0896008450458849;0.201748736339325;0.237550122726737;0.00815114420531404;0.146790768122556;0.270780008745149;0.00996388559743917;0.00213023319307725;0.0077169870760154;0.392734522438797;0.531319058855137;0.036586700348052;0.236514751058893;0.250795112400528;0.0866666067927532;0.0336615838899162;0.260020485104469;0.105333562426314;0.278861884992354;0.121346918025954;0.167609383858476;0.0667025391596657;0.0474765266868048;0.00934830883585648;0.010510875025658;0.0392260482001915;0.0355638902350242;0.156970287959626;0.00823086337485403;0.0233713137753491;0.0240704858344738;0.1356145442414;0.0112693774443999;0.0909026196643073;0.237108406427144;0.0188901266778888;0.020523926954111;0.287734657389155;0.0306071506855094;0.0368915376082144;0.109904877257247;0.0842361594101061;0.322112565551135;0.164082421657844;0.52815817985535;0.0841339928498355;0.0193145427314791;0.16050189644368;0.54966175211846;0.623423351511021;0.134424884356302;0.181885394144396;0.0273602484807609;0.34206923138265;0.473912591805416;0.0104325360556403;0.0531517565499492;0.121890983424926;0.160628166110702;0.022201332952792;0.0190294776476157;0.190732334171372;0.218413519067298;0.0517080115435335;0.00962189021396451;0.192555539404423;0.326085900963955;0.00609115625149693;0.0740793125916548;0.0984451520199125;0.156813601940787;0.0292869570427449;0.0529703000503434;0.0994467867618847;0.0513951904538086;0.466956812384054;0.0961616865452997;0.387483867643226;0.32479878254708;0.152595196545481;0.0705320455525429;0.0311812151817823;0.0873426864225305;0.191526247018494;0.0431821383224172;0.0806076877554444;0.0187040536288441;0.235283303702356;0.198424427873702;0.130509581098326;0.152111653999135;0.0589315841972688;0.0011402644476783;0.512380602612384;0.191322280403218;0.284369618567751;0.0400177575394811;0.0680951729022928;0.334417366281149;0.128709609825176;0.319132393957015;0.307453070899317;0.0373114261783764;0.32255871294024;0.0448324786542095;0.0354010212037165;0.415214811048631;0.189281660770217;0.373465693215873;0.0571211942746126;0.0200853926212972;0.00127163401597494;0.0591608468328349;0.295224715470677;0.364463007101926;0.284320341431409;0.0552958731711043;0.0317273269379796;0.071320794863181;0.0365532570009532;0.0278567341150367;0.26927770388429;0.428002540587887;0.0880519052464365;0.0641450259373658;0.258295462176603;0.159618724420321;0.326349304701957;0.125966755377269;0.00212648618204087;0.00347023769853927;0.0461939190496014;0.238876012256888;0.0308083908733032;0.377802028690585;0.130115236924023;0.242037257989095;0.0137403816452665;0.000200963679416355;0.1621993301949;0.0413458993518576;0.0795522209966538;0.0805721108304199;0.0522873744126701;0.0747221185299941;0.180103716371476;0.0296686849785866;0.0506760193596401;0.183167960659918;0.0803394474336854;0.0354501399090368;0.057722969206929;0.00636325437680402;0.00664194446672318;0.234669781135045;0.509672385984007;0.00787901773313743;0.191753643762458;0.13721418175528;0.0560865491360422;0.100639881127257;0.286524482480871;0.0583115380823429;0.0620175534508238;0.221929798666238;0.00404943550907566;0.316881352450205;0.108072813654403;0.130295604282237;0.333781024619685;0.00823415645029515;0.0292382518374873;0.0597534699161269;0.109779325926823;0.0890638418926882;0.0605892066874802;0.286072175856678;0.00537142472708431;0.164522809590165;0.0884620169048421;0.141234774042333;0.350644548497792;0.00454284073713497;0.101264957538236;0.0660821119271345;0.0328378808992381;0.0200555647594188;0.154067891479114;0.0220647974242571;0.0163145271347468;0.153272349607917;0.0158737773655778;0.0995297889974111;0.30631716860626;0.0756987503720136;0.00386242388120217;0.0381928432032397;0.492807916471815;0.144964283734796;0.41165158756971;0.053451367800756;0.414500386392654;0.0662560235035216;0.0357767277153311;0.0731476948112486;0.19693760909291;0.28504016141314;0.0681568632289284;0.00680359053845392;0.115819520820695;0.103379519010294;0.178272132349186;0.145876531562155;0.0559971625625048;0.140780353757611;0.12627664994702;0.32035770439327;0.111716571883442;0.140038551470594;0.0989298253385206;0.035974019787;0.457478137361858;0.0252801472511305;0.0469415043704131;0.362100778554154;0.111853394020833;0.806635057257622;0.0847269510998398;0.124025905876884;0.329047611112621;0.23802978014131;0.0483280705144981;0.0878265346272205;0.0467888440747599;0.0796121756232527;0.0173121713586432;0.28939697214863;0.0546048735210546;0.0295389898874278;0.00727577495198517;0.129959949191309;0.0666431193322131;0.0107427139005108;0.0713116981015215;0.00247233416702593;0.0623047343429732;0.0902306089864092;0.283470927217152;0.0250020544034496;0.258796719473481;0.229855786762325;0.227707945685741;0.364799752813809;0.548020845640266;0.156033114223889;0.210628858919466;0.112230238491638;0.0370097212252647;0.0425023303466166;0.0589482068709089;0.264774313330023;0.481873774788107;0.379586764693731;0.0532296370486942;0.175025095105071;0.31726464543871;0.175912766726174;0.0815222190333939;0.210776591121689;0.429128071451914;0.295576496936634;0.129535976614752;0.00345052375404551;0.236741077383406;0.160667126947983;0.055581497749535;0.0674720301206685;0.0414430508603105;0.310426826424312;0.123356377307997;0.155569929578641;0.129833400198047;0.0200304395976706;0.208385235155264;0.0341362779486896;0.250825434462057;0.142382800946377;0.141768409796913;0.0306473392834496;0.0907137800501508;0.158713254328196;0.444173285352205;0.0186115624004407;0.116971025426639;0.0556228811495814;0.0199014465209365;0.0417721215818509;0.180086633195573;0.0161386272027868;0.0195995369470035;0.27694423608129;0.0874221092102037;0.24042723232533;0.0429930260992807;0.0530231820808339;0.0684862645666274;0.138824213874049;0.0725638867791462;0.18600742861866;0.0212251553166604;0.266511295843612;0.253145162998797;0.163220253723431;0.451670464169249;0.0998556239630866;0.227004785804695;0.089123599124919;0.124293118958847;0.0979119508479158;0.378167331570797;0.333448266023954;0.0360655870831951;0.175441593186219;0.0104334980503363;0.107299859908981;0.0500322744491021;0.304748864587338;0.345003398485993;0.00995996340235561;0.118805596930675;0.101741286599965;0.231104391002684;0.162997929804131;0.149515339149386;0.0369127478058654;0.0187786492692837;0.0307673515275897;0.0741218469451695;0.0336791198466847;0.0168848869379924;0.225003634904697;0.113854530716502;0.0314932648183515;0.333001764372172;0.317247652346398;0.0163365676830262;0.0731160462451925;0.00239636064670767;0.1168654007483;0.120698970842554;0.212175952018752;0.0103700383750656;0.363318223302292;0.129678873243524;0.0191090725492977;0.118314422581571;0.042251438467014;0.0108671341187697;0.127351102598525;0.127956600300361;0.0546798867789407;0.102023833959138;0.0124602379570524;0.00449313657017874;0.123250643044621;0.0973329561590419;0.254348304506965;0.0442261819515511;0.0116189239158716;0.343689611130955;0.0253621266659308;0.193114241868514;0.099126796480946;0.0770130429120325;0.0796994857835852;0.0072674243052421;0.0857874459481003;0.373447112314246;0.308990301990306;0.309071684825181;0.0475164652551873;0.202324089463151;0.0771040719474362;0.0398889215228564;0.0145354647212975;0.00399358822064802;0.0138317910526838;0.0658887398405306;0.139996351898866;0.173056822754329;0.150648747685128;0.00950788995683843;0.0190815012125776;0.0146851203107665;0.137814658738896;0.0827811171435426;0.114126417247178;0.0118345843072512;0.0653906687792253;0.16787194549831;0.0336392183974282;0.0892683898715503;0.354164901223573;0.0373813065134952;0.622073310658863;0.0663179549256832;0.062596660769844;0.0699401119780315;0.202021227634454;0.0261928939545885;0.129626769936396;0.249016242403599;0.0513042992364105;0.196720218457516;0.0993678899201546;0.12053294411122;0.141471269427406;0.140269711875795;0.0395128156957649;0.0764029348366881;0.0320629916728007;0.0408697322109305;0.055958551219275;0.0158404624334577;0.131615197306742;0.513173356936397;0.126347478092084;0.00299243881051509;0.224961654466542;0.0285556885451148;0.190827527925289;0.161062940385228;0.107563378963063;0.408176782363384;0.0752646100991408;0.242906475685264;0.0785515406989947;0.142206254875516;0.0644294067074083;0.132087554111854;0.201961637824262;0.00912825223426508;0.0220740124644189;0.213465269105546;0.697786206930928;0.269115798052684;0.00511072508286593;0.239533399074358;0.0359185464325659;0.337636953534748;0.0702345526989618;0.0723452515114269;0.0671038615636258;0.323974969347956;0.0267334347607493;0.46820521958033;0.0473173188891014;0.274493640660657;0.0696580938672562;0.0700968564196155;0.411315766858399;0.0847436442201722;0.0197640129995315;0.0153245305422665;0.270598244492595;0.0421398332130648;0.450173971042253;0.245894089704631;0.0341786386393683;0.188071734013858;0.0815951231796458;0.0834221921472234;0.266197685056011;0.209327983476398;0.105545334145291;0.186410593443325;0.194246309473738;0.0478784545306815;0.147884705021796;0.136895420001195;0.0627417217003646;0.135907975324055;0.0091146376928262;0.0376962486209789;0.132099578584531;0.00656651879658442;0.271806295265902;0.167237082301263;0.106302869302435;0.267315573361693;0.0893998556581975;0.0701504669836364;0.0393232725509041;0.00690647801479785;0.124772467594716;0.00346057056821142;0.293806896236006;0.542853841877338;0.16374332554237;0.192187198154249;0.0845346543633694;0.193474153658987;0.0432402225740353;0.247308058507964;0.00959074493757939;0.0247500228846688;0.0266918740051103;0.0191605102227115;0.0502131811694922;0.146675429934812;0.095679789067873;0.0962445130413889;0.0665232798561038;0.194689043665167;0.0491464919594715;0.000988112891375473;0.0610056979616161;0.020604989225664;0.302063334781085;0.181251269864174;0.243857925362925;0.087773462928995;0.0294149716578334;0.0802722036292708;0.187428097012879;0.0852911120859726;0.326568458736491;0.119806525162234;0.385368019142043;0.119505409216794;0.0953497103889148;0.128710161327878;0.106487224966311;0.146960266666597;0.130942037834326;0.179958502172296;0.147710725368209;0.25248794091347;0.105378348213055;0.0320542193468749;0.212928029646374;0.318646123134244;0.0822431171300659;0.0387950373434094;0.230456236916343;0.0341055199415164;0.055241267403812;0.200546509596151;0.190918854327234;0.0100264632895444;0.0617904699193168;0.0665789958198566;0.0181562148769104;0.223776275782393;0.0672208624058402;0.452869658851503;0.219528708373116;0.117085106704453;0.0993230392126749;0.165677391065027;0.278338863913617;0.161318407197049;0.12648398695307;0.227513517085055;0.0545170346141165;0.155498751274805;0.236356301037642;0.0316716643136322;0.186394977797972;0.215595769005996;0.174834356255805;0.128596073307077;0.135338273654167;0.0811677853348581;0.156772716229063;0.298604786240778;0.0350950252468828;0.0179052791051572;0.104951470475886;0.320825170504397;0.131667916596785;0.0713372277510107;0.12742833182715;0.0278010843486372;0.566346593904204;0.0757365729776212;0.382305379520229;0.11215903725342;0.339321228105694;0.0391804306090171;0.140617974856679;0.315819764948833;0.324100753745567;0.0751513124053309;0.126345125325678;0.211577124686631;0.400553120231143;0.175819737465452;0.082660812403047;0.193465371509337;0.221934079232543;0.0327889062751023;0.192110507857093;0.369751325171591;0.047673006088487;0.195497771288385;0.295255973198747;0.196610937582178;0.0401143512932169;0.0437450678196635;0.0153986828589614;0.0336874581893444;0.0394685747373413;0.0446419733493752;0.0361550511005084;0.072675269024748;0.190520096028102;0.469949016683976;0.00517595680257074;0.00229459746133628;0.00903234386924961;0.080129314280865;0.38711078361707;0.672963346195233;0.117167920107295;0.191029626847298;0.0761823890795135;0.0391688858211046;0.10124560304364;0.472332042111485;0.111048564218378;0.102747269110366;0.0615221160116369;0.0230383042138928;0.297316115716387;0.0708887700528684;0.27095356783243;0.109118952398818;0.200260736075716;0.472499504241094;0.134134815951406;0.0758138401580001;0.138248263716645;0.419651666517264;0.0642866451587532;0.293469747775459;0.143080056505586;0.0486285233248194;0.0105773179914096;0.0799895235463014;0.0521807831442074;0.273306890293132;0.365390239664378;0.6310007461203;0.198899118122239;0.0916018208029022;0.157897527558011;0.242635963504336;0.00244369954537931;0.0775330156454785;0.0829638481236266;0.140335719335793;0.13483673084768;0.295687039399481;0.0145365878881789;0.422371625910789;0.43163480043948;0.0535425297324476;0.171677453303906;0.0529292911408805;0.0445315747676602;0.16652310318682;0.0636327135859233;0.020569872669578;0.376566309152194;0.369812723653267;0.01182499048654;0.0683659771171316;0.0497179762716659;0.15754563485228;0.0504065504274295;0.301033665697902;0.0613814916120211;0.0653195084446771;0.287099694716741;0.0189209077957382;0.15844820606389;0.00958890440243182;0.47339607546462;0.0842993192749256;0.0290535995406393;0.049780130906234;0.00506929843646094;0.190051461833822;0.0535527408679112;0.137279541155177;0.0797135355799724;0.318597661531685;0.212186129061015;0.0763598496274623;0.584846911246441;0.0189596316574457;0.386324729714204;0.026309352159798;0.0144857615097934;0.244616177029793;0.0104797576492982;0.0965839258620368;0.0763865182810125;0.0300776865670636;0.124518128923917;0.0354276925502872;0.0425195256318783;0.0260169764028689;0.0215074761876426;0.126140489808439;0.00545988375606501;0.0943733069381631;0.255719777455258;0.226415075512779;0.322319338918974;0.0210089200949539;0.00016167792179933;0.443755541411618;0.0442037168931681;0.14348758995626;0.104861563537497;0.0705619755661075;0.166410733082046;0.112512069935375;"/>
			<col name="c-c-star" type="6" num="0" prec="13" plot="0" width="100" formula="col(&quot;c&quot;) - col(&quot;c-star&quot;)" data="0.3366063212825;0.393223063033127;0.215002982024008;0.257568285847062;0.243890461620581;0.016510876923609;0.388356631438316;0.292136856769155;0.173576308875947;0.0500627684704218;0.172518678043468;0.00347857195675016;0.19984026795677;0.277056368105487;0.028494352080061;0.0731290393399479;0.0687214431361237;0.256717154680577;0.220427204637629;0.31794420087028;0.0390379542471628;0.539490895639841;0.200391298857683;0.262668723623836;0.424127899764616;0.126576395706682;0.228950069145543;0.317646910945893;0.355487440401302;0.35891706614134;0.523741565270115;0.0652223239084869;0.125754069149151;0.319830272187822;0.492870237548779;0.0140236031958734;0.0800669716911629;0.543413809756975;0.302187057397162;0.065148594497822;0.224206591612976;0.418501809823097;0.044320210575735;0.3706246180436;0.162595106621154;0.0179892654542648;0.475224064489547;0.563669407924175;0.300818705436945;0.0723782918327326;0.0713906816501771;0.0778034748460813;0.507478336058304;0.658385227310725;0.159744650525534;0.176916027951772;0.16222024024386;0.0859950615023509;0.70438337039416;0.180216045031783;0.175566125047072;0.0705722602683269;0.228214759511672;0.399242366306739;0.601611392527812;0.551320681534838;0.533536002693524;0.0606351715854123;0.257673087849475;0.0741764889062431;0.6623045921354;0.043620287006364;0.137796142500272;0.205621191917309;0.122505580864014;0.136886225419976;0.00440960626151032;0.0215110414731805;0.282640453624945;0.0508281685720932;0.103896950873338;0.524649079292569;0.55264260727714;0.0622393938938303;0.645687966367971;0.285196985691607;0.438450271459787;0.280375001040428;0.535447188958862;0.194916845474981;0.532957441036151;0.0213952958776044;0.318304191319049;0.087601988320683;0.119516012810794;0.142398488336517;0.0253384471271557;0.218370876496332;0.663245443503071;0.182050878101625;0.142023424086713;0.0355463399801784;0.126003386125481;0.344879311801989;0.320816100607417;0.34686611946077;0.423524354378564;0.0958387581907164;0.0947803727776681;0.087181770093679;0.160635849764077;0.251662964468346;0.510247839409927;0.120609342426901;0.172360921661847;0.199646467006071;0.0270757001558593;0.205720381983055;0.200613745470737;0.0681201415489615;0.349376099495308;0.740426834567002;0.196050619293347;0.177789159885484;0.217562824707943;0.153435303185791;0.114355722553426;0.00935342293453576;0.299715315326202;0.297385205258092;0.162587521138479;0.315787065199081;0.283895225599795;0.557574357794366;0.65583873880999;0.485855758049135;0.0174338699444403;0.217971268844933;0.0781447372369139;0.393710312533434;0.0180880767782004;0.308530211101905;0.40541429672369;0.440858808239853;0.718885214972588;0.683385121957444;0.211259260124576;0.154941406708165;0.10454871670755;0.476066334398241;0.705209520154496;0.109979755209284;0.300344356513365;0.027432977019733;0.530883264554998;0.0597156917340876;0.277559862922795;0.147196649364019;0.266118590102761;0.107271804733222;0.516601732187344;0.278688727660407;0.213414616793201;0.291471805016025;0.0434308470365857;0.115990295186035;0.307003252346539;0.249918018118563;0.651093748972693;0.280151141858765;0.0772673516493045;0.154588977866209;0.41963938671318;0.0976448943275946;0.128516884588724;0.102095974976249;0.0724789232679217;0.110076719360307;0.0818623472007071;0.110429383018831;0.34534705527179;0.560944176280987;0.174933076822529;0.31883287287047;0.313816124093744;0.263193323874774;0.0814307615355203;0.53382142584598;0.483546243123192;0.232603176854937;0.281007051087554;0.226461443503851;0.165753823095126;0.222897866853312;0.279623582717808;0.586587846306056;0.0148162107551377;0.0968198599643244;0.075948820234776;0.257339112315959;0.109667600483781;0.265139078378635;0.418744053337358;0.383507594673806;0.66295890282026;0.143211942918482;0.301045395335157;0.300614752174968;0.605128892735303;0.387074145072596;0.328340842992728;0.11986788237773;0.032127833675858;0.354702062877793;0.214153005543624;0.0907384112807291;0.328559631557681;0.0645010321494206;0.301784034506068;0.143142997291688;0.305371959048448;0.0379865763349417;0.216690834023464;0.27623786523095;0.0355931255802203;0.544524155923828;0.0125463761552288;0.716741528075098;0.20310257955031;0.0902501097198673;0.0731914740100811;0.231718701281624;0.409342786449161;0.149670615707005;0.0933945061753725;0.613442542018113;0.111213839343078;0.149047706937428;0.307353612851764;0.512305466652202;0.626534268248382;0.192121052120224;0.34528055900335;0.341515715839428;0.455477084090345;0.361854939964677;0.338656262451727;0.310191298879143;0.201121314078214;0.079533315849255;0.0925308109929871;0.135896232866616;0.0699622473215222;0.185011765163745;0.187634196109478;0.0107403736518368;0.468506627517273;0.430723083179581;0.259302897566593;0.212759868121359;0.1778186710108;0.230953980650584;0.327514255778702;0.561592043571281;0.0509415860621774;0.211398732252286;0.0540436812952836;0.558278444461883;0.538985698644774;0.6375037972379;0.148210035596465;0.285622261420005;0.00240407405641271;0.00757479598948797;0.481023877849824;0.0328180522966814;0.107643733793981;0.0789474038778518;0.475060361595135;0.156908753383273;0.0718345492138427;0.634492996759838;0.253397795314687;0.128386343471592;0.285804944873967;0.225122678733054;0.287723767916171;0.541373490207776;0.471920171845316;0.273009564859346;0.197419016761784;0.408276512998054;0.394626117381205;0.560254057148224;0.00799988491837501;0.459010690391628;0.439071612627756;0.468925150524074;0.553369242069536;0.487735958005881;0.339605960695856;0.0700005080248703;0.23222429507707;0.777670417722523;0.255247515601796;0.236158953919241;0.721245491071689;0.464451002480905;0.307472815263751;0.103978137085056;0.0273953042434532;0.0606734357886239;0.0791621830335948;0.164849508892116;0.0424699666380801;0.313828325786324;0.506652063007411;0.0147608454191002;0.0488940762106695;0.0109815310361191;0.371954183901128;0.0833059399853243;0.263449786725569;0.0222618790555801;0.00533689604100424;0.21056247763179;0.0565691350859908;0.390148609999654;0.300456006159728;0.531539544491488;0.00904528717705033;0.313364145049138;0.387520470463642;0.222536884643586;0.926495323879245;0.193647288550057;0.157382619456555;0.240738733989453;0.130103515083435;0.261968453858098;0.525194287293843;0.552471689606385;0.649425754567667;0.362414541008845;0.0142369229380254;0.00366497991925635;0.27927992943677;0.212798838739384;0.52091664766211;0.0854120806051892;0.264712315720587;0.143351941373008;0.0732539046144496;0.303639487406746;0.502420518835533;0.164585153513686;0.709686953409136;0.0939869229370545;0.102064923330188;0.320606602203744;0.106820529656265;0.241067585430881;0.168230896241772;0.180737975017896;0.0648285163704622;0.370996523298729;0.762090050998949;0.171335152654917;0.197208843464791;0.305367228036034;0.264316223761245;0.412012112918713;0.436286042061884;0.241079719528839;0.10644561929855;0.0165288781749745;0.158202316671819;0.293663228563903;0.00615655063300674;0.677804643551017;0.459256874506493;0.181866892735375;0.478224723758235;0.361799757938173;0.238011887261174;0.129762927921131;0.0405503585543717;0.0348894138965514;0.353309024922109;0.238475728267617;0.319655617272543;0.0376153850375004;0.0665412335101535;0.293588401924653;0.0724886245976842;0.368361322223247;0.071267874797579;0.543229106379043;0.428600457092051;0.220094536205989;0.225832329450921;0.0629735971200786;0.297994553329202;0.234617338417007;0.239628527587915;0.0845859824053872;0.234193203614795;0.595201261619574;0.148725705571184;0.33314030066557;0.317966218868712;0.0442506724515462;0.63059464468606;0.45172867063939;0.250506498348276;0.618502069428914;0.141865391064503;0.35809443369452;0.377370240333832;0.274098360957615;0.0776717479686632;0.191098644537341;0.136537574177086;0.0483859982186878;0.291257825130415;0.041191054569423;0.116025434262463;0.414315520240582;0.0394696371896103;0.213893908944718;0.0154379360055831;0.178147130549329;0.104842104076447;0.419547740635156;0.388561243379912;0.447015788375684;0.0618019622520552;0.450475937551447;0.285574556774593;0.429243700509536;0.108324288450805;0.125085260910643;0.461999798491153;0.0224316407825769;0.692139426154652;0.19775811494075;0.253910641821602;0.00837602165053669;0.155686295191165;0.185236448432938;0.124948813752327;0.197255090669288;0.493010469904425;0.144093360672204;0.211825970787946;0.554003755697482;0.429861056513361;0.283179966648306;0.404510249559603;0.0728506717360332;0.515394913009703;0.0647018058649282;0.270384217799389;0.10240686278229;0.296798580225196;0.244074900137388;0.50986014710308;0.0314398532131554;0.218311582421084;0.06559037661492;0.362566406890914;0.257055768855596;0.126600845772948;0.186293736770479;0.139127536210561;0.27981379980953;0.12234909666022;0.139658927460802;0.261360114969656;0.252979280628905;0.226281624631696;0.259647537201034;0.555315516081505;0.0336678777291333;0.0252617463186185;0.0279168194842803;0.161143254759889;0.140723901366988;0.253736134693426;0.242102485612869;0.29630364425405;0.131651221266662;0.0197500066107685;0.307164977949687;0.0697314210643459;0.256169279030807;0.0701368778451684;0.16498489747495;0.563144722562486;0.337072347999309;0.36155531664737;0.482339253540472;0.339007663858759;0.16147926666473;0.105492597655447;0.663818008942447;0.15782309038725;0.107256065825795;0.184697556081172;0.245067156980715;0.194968431289101;0.426017262639767;0.574580909153449;0.316453691522719;0.285127141349564;0.000210283794275831;0.135883573627701;0.0510861979955477;0.16628078037854;0.338520350767039;0.138523898632005;0.0704494267183892;0.119485683381431;0.328917200586174;0.0863532507949911;0.208077075326464;0.391727555182052;0.634381019199295;0.367153605038163;0.353368268309751;0.0433015898593974;0.116557095247533;0.0907135714072393;0.465641630948436;0.451225124145049;0.0830440130835096;0.211497465596016;0.351005054285746;0.106319513975741;0.408761671120586;0.0201871464892565;0.316810510883268;0.761489886250645;0.351471019811815;0.180914968435037;0.664025850065385;0.346486586708341;0.330170101967839;0.0551719824448881;0.402820809302383;0.0968485820397093;0.178665062695763;0.0777808446985614;0.388848172413836;0.51726945269846;0.444111298856013;0.030829314233963;0.360759683075827;0.26568585263026;0.0460592584420392;0.281785338307234;0.262113853715045;0.336611137419479;0.413205347801191;0.181849149117699;0.202296403243364;0.0300018713429341;0.148406734411747;0.485053421041563;0.141300632145437;0.19595452401612;0.319173309169616;0.280599732729449;0.106194724333839;0.317650157645216;0.610321385661173;0.307667121970851;0.373052490990244;0.63426107031997;0.74010275280506;0.279344849831497;0.321719954869173;0.0309945751307391;0.125282875737491;0.0641212273860435;0.222621415485915;0.452098903740781;0.161016483964143;0.306784746527924;0.0511865612571927;0.158777443387966;0.108396659632925;0.302418908316031;0.243627462925144;0.165977686021819;0.473887104150358;0.0986574474294324;0.533276295962627;0.285983907221734;0.598960761868965;0.134482804319595;0.147329924087546;0.345263654376249;0.512080194897994;0.234395936524935;0.149320164606956;0.22548941822532;0.502873518260311;0.613510671959735;0.249455422753288;0.399363203327723;0.305922451772618;0.151164814158749;0.167872347078708;0.286971166653362;0.171082588127024;0.0668083552621875;0.355517723444162;0.16594511289944;0.133049056204946;0.00813272742933838;0.556768389237064;0.183044179957438;0.382162841894136;0.0128304650123333;0.376410676697939;0.305967879006466;0.0608363689329873;0.131039194450475;0.222773736904279;0.352254026843579;0.784059268288142;0.337051729315338;0.377248073864011;0.311879910211469;0.318953534118038;0.126728933174135;0.430162081217449;0.136289443641418;0.126500240002085;0.221127402401139;0.467915755164596;0.104552406262154;0.171366057631537;0.327277790120965;0.573754364955678;0.28715453297036;0.530388726792874;0.290559780239574;0.0211092602921594;0.181402110563703;0.00135250038034926;0.0572366319224638;0.239426497575304;0.304894116769402;0.592388857438422;0.547247814428546;0.322194870547389;0.420991103929274;0.195121313591201;0.255498952947922;0.312801598492162;0.351733341841332;0.102345276406423;0.0457517425488842;0.0953750250568274;0.0832248118216815;0.0290359218066228;0.743467255779195;0.23503479109441;0.0482916481358208;0.0376605212489497;0.190616020269417;0.282820002341005;0.190227568095927;0.0922679290177368;0.024909227265598;0.426854469921049;0.0170418279870164;0.181042624720562;0.324196065367154;0.165068053531861;0.0412934527584705;0.473428827839284;0.208991322528075;0.29579219796752;0.505230143620064;0.170562267334185;0.491348289424575;0.678681190081762;0.319962879860349;0.210337415311539;0.492705678950945;0.235832313624352;0.214021645930438;0.248043008131023;0.028042562378236;0.837537631153255;0.127074559479978;0.530306567084405;0.184429734781021;0.00855450677581188;0.208332309312107;0.292373035616716;0.340107280674399;0.288009481149706;0.385442106484715;0.144176661481694;0.550841016021212;0.280354082926596;0.500403406330238;0.264377682607135;0.0146226885524071;0.192594892094804;0.0644334930641918;0.0619005930594165;0.527596187669784;0.124349544531142;0.512593863928594;0.111484766720892;0.223941467386788;0.184734364815543;0.435245725509544;0.175565236079314;0.179920554705761;0.37417393954501;0.230427272266929;0.565996489875163;0.390005927214374;0.445338749092965;0.237053327697181;0.216233446586578;0.376140842677969;0.115122810709154;0.188475123162115;0.654386828101125;0.0448574984821575;0.0584153164555291;0.807694173657612;0.0906066090876616;0.516273961469744;0.422491756931277;0.295398964633069;0.334668381388962;0.118866184527019;0.0514164224251647;0.509033908259252;0.218206844979578;0.268132444396234;0.121461678993025;0.214930990331115;0.0621668538902852;0.492093307343354;0.0289633897519431;0.247715434091499;0.714871132548376;0.352988265952798;0.242910444389047;0.0186539881505946;0.141017835729987;0.0435020258993825;0.432633224426784;0.155700017536816;0.0411094423278041;0.420107919719444;0.113349675802319;0.186420899959314;0.276555987109012;0.21723380468612;0.00825686046249138;0.0598644321642106;0.469168611191853;0.446297996497855;0.614941992485936;0.197391094537461;0.376143330339521;0.13562945734744;0.701033114993108;0.0197210898407058;0.372274584743938;0.0519592702991171;0.160274242091111;0.128057734497326;0.139743096115763;0.225288200024068;0.0671062075883455;0.0428940237203739;0.139999527486176;0.452568717294805;0.00454617089152629;0.440980602210275;0.095217243173135;0.183261841781897;0.0587604636259391;0.0446433891464615;0.248763031067897;0.211619556844189;0.561449563164146;0.084344969203107;0.213133070475706;0.400598179899755;0.505781992891582;0.00198091967184898;0.350408350924233;0.101139316920394;0.227226276148824;0.0252093510395513;0.0102780295415105;0.501564769299865;0.620503787200025;0.516537973495136;0.478270972691936;0.266550593888654;0.116617416349131;0.361338316640007;0.333786439739404;0.254318150996198;0.235840334224649;0.553508837530906;0.208716912265306;0.0025603755654962;0.363244960377583;0.18922146799542;0.046996607512927;0.50982752175087;0.0950975866180966;0.0790666850527739;0.496710600859387;0.514385959150155;0.170459402710173;0.0733244121139527;0.327918221587751;0.50483487018527;0.0131703387338045;0.313928599329083;0.223049112516085;0.399420267493808;0.0289222163673258;0.538784261198648;0.165404869713414;0.0162611730694052;0.210893735414323;0.595775581224333;0.271040076393372;0.192403818619917;0.0156319333081121;0.0612249574364832;0.157240027210463;0.168829077171764;0.381175180837243;0.148243460997665;0.189622381773409;0.30821818914953;0.465572206113563;0.188465546987096;0.712354030927789;0.412567036503431;0.64495748344673;0.0309624829988657;0.0537508760061959;0.193122927321321;0.266810109047237;0.0893348137751334;0.0947027615770991;0.167676422175582;0.363277569393289;0.0929526854796168;0.207605971391688;0.085737889848523;0.352751400393863;0.179970984099267;0.259729233698948;0.0509223965125274;0.291015211367539;0.750849593833843;0.219825115870005;0.367528611580133;0.410379816402692;0.412811037615353;0.107765478810657;0.0300492165181536;0.162569378733436;0.0842417880480587;0.345028864255225;0.134175846439212;0.021961781322758;0.0766510765609084;0.146112414723324;0.848903977696779;0.754459258841474;0.0379074081647474;0.195976426210895;0.17101113173495;0.0299155913321367;0.558884951284655;0.0818546071265625;0.565710683666697;0.286622680890445;0.60237245823333;0.195148201174425;0.113213788499182;0.132589751722044;0.492230551362843;0.575561844929637;0.269074509913563;0.124106030708962;0.22093329511793;0.234329007227972;0.206720000204754;0.193154035149136;0.314203293906334;0.0669486738402399;0.0643878200784954;0.0695649871597963;0.245284307220747;0.241144243068021;0.354935193924774;0.311624317321741;0.72771085367417;0.502874886218279;0.317093763061833;0.123677701965767;0.340579813869132;0.15034936473859;0.243654521623841;0.553021159625258;0.274900601902569;0.476354899552484;0.0842870413575717;0.192790835520961;0.0505311144402734;0.189104942578277;0.0430176702692205;0.0275008203363288;0.102280109607211;0.113987141530181;0.2204256185193;0.141218880619912;0.126653021698234;0.0283065361587775;0.48094900855893;0.571444500470219;0.333008453213267;0.110633112909882;0.177662539386696;0.0440098917997431;0.10491749439679;0.0926259128919384;0.156348928322554;0.0511541032468504;0.368627299491631;0.184497008648218;0.100913890340949;0.147854152235173;0.628861039982159;0.0423120863700048;0.03548824674725;0.0809577365489552;0.126141039122009;0.242048305140264;0.0384293051010177;0.675096118111466;0.508073329548769;0.0119802600905385;0.510399586716009;0.324339440911853;0.123737616967308;0.000171345436365322;0.335244998446345;0.308846026366098;0.149646209487389;0.272268154478854;0.0164249949827557;0.276309937273042;0.198080694906167;0.294050879869077;0.470530161542442;0.324738465648623;0.162511876158747;0.598020474982706;0.406727197835713;0.475195269724543;0.344508677779712;0.0886580813628011;0.0719674324546964;0.052557772325831;0.336509121747805;0.564530751482237;0.0772739805086518;0.282606473164801;0.139123786507896;0.0177755126160861;0.385950657988231;0.023402482189622;0.177442722924902;0.0530688900533002;0.000148399577412722;0.251067075672262;0.670978503215364;0.00111506503563523;"/>
		</tab>
	</window>
	<window type="6" name="Table3" date="2456398.6059146" x="0" y="895" w="953" h="104" label="Column Statistics of Table1" title="2">
		<tab rows="1" cols="13" labels="0" base="Table1" stat="1" targets="11">
			<col name="Col" type="1" format="" plot="1" width="111" stat="2" comment="Column Name"/>
			<col name="Rows" type="1" format="" plot="2" width="55" stat="3" comment="Rows Included"/>
			<col name="Mean" type="6" num="0" prec="13" plot="2" width="59" stat="5" comment="Mean"/>
			<col name="StandardDev" type="6" num="0" prec="13" plot="2" width="101" stat="6" comment="Standard Deviation"/>
			<col name="StandardError" type="6" num="0" prec="13" plot="5" width="118" stat="7" comment="Standard Error"/>
			<col name="Variance" type="6" num="0" prec="13" plot="2" width="77" stat="8" comment="Variance"/>
			<col name="Sum" type="6" num="0" prec="13" plot="2" width="52" stat="9" comment="Sum"/>
			<col name="iMax" type="6" num="0" prec="13" plot="2" width="54" stat="10" comment="Index of Maximum Value"/>
			<col name="Max" type="6" num="0" prec="13" plot="2" width="50" stat="11" comment="Maximum Value"/>
			<col name="iMin" type="6" num="0" prec="13" plot="2" width="51" stat="12" comment="Index of Minimum Value"/>
			<col name="Min" type="6" num="0" prec="13" plot="2" width="47" stat="13" comment="Minimum Value"/>
			<col name="N" type="6" num="0" prec="13" plot="2" width="45" stat="14" comment="Number of Points"/>
			<col name="Median" type="6" num="0" prec="13" plot="2" width="68" stat="15" comment="Median"/>
		</tab>
	</window>
	<window type="1" name="Table4" date="2456398.6178009" w="640" h="480" state="1" label="Linear Regression of Table1" title="2">
		<tab rows="1" cols="5" labels="0">
			<col name="Column" type="1" format="" plot="1" width="153" data="Table1_BasinOfAttraction;"/>
			<col name="Slope" type="6" num="0" prec="13" plot="2" width="113" data="-0.47441840956237;"/>
			<col name="Intercept" type="6" num="0" prec="13" plot="2" width="108" data="0.38591948595484;"/>
			<col name="Chi^2" type="6" num="0" prec="13" plot="2" width="101" data="40.857177716618;"/>
			<col name="R^2" type="6" num="0" prec="13" plot="2" width="108" data="0.18475226694882;"/>
		</tab>
	</window>
	<window type="1" name="Table5" date="2456400.8679361" w="640" h="480" state="1" label="Linear Regression of Table1" title="2">
		<tab rows="1" cols="5" labels="0">
			<col name="Column" type="1" format="" plot="1" width="153" data="Table1_BasinOfAttraction;"/>
			<col name="Slope" type="6" num="0" prec="13" plot="2" width="113" data="-0.415902370727596;"/>
			<col name="Intercept" type="6" num="0" prec="13" plot="2" width="108" data="0.302872229090821;"/>
			<col name="Chi^2" type="6" num="0" prec="13" plot="2" width="101" data="44.1465062590162;"/>
			<col name="R^2" type="6" num="0" prec="13" plot="2" width="108" data="0.119118324828525;"/>
		</tab>
	</window>
	<window type="1" name="Table6" date="2456407.933015" w="640" h="480" state="1" label="Linear Regression of Table1" title="2">
		<tab rows="1" cols="5" labels="0">
			<col name="Column" type="1" format="" plot="1" width="153" data="Table1_BasinOfAttraction;"/>
			<col name="Slope" type="6" num="0" prec="13" plot="2" width="113" data="-0.295120429767593;"/>
			<col name="Intercept" type="6" num="0" prec="13" plot="2" width="108" data="0.237473138665296;"/>
			<col name="Chi^2" type="6" num="0" prec="13" plot="2" width="101" data="48.5925779975944;"/>
			<col name="R^2" type="6" num="0" prec="13" plot="2" width="115" data="0.0304031930345684;"/>
		</tab>
	</window>
	<window type="3" name="Graph1" date="2456398.6088634" x="0" y="0" w="516" h="449" active="1">
		<layout w="400" h="300" left="5" right="5" top="5" bottom="5" rows="1" cols="1" vSpace="5" hSpace="5" hAlign="0" vAlign="0" align="0" common="0" link="0" scale="1" sPrint="0" cmPrint="0"/>
		<tab x="6" y="5" w="503" h="396" autoscale="1" sync="1" gap="1" scaleFont="1">
			<page x="0.011811" y="0.0124688" w="0.990157" h="0.987531"/>
			<title text=" " color="#000000" font="Ubuntu,11,-1,5,75,0,0,0,0,0" align="4228"/>
			<frame bg="#ffffff"/>
			<canvas bg="#ffffff"/>
			<grid xAxis="2" yAxis="0">
				<majy lc="#0000ff" lw="0.5" ls="0"/>
			</grid>
			<axis id="0" on="1" type="0" format="0" prec="6" lw="1" line="0">
				<div from="0" to="510" step="0" maj="7" min="0" type="0"/>
				<ticks maj="1" majl="9" min="1" minl="5"/>
				<title text="Count" color="#000000" font="Ubuntu,9,-1,5,75,0,0,0,0,0" align="5124" space="2"/>
				<labels color="#1f1c1b" space="4" font="Ubuntu,9,-1,5,50,0,0,0,0,0"/>
			</axis>
			<axis id="1" on="0" type="0" format="0" prec="6" lw="1">
				<div from="0" to="510" step="0" maj="7" min="0" type="0"/>
				<ticks maj="1" majl="9" min="1" minl="5"/>
				<title text="%(?Y)" color="#000000" font="Ubuntu,9,-1,5,75,0,0,0,0,0" align="5124" space="2"/>
				<labels color="#1f1c1b" space="4" font="Ubuntu,9,-1,5,50,0,0,0,0,0"/>
			</axis>
			<axis id="2" on="1" type="0" format="0" prec="6" lw="1" line="0">
				<div from="-0.09" to="1.09" step="0.1" maj="12" min="0" type="0"/>
				<title text="Basin of attraction" color="#000000" font="Ubuntu,9,-1,5,75,0,0,0,0,0" align="5124" space="2"/>
				<labels color="#1f1c1b" space="4" font="Ubuntu,9,-1,5,50,0,0,0,0,0"/>
			</axis>
			<axis id="3" on="0" type="0" format="0" prec="6" lw="1">
				<div from="-0.09" to="1.09" step="0.1" maj="12" min="0" type="0"/>
				<ticks maj="1" majl="9" min="1" minl="5"/>
				<labels color="#1f1c1b" space="4" font="Ubuntu,9,-1,5,50,0,0,0,0,0"/>
			</axis>
			<curve type="9" table="Table1" y="BasinOfAttraction" from="0" to="999" lc="#000000" lw="2" ls="0" brc="#ffffff" gap="0" auto="1"/>
			<item type="2" x="-0.43734335839599" y="579.933110367893" frame="1" lc="#000000" lw="1" ls="0" bg="#ffffff" onTop="1" at="1" on="0" auto="1" font="Ubuntu,9,-1,5,50,0,0,0,0,0" text="\l(1)%(1)"/>
		</tab>
	</window>
	<window type="3" name="Graph3" date="2456398.6177976" x="106" y="72" w="522" h="449" label="Linear Regression of Table1" title="2">
		<layout w="400" h="300" left="5" right="5" top="5" bottom="5" rows="1" cols="1" vSpace="5" hSpace="5" hAlign="0" vAlign="0" align="0" common="0" link="0" scale="1" sPrint="0" cmPrint="0"/>
		<tab x="5" y="5" w="509" h="396" autoscale="1" sync="1" gap="1" scaleFont="1">
			<page x="0.00972763" y="0.0124688" w="0.990272" h="0.987531"/>
			<title text=" " color="#000000" font="Ubuntu,11,-1,5,75,0,0,0,0,0" align="4228"/>
			<frame bg="#ffffff"/>
			<canvas bg="#ffffff"/>
			<grid xAxis="2" yAxis="0"/>
			<axis id="0" on="1" type="0" format="0" prec="6" lw="1">
				<div from="0" to="1" step="0" maj="6" min="5" type="0"/>
				<ticks maj="1" majl="9" min="1" minl="5"/>
				<title text="Basin of attraction" color="#000000" font="Ubuntu,9,-1,5,75,0,0,0,0,0" align="5124" space="2"/>
				<labels color="#1f1c1b" space="4" font="Ubuntu,9,-1,5,50,0,0,0,0,0"/>
			</axis>
			<axis id="1" on="0" type="0" format="0" prec="6" lw="1">
				<div from="0" to="1" step="0" maj="6" min="5" type="0"/>
				<ticks maj="1" majl="9" min="1" minl="5"/>
				<title text="%(?Y)" color="#000000" font="Ubuntu,9,-1,5,75,0,0,0,0,0" align="5124" space="2"/>
				<labels color="#1f1c1b" space="4" font="Ubuntu,9,-1,5,50,0,0,0,0,0"/>
			</axis>
			<axis id="2" on="1" type="0" format="0" prec="6" lw="1">
				<div from="0" to="1" step="0" maj="6" min="5" type="0"/>
				<ticks maj="1" majl="9" min="1" minl="5"/>
				<title text="Cost" color="#000000" font="Ubuntu,9,-1,5,75,0,0,0,0,0" align="5124" space="2"/>
				<labels color="#1f1c1b" space="4" font="Ubuntu,9,-1,5,50,0,0,0,0,0"/>
			</axis>
			<axis id="3" on="0" type="0" format="0" prec="6" lw="1">
				<div from="0" to="1" step="0" maj="6" min="5" type="0"/>
				<ticks maj="1" majl="9" min="1" minl="5"/>
				<labels color="#1f1c1b" space="4" font="Ubuntu,9,-1,5,50,0,0,0,0,0"/>
			</axis>
			<curve type="2" table="Table1" x="c" y="BasinOfAttraction" from="0" to="999" line="0" lc="#000000" lw="1" ls="0">
				<symbol style="9" size="7" lc="#000000" lw="1" ls="0"/>
			</curve>
			<curve type="19" name="LinearFit1" f="0" y="A*x+B" from="0.010709997060494" to="0.93611721409321" points="2" line="1" lc="#0000ff" lw="2" ls="0">
				<param name="A" val="-0.474418409562372"/>
				<param name="B" val="0.385919485954843"/>
			</curve>
			<item type="2" x="0.025062656641604" y="0.959866220735786" frame="1" lc="#000000" lw="1" ls="0" bg="#ffffff" onTop="1" at="1" on="0" auto="1" font="Ubuntu,9,-1,5,50,0,0,0,0,0" text="\l(1)%(1)&#10;\l(2)%(2)"/>
		</tab>
	</window>
	<window type="3" name="Graph4" date="2456400.8679333" x="0" y="0" w="522" h="449" label="Linear Regression of Table1" title="2">
		<layout w="400" h="300" left="5" right="5" top="5" bottom="5" rows="1" cols="1" vSpace="5" hSpace="5" hAlign="0" vAlign="0" align="0" common="0" link="0" scale="1" sPrint="0" cmPrint="0"/>
		<tab x="5" y="5" w="509" h="396" autoscale="1" sync="1" gap="1" scaleFont="1">
			<page x="0.00972763" y="0.0124688" w="0.990272" h="0.987531"/>
			<title text="Title" color="#000000" font="Ubuntu,7.45101,-1,5,75,0,0,0,0,0" align="4228"/>
			<frame bg="#ffffff,0"/>
			<canvas bg="#ffffff,0"/>
			<grid xAxis="2" yAxis="0"/>
			<axis id="0" on="1" type="0" format="0" prec="6" lw="1">
				<div from="-0.2" to="1" step="0" maj="7" min="5" type="0"/>
				<ticks maj="1" majl="9" min="1" minl="5"/>
				<title text="Basin of Attraction" color="#000000" font="Ubuntu,6.09628,-1,5,75,0,0,0,0,0" align="5124" space="2"/>
				<labels color="#1f1c1b" space="4" font="Ubuntu,6.09628,-1,5,50,0,0,0,0,0"/>
			</axis>
			<axis id="1" on="1" type="0" format="0" prec="6" lw="1">
				<div from="-0.2" to="1" step="0" maj="7" min="5" type="0"/>
				<ticks maj="1" majl="9" min="1" minl="5"/>
				<title text="%(?Y)" color="#000000" font="Ubuntu,6.09628,-1,5,75,0,0,0,0,0" align="5124" space="2"/>
				<labels color="#1f1c1b" space="4" font="Ubuntu,6.09628,-1,5,50,0,0,0,0,0"/>
			</axis>
			<axis id="2" on="1" type="0" format="0" prec="6" lw="1">
				<div from="-0.2" to="1" step="0" maj="7" min="5" type="0"/>
				<ticks maj="1" majl="9" min="1" minl="5"/>
				<title text="c - c*" color="#000000" font="Ubuntu,6.09628,-1,5,75,0,0,0,0,0" align="5124" space="2"/>
				<labels color="#1f1c1b" space="4" font="Ubuntu,6.09628,-1,5,50,0,0,0,0,0"/>
			</axis>
			<axis id="3" on="1" type="0" format="0" prec="6" lw="1">
				<div from="-0.2" to="1" step="0" maj="7" min="5" type="0"/>
				<ticks maj="1" majl="9" min="1" minl="5"/>
				<labels color="#1f1c1b" space="4" font="Ubuntu,6.09628,-1,5,50,0,0,0,0,0"/>
			</axis>
			<curve type="2" table="Table1" x="c-c-star" y="BasinOfAttraction" from="0" to="999" line="0" lc="#000000" lw="1" ls="0">
				<symbol style="9" size="7" lc="#000000" lw="1" ls="0" brc="#000000"/>
			</curve>
			<curve type="19" name="LinearFit1" f="0" y="A*x+B" from="0.000148399577412722" to="0.926495323879245" points="2" line="1" lc="#0000ff" lw="2" ls="0">
				<param name="A" val="-0.415902370727596"/>
				<param name="B" val="0.302872229090821"/>
			</curve>
			<item type="2" x="-0.169924812030075" y="0.959866220735786" frame="1" lc="#000000" lw="1" ls="0" bg="#ffffff,0" onTop="1" at="1" on="0" auto="1" font="Ubuntu,6.09628,-1,5,50,0,0,0,0,0" text="\l(1)%(1)&#10;\l(2)%(2)"/>
		</tab>
	</window>
	<window type="3" name="Graph5" date="2456407.9330125" x="673" y="43" w="522" h="449" label="Linear Regression of Table1" title="2">
		<layout w="400" h="300" left="5" right="5" top="5" bottom="5" rows="1" cols="1" vSpace="5" hSpace="5" hAlign="0" vAlign="0" align="0" common="0" link="0" scale="1" sPrint="0" cmPrint="0"/>
		<tab x="5" y="5" w="509" h="396" autoscale="1" sync="1" gap="1" scaleFont="1">
			<page x="0.00972763" y="0.0124688" w="0.990272" h="0.987531"/>
			<title text="Title" color="#000000" font="Ubuntu,11,-1,5,75,0,0,0,0,0" align="4228"/>
			<frame bg="#ffffff,0"/>
			<canvas bg="#ffffff,0"/>
			<grid xAxis="2" yAxis="0"/>
			<axis id="0" on="1" type="0" format="0" prec="6" lw="1">
				<div from="-0.2" to="1" step="0" maj="7" min="5" type="0"/>
				<ticks maj="1" majl="9" min="1" minl="5"/>
				<title text="%(?Y)" color="#000000" font="Ubuntu,9,-1,5,75,0,0,0,0,0" align="5124" space="2"/>
				<labels color="#1f1c1b" space="4" font="Ubuntu,9,-1,5,50,0,0,0,0,0"/>
			</axis>
			<axis id="1" on="1" type="0" format="0" prec="6" lw="1">
				<div from="-0.2" to="1" step="0" maj="7" min="5" type="0"/>
				<ticks maj="1" majl="9" min="1" minl="5"/>
				<title text="%(?Y)" color="#000000" font="Ubuntu,9,-1,5,75,0,0,0,0,0" align="5124" space="2"/>
				<labels color="#1f1c1b" space="4" font="Ubuntu,9,-1,5,50,0,0,0,0,0"/>
			</axis>
			<axis id="2" on="1" type="0" format="0" prec="6" lw="1">
				<div from="-0.2" to="1" step="0" maj="7" min="5" type="0"/>
				<ticks maj="1" majl="9" min="1" minl="5"/>
				<title text="%(?X)" color="#000000" font="Ubuntu,9,-1,5,75,0,0,0,0,0" align="5124" space="2"/>
				<labels color="#1f1c1b" space="4" font="Ubuntu,9,-1,5,50,0,0,0,0,0"/>
			</axis>
			<axis id="3" on="1" type="0" format="0" prec="6" lw="1">
				<div from="-0.2" to="1" step="0" maj="7" min="5" type="0"/>
				<ticks maj="1" majl="9" min="1" minl="5"/>
				<labels color="#1f1c1b" space="4" font="Ubuntu,9,-1,5,50,0,0,0,0,0"/>
			</axis>
			<curve type="2" table="Table1" x="c-star" y="BasinOfAttraction" from="0" to="999" line="0" lc="#000000" lw="1" ls="0">
				<symbol style="9" size="7" lc="#000000" lw="1" ls="0" brc="#000000"/>
			</curve>
			<curve type="19" name="LinearFit1" f="0" y="A*x+B" from="0.00016167792179933" to="0.806635057257622" points="2" line="1" lc="#000000" lw="1" ls="0">
				<param name="A" val="-0.295120429767593"/>
				<param name="B" val="0.237473138665296"/>
			</curve>
			<item type="2" x="-0.169924812030075" y="0.959866220735786" frame="1" lc="#000000" lw="1" ls="0" bg="#ffffff,0" onTop="1" at="1" on="1" auto="1" font="Ubuntu,9,-1,5,50,0,0,0,0,0" text="\l(1)%(1)&#10;\l(2)%(2)"/>
		</tab>
	</window>
</qti>
