# Supplementary material for: An Evolutionary Comparison of the Handicap Principle and Hybrid Equilibrium Theories of Signaling
Source: PLoS One. 2015 Sep 8;10(9):e0137271. doi: 10.1371/journal.pone.0137271 (PMC4562630; doi:10.1371/journal.pone.0137271)
Supplement: S4 File — (QTI) [file pone.0137271.s004.qti]

<?xml version="1.0" encoding="UTF-8"?>
<!DOCTYPE qti>
<qti app="QtiPlot" version="0.9.9-rc7" script="muParser" windows="4" expand="1" log="[25 Apr 2013 17:47:28&#9;Plot: ''Graph2'']&#10;Linear Regression of dataset: Table1_BasinOfAttraction, using function: A*x+B&#10;Weighting Method: No weighting&#10;From x = 7.598485640274000e-02 to x = 1.500119810543000e-01&#10;B (y-intercept) = 7.063519016125241e-01 +/- 1.010389216491613e-02&#10;A (slope) = -5.527985556424444e-01 +/- 5.131431190096707e-02&#10;--------------------------------------------------------------------------------------&#10;Chi^2/doF = 4.232684279440703e-02&#10;R^2 = 0.104171971879104&#10;Adjusted R^2 = 0.102374924681268&#10;RMSE (Root Mean Squared Error) = 0.205734884728884&#10;RSS (Residual Sum of Squares) = 42.2421891088182&#10;---------------------------------------------------------------------------------------&#10;&#10;">
	<window type="1" name="Table1" date="2456468.6896224" x="2" y="87" w="1249" h="668" active="1" label="/home/kzollman/src/NetLogoModels/SirPhil/SirPhilReplicatorMutator RandomSampleHybrid-table-3.csv" title="2">
		<tab rows="1000" cols="12" labels="0">
			<col name="runnumber" type="0" num="0" prec="13" plot="0" width="100" comment="[run number]" data="6;7;5;8;2;3;4;1;12;9;10;11;15;13;14;16;17;18;19;20;21;22;23;24;25;30;26;29;27;28;31;32;33;35;34;36;38;37;39;40;41;42;43;44;45;46;47;48;49;50;53;54;52;51;55;56;58;57;61;59;60;62;63;64;66;65;70;69;67;71;68;72;74;73;76;75;78;77;79;80;81;82;83;84;87;85;86;89;90;88;91;93;95;92;94;96;99;97;100;102;101;103;98;104;105;106;107;108;109;110;111;112;113;115;114;117;116;118;119;120;121;122;124;123;125;126;127;128;129;131;130;132;133;134;135;136;137;138;139;140;141;142;143;144;147;146;145;148;149;150;151;152;153;155;154;156;157;158;159;160;161;162;163;164;165;166;168;167;169;171;170;173;172;174;175;176;177;178;179;180;181;182;183;185;186;187;188;184;189;190;191;194;192;193;195;197;196;198;199;200;202;201;203;204;206;205;207;208;209;210;211;212;213;214;215;216;217;218;219;220;221;222;223;224;225;226;227;228;229;230;231;232;233;234;235;236;237;238;239;240;241;242;243;244;245;246;247;248;249;250;251;252;253;255;254;256;257;258;259;260;261;262;264;263;265;266;267;268;269;270;271;273;274;272;275;276;277;278;279;280;281;283;284;282;285;286;287;288;289;290;291;292;293;294;295;297;296;298;299;301;300;302;303;304;305;306;307;308;309;310;311;312;313;314;315;316;317;318;319;320;321;322;323;324;325;326;327;328;329;330;331;332;333;334;335;336;337;338;339;340;341;342;343;344;345;346;347;348;350;351;349;352;353;354;355;356;357;358;360;361;359;362;363;364;365;366;367;368;369;370;371;372;373;374;375;376;377;378;379;380;381;382;384;383;386;387;385;388;389;390;391;392;393;394;395;396;397;398;399;400;401;402;403;404;405;406;407;408;409;410;411;412;413;414;415;416;417;418;420;419;421;422;423;424;425;426;427;429;428;430;431;432;433;434;435;436;438;439;437;440;441;442;443;444;445;446;448;447;449;450;451;452;453;454;455;456;457;458;460;459;461;462;463;464;465;466;467;468;469;470;471;473;472;474;475;476;477;478;479;480;482;481;483;485;484;486;487;488;489;490;491;492;493;494;495;496;497;498;499;501;500;502;503;504;505;507;506;509;508;510;511;512;513;514;516;517;518;515;519;520;521;522;523;524;525;527;526;528;529;530;531;532;533;534;535;536;537;538;539;541;540;542;543;544;545;546;547;548;549;550;551;552;553;554;555;556;558;557;560;559;561;562;563;564;566;565;567;568;569;570;571;572;574;573;575;4;2;1;3;5;6;7;8;9;10;11;12;14;13;15;16;17;18;19;20;22;21;23;24;25;26;27;29;30;28;31;32;33;34;35;36;37;38;39;40;41;43;42;44;45;46;47;48;49;50;51;52;53;54;56;55;57;58;59;60;61;63;62;64;65;66;67;69;68;70;71;72;73;74;75;76;77;78;79;80;82;81;83;84;85;86;87;88;89;90;91;92;93;94;95;96;97;98;100;99;101;103;104;105;102;106;108;107;109;110;111;112;113;114;115;116;117;118;119;120;121;122;123;124;126;125;127;128;129;130;131;132;133;2;8;3;5;7;4;6;1;9;10;13;12;11;14;16;15;17;19;18;21;22;20;24;23;25;28;27;29;26;30;31;32;33;34;37;35;36;38;39;40;41;43;42;44;45;46;47;48;49;50;51;52;53;55;54;56;57;59;58;60;62;61;63;64;65;66;67;68;69;70;71;72;73;74;75;76;77;78;79;80;81;82;84;83;85;87;86;88;89;90;91;92;95;93;94;96;97;98;99;100;102;101;103;104;105;106;107;108;109;110;111;112;113;115;114;116;118;117;119;120;121;122;123;124;125;126;127;128;129;130;131;132;133;134;135;136;138;137;139;140;141;142;143;144;145;146;147;148;149;150;151;153;152;154;155;156;157;158;159;160;162;161;163;164;166;165;167;168;169;170;171;172;173;174;175;176;177;179;180;178;181;182;183;184;185;187;186;188;189;190;191;192;193;194;195;197;198;196;199;200;201;202;203;204;205;206;207;208;209;210;211;212;213;215;214;216;217;219;218;220;221;222;223;224;225;227;226;228;229;230;231;232;233;234;235;236;237;238;239;240;241;243;242;244;245;246;247;248;249;250;251;252;253;254;255;256;257;258;259;260;261;262;263;264;265;266;268;267;269;270;271;272;273;274;275;276;277;278;280;279;281;282;283;284;285;286;287;288;289;291;290;292;"/>
			<col name="TotalRuns" type="0" num="0" prec="13" plot="2" width="100" comment="TotalRuns" data="1000;1000;1000;1000;1000;1000;1000;1000;1000;1000;1000;1000;1000;1000;1000;1000;1000;1000;1000;1000;1000;1000;1000;1000;1000;1000;1000;1000;1000;1000;1000;1000;1000;1000;1000;1000;1000;1000;1000;1000;1000;1000;1000;1000;1000;1000;1000;1000;1000;1000;1000;1000;1000;1000;1000;1000;1000;1000;1000;1000;1000;1000;1000;1000;1000;1000;1000;1000;1000;1000;1000;1000;1000;1000;1000;1000;1000;1000;1000;1000;1000;1000;1000;1000;1000;1000;1000;1000;1000;1000;1000;1000;1000;1000;1000;1000;1000;1000;1000;1000;1000;1000;1000;1000;1000;1000;1000;1000;1000;1000;1000;1000;1000;1000;1000;1000;1000;1000;1000;1000;1000;1000;1000;1000;1000;1000;1000;1000;1000;1000;1000;1000;1000;1000;1000;1000;1000;1000;1000;1000;1000;1000;1000;1000;1000;1000;1000;1000;1000;1000;1000;1000;1000;1000;1000;1000;1000;1000;1000;1000;1000;1000;1000;1000;1000;1000;1000;1000;1000;1000;1000;1000;1000;1000;1000;1000;1000;1000;1000;1000;1000;1000;1000;1000;1000;1000;1000;1000;1000;1000;1000;1000;1000;1000;1000;1000;1000;1000;1000;1000;1000;1000;1000;1000;1000;1000;1000;1000;1000;1000;1000;1000;1000;1000;1000;1000;1000;1000;1000;1000;1000;1000;1000;1000;1000;1000;1000;1000;1000;1000;1000;1000;1000;1000;1000;1000;1000;1000;1000;1000;1000;1000;1000;1000;1000;1000;1000;1000;1000;1000;1000;1000;1000;1000;1000;1000;1000;1000;1000;1000;1000;1000;1000;1000;1000;1000;1000;1000;1000;1000;1000;1000;1000;1000;1000;1000;1000;1000;1000;1000;1000;1000;1000;1000;1000;1000;1000;1000;1000;1000;1000;1000;1000;1000;1000;1000;1000;1000;1000;1000;1000;1000;1000;1000;1000;1000;1000;1000;1000;1000;1000;1000;1000;1000;1000;1000;1000;1000;1000;1000;1000;1000;1000;1000;1000;1000;1000;1000;1000;1000;1000;1000;1000;1000;1000;1000;1000;1000;1000;1000;1000;1000;1000;1000;1000;1000;1000;1000;1000;1000;1000;1000;1000;1000;1000;1000;1000;1000;1000;1000;1000;1000;1000;1000;1000;1000;1000;1000;1000;1000;1000;1000;1000;1000;1000;1000;1000;1000;1000;1000;1000;1000;1000;1000;1000;1000;1000;1000;1000;1000;1000;1000;1000;1000;1000;1000;1000;1000;1000;1000;1000;1000;1000;1000;1000;1000;1000;1000;1000;1000;1000;1000;1000;1000;1000;1000;1000;1000;1000;1000;1000;1000;1000;1000;1000;1000;1000;1000;1000;1000;1000;1000;1000;1000;1000;1000;1000;1000;1000;1000;1000;1000;1000;1000;1000;1000;1000;1000;1000;1000;1000;1000;1000;1000;1000;1000;1000;1000;1000;1000;1000;1000;1000;1000;1000;1000;1000;1000;1000;1000;1000;1000;1000;1000;1000;1000;1000;1000;1000;1000;1000;1000;1000;1000;1000;1000;1000;1000;1000;1000;1000;1000;1000;1000;1000;1000;1000;1000;1000;1000;1000;1000;1000;1000;1000;1000;1000;1000;1000;1000;1000;1000;1000;1000;1000;1000;1000;1000;1000;1000;1000;1000;1000;1000;1000;1000;1000;1000;1000;1000;1000;1000;1000;1000;1000;1000;1000;1000;1000;1000;1000;1000;1000;1000;1000;1000;1000;1000;1000;1000;1000;1000;1000;1000;1000;1000;1000;1000;1000;1000;1000;1000;1000;1000;1000;1000;1000;1000;1000;1000;1000;1000;1000;1000;1000;1000;1000;1000;1000;1000;1000;1000;1000;1000;1000;1000;1000;1000;1000;1000;1000;1000;1000;1000;1000;1000;1000;1000;1000;1000;1000;1000;1000;1000;1000;1000;1000;1000;1000;1000;1000;1000;1000;1000;1000;1000;1000;1000;1000;1000;1000;1000;1000;1000;1000;1000;1000;1000;1000;1000;1000;1000;1000;1000;1000;1000;1000;1000;1000;1000;1000;1000;1000;1000;1000;1000;1000;1000;1000;1000;1000;1000;1000;1000;1000;1000;1000;1000;1000;1000;1000;1000;1000;1000;1000;1000;1000;1000;1000;1000;1000;1000;1000;1000;1000;1000;1000;1000;1000;1000;1000;1000;1000;1000;1000;1000;1000;1000;1000;1000;1000;1000;1000;1000;1000;1000;1000;1000;1000;1000;1000;1000;1000;1000;1000;1000;1000;1000;1000;1000;1000;1000;1000;1000;1000;1000;1000;1000;1000;1000;1000;1000;1000;1000;1000;1000;1000;1000;1000;1000;1000;1000;1000;1000;1000;1000;1000;1000;1000;1000;1000;1000;1000;1000;1000;1000;1000;1000;1000;1000;1000;1000;1000;1000;1000;1000;1000;1000;1000;1000;1000;1000;1000;1000;1000;1000;1000;1000;1000;1000;1000;1000;1000;1000;1000;1000;1000;1000;1000;1000;1000;1000;1000;1000;1000;1000;1000;1000;1000;1000;1000;1000;1000;1000;1000;1000;1000;1000;1000;1000;1000;1000;1000;1000;1000;1000;1000;1000;1000;1000;1000;1000;1000;1000;1000;1000;1000;1000;1000;1000;1000;1000;1000;1000;1000;1000;1000;1000;1000;1000;1000;1000;1000;1000;1000;1000;1000;1000;1000;1000;1000;1000;1000;1000;1000;1000;1000;1000;1000;1000;1000;1000;1000;1000;1000;1000;1000;1000;1000;1000;1000;1000;1000;1000;1000;1000;1000;1000;1000;1000;1000;1000;1000;1000;1000;1000;1000;1000;1000;1000;1000;1000;1000;1000;1000;1000;1000;1000;1000;1000;1000;1000;1000;1000;1000;1000;1000;1000;1000;1000;1000;1000;1000;1000;1000;1000;1000;1000;1000;1000;1000;1000;1000;1000;1000;1000;1000;1000;1000;1000;1000;1000;1000;1000;1000;1000;1000;1000;1000;1000;1000;1000;1000;1000;1000;1000;1000;1000;1000;1000;1000;1000;1000;1000;1000;1000;1000;1000;1000;1000;1000;1000;1000;1000;1000;1000;1000;1000;1000;1000;1000;1000;1000;1000;1000;1000;1000;1000;1000;1000;1000;1000;1000;1000;1000;1000;1000;1000;1000;1000;1000;1000;1000;1000;1000;1000;1000;1000;1000;1000;1000;1000;1000;1000;1000;1000;1000;1000;1000;1000;"/>
			<col name="NumberOfTimesteps" type="0" num="0" prec="13" plot="2" width="100" comment="NumberOfTimesteps" data="50000;50000;50000;50000;50000;50000;50000;50000;50000;50000;50000;50000;50000;50000;50000;50000;50000;50000;50000;50000;50000;50000;50000;50000;50000;50000;50000;50000;50000;50000;50000;50000;50000;50000;50000;50000;50000;50000;50000;50000;50000;50000;50000;50000;50000;50000;50000;50000;50000;50000;50000;50000;50000;50000;50000;50000;50000;50000;50000;50000;50000;50000;50000;50000;50000;50000;50000;50000;50000;50000;50000;50000;50000;50000;50000;50000;50000;50000;50000;50000;50000;50000;50000;50000;50000;50000;50000;50000;50000;50000;50000;50000;50000;50000;50000;50000;50000;50000;50000;50000;50000;50000;50000;50000;50000;50000;50000;50000;50000;50000;50000;50000;50000;50000;50000;50000;50000;50000;50000;50000;50000;50000;50000;50000;50000;50000;50000;50000;50000;50000;50000;50000;50000;50000;50000;50000;50000;50000;50000;50000;50000;50000;50000;50000;50000;50000;50000;50000;50000;50000;50000;50000;50000;50000;50000;50000;50000;50000;50000;50000;50000;50000;50000;50000;50000;50000;50000;50000;50000;50000;50000;50000;50000;50000;50000;50000;50000;50000;50000;50000;50000;50000;50000;50000;50000;50000;50000;50000;50000;50000;50000;50000;50000;50000;50000;50000;50000;50000;50000;50000;50000;50000;50000;50000;50000;50000;50000;50000;50000;50000;50000;50000;50000;50000;50000;50000;50000;50000;50000;50000;50000;50000;50000;50000;50000;50000;50000;50000;50000;50000;50000;50000;50000;50000;50000;50000;50000;50000;50000;50000;50000;50000;50000;50000;50000;50000;50000;50000;50000;50000;50000;50000;50000;50000;50000;50000;50000;50000;50000;50000;50000;50000;50000;50000;50000;50000;50000;50000;50000;50000;50000;50000;50000;50000;50000;50000;50000;50000;50000;50000;50000;50000;50000;50000;50000;50000;50000;50000;50000;50000;50000;50000;50000;50000;50000;50000;50000;50000;50000;50000;50000;50000;50000;50000;50000;50000;50000;50000;50000;50000;50000;50000;50000;50000;50000;50000;50000;50000;50000;50000;50000;50000;50000;50000;50000;50000;50000;50000;50000;50000;50000;50000;50000;50000;50000;50000;50000;50000;50000;50000;50000;50000;50000;50000;50000;50000;50000;50000;50000;50000;50000;50000;50000;50000;50000;50000;50000;50000;50000;50000;50000;50000;50000;50000;50000;50000;50000;50000;50000;50000;50000;50000;50000;50000;50000;50000;50000;50000;50000;50000;50000;50000;50000;50000;50000;50000;50000;50000;50000;50000;50000;50000;50000;50000;50000;50000;50000;50000;50000;50000;50000;50000;50000;50000;50000;50000;50000;50000;50000;50000;50000;50000;50000;50000;50000;50000;50000;50000;50000;50000;50000;50000;50000;50000;50000;50000;50000;50000;50000;50000;50000;50000;50000;50000;50000;50000;50000;50000;50000;50000;50000;50000;50000;50000;50000;50000;50000;50000;50000;50000;50000;50000;50000;50000;50000;50000;50000;50000;50000;50000;50000;50000;50000;50000;50000;50000;50000;50000;50000;50000;50000;50000;50000;50000;50000;50000;50000;50000;50000;50000;50000;50000;50000;50000;50000;50000;50000;50000;50000;50000;50000;50000;50000;50000;50000;50000;50000;50000;50000;50000;50000;50000;50000;50000;50000;50000;50000;50000;50000;50000;50000;50000;50000;50000;50000;50000;50000;50000;50000;50000;50000;50000;50000;50000;50000;50000;50000;50000;50000;50000;50000;50000;50000;50000;50000;50000;50000;50000;50000;50000;50000;50000;50000;50000;50000;50000;50000;50000;50000;50000;50000;50000;50000;50000;50000;50000;50000;50000;50000;50000;50000;50000;50000;50000;50000;50000;50000;50000;50000;50000;50000;50000;50000;50000;50000;50000;50000;50000;50000;50000;50000;50000;50000;50000;50000;50000;50000;50000;50000;50000;50000;50000;50000;50000;50000;50000;50000;50000;50000;50000;50000;50000;50000;50000;50000;50000;50000;50000;50000;50000;50000;50000;50000;50000;50000;50000;50000;50000;50000;50000;50000;50000;50000;50000;50000;50000;50000;50000;50000;50000;50000;50000;50000;50000;50000;50000;50000;50000;50000;50000;50000;50000;50000;50000;50000;50000;50000;50000;50000;50000;50000;50000;50000;50000;50000;50000;50000;50000;50000;50000;50000;50000;50000;50000;50000;50000;50000;50000;50000;50000;50000;50000;50000;50000;50000;50000;50000;50000;50000;50000;50000;50000;50000;50000;50000;50000;50000;50000;50000;50000;50000;50000;50000;50000;50000;50000;50000;50000;50000;50000;50000;50000;50000;50000;50000;50000;50000;50000;50000;50000;50000;50000;50000;50000;50000;50000;50000;50000;50000;50000;50000;50000;50000;50000;50000;50000;50000;50000;50000;50000;50000;50000;50000;50000;50000;50000;50000;50000;50000;50000;50000;50000;50000;50000;50000;50000;50000;50000;50000;50000;50000;50000;50000;50000;50000;50000;50000;50000;50000;50000;50000;50000;50000;50000;50000;50000;50000;50000;50000;50000;50000;50000;50000;50000;50000;50000;50000;50000;50000;50000;50000;50000;50000;50000;50000;50000;50000;50000;50000;50000;50000;50000;50000;50000;50000;50000;50000;50000;50000;50000;50000;50000;50000;50000;50000;50000;50000;50000;50000;50000;50000;50000;50000;50000;50000;50000;50000;50000;50000;50000;50000;50000;50000;50000;50000;50000;50000;50000;50000;50000;50000;50000;50000;50000;50000;50000;50000;50000;50000;50000;50000;50000;50000;50000;50000;50000;50000;50000;50000;50000;50000;50000;50000;50000;50000;50000;50000;50000;50000;50000;50000;50000;50000;50000;50000;50000;50000;50000;50000;50000;50000;50000;50000;50000;50000;50000;50000;50000;50000;50000;50000;50000;50000;50000;50000;50000;50000;50000;50000;50000;50000;50000;50000;50000;50000;50000;50000;50000;50000;50000;50000;50000;50000;50000;50000;50000;50000;50000;50000;50000;50000;50000;50000;50000;50000;50000;50000;50000;50000;50000;50000;50000;50000;50000;50000;50000;50000;50000;50000;50000;50000;50000;50000;50000;50000;50000;50000;50000;50000;50000;50000;50000;50000;50000;50000;50000;50000;50000;50000;50000;50000;50000;50000;50000;50000;50000;50000;50000;50000;50000;50000;50000;50000;50000;50000;50000;50000;50000;50000;50000;50000;50000;50000;50000;50000;50000;50000;50000;50000;50000;50000;50000;50000;50000;50000;50000;50000;50000;50000;50000;50000;50000;50000;50000;50000;50000;50000;50000;50000;50000;"/>
			<col name="eps" type="0" num="0" prec="13" plot="2" width="100" comment="eps" data="0;0;0;0;0;0;0;0;0;0;0;0;0;0;0;0;0;0;0;0;0;0;0;0;0;0;0;0;0;0;0;0;0;0;0;0;0;0;0;0;0;0;0;0;0;0;0;0;0;0;0;0;0;0;0;0;0;0;0;0;0;0;0;0;0;0;0;0;0;0;0;0;0;0;0;0;0;0;0;0;0;0;0;0;0;0;0;0;0;0;0;0;0;0;0;0;0;0;0;0;0;0;0;0;0;0;0;0;0;0;0;0;0;0;0;0;0;0;0;0;0;0;0;0;0;0;0;0;0;0;0;0;0;0;0;0;0;0;0;0;0;0;0;0;0;0;0;0;0;0;0;0;0;0;0;0;0;0;0;0;0;0;0;0;0;0;0;0;0;0;0;0;0;0;0;0;0;0;0;0;0;0;0;0;0;0;0;0;0;0;0;0;0;0;0;0;0;0;0;0;0;0;0;0;0;0;0;0;0;0;0;0;0;0;0;0;0;0;0;0;0;0;0;0;0;0;0;0;0;0;0;0;0;0;0;0;0;0;0;0;0;0;0;0;0;0;0;0;0;0;0;0;0;0;0;0;0;0;0;0;0;0;0;0;0;0;0;0;0;0;0;0;0;0;0;0;0;0;0;0;0;0;0;0;0;0;0;0;0;0;0;0;0;0;0;0;0;0;0;0;0;0;0;0;0;0;0;0;0;0;0;0;0;0;0;0;0;0;0;0;0;0;0;0;0;0;0;0;0;0;0;0;0;0;0;0;0;0;0;0;0;0;0;0;0;0;0;0;0;0;0;0;0;0;0;0;0;0;0;0;0;0;0;0;0;0;0;0;0;0;0;0;0;0;0;0;0;0;0;0;0;0;0;0;0;0;0;0;0;0;0;0;0;0;0;0;0;0;0;0;0;0;0;0;0;0;0;0;0;0;0;0;0;0;0;0;0;0;0;0;0;0;0;0;0;0;0;0;0;0;0;0;0;0;0;0;0;0;0;0;0;0;0;0;0;0;0;0;0;0;0;0;0;0;0;0;0;0;0;0;0;0;0;0;0;0;0;0;0;0;0;0;0;0;0;0;0;0;0;0;0;0;0;0;0;0;0;0;0;0;0;0;0;0;0;0;0;0;0;0;0;0;0;0;0;0;0;0;0;0;0;0;0;0;0;0;0;0;0;0;0;0;0;0;0;0;0;0;0;0;0;0;0;0;0;0;0;0;0;0;0;0;0;0;0;0;0;0;0;0;0;0;0;0;0;0;0;0;0;0;0;0;0;0;0;0;0;0;0;0;0;0;0;0;0;0;0;0;0;0;0;0;0;0;0;0;0;0;0;0;0;0;0;0;0;0;0;0;0;0;0;0;0;0;0;0;0;0;0;0;0;0;0;0;0;0;0;0;0;0;0;0;0;0;0;0;0;0;0;0;0;0;0;0;0;0;0;0;0;0;0;0;0;0;0;0;0;0;0;0;0;0;0;0;0;0;0;0;0;0;0;0;0;0;0;0;0;0;0;0;0;0;0;0;0;0;0;0;0;0;0;0;0;0;0;0;0;0;0;0;0;0;0;0;0;0;0;0;0;0;0;0;0;0;0;0;0;0;0;0;0;0;0;0;0;0;0;0;0;0;0;0;0;0;0;0;0;0;0;0;0;0;0;0;0;0;0;0;0;0;0;0;0;0;0;0;0;0;0;0;0;0;0;0;0;0;0;0;0;0;0;0;0;0;0;0;0;0;0;0;0;0;0;0;0;0;0;0;0;0;0;0;0;0;0;0;0;0;0;0;0;0;0;0;0;0;0;0;0;0;0;0;0;0;0;0;0;0;0;0;0;0;0;0;0;0;0;0;0;0;0;0;0;0;0;0;0;0;0;0;0;0;0;0;0;0;0;0;0;0;0;0;0;0;0;0;0;0;0;0;0;0;0;0;0;0;0;0;0;0;0;0;0;0;0;0;0;0;0;0;0;0;0;0;0;0;0;0;0;0;0;0;0;0;0;0;0;0;0;0;0;0;0;0;0;0;0;0;0;0;0;0;0;0;0;0;0;0;0;0;0;0;0;0;0;0;0;0;0;0;0;0;0;0;0;0;0;0;0;0;0;0;0;0;0;0;0;0;0;0;0;0;0;0;0;0;0;0;0;0;0;0;0;0;0;0;0;0;0;0;0;0;0;0;0;0;0;0;0;0;0;0;0;0;0;0;0;0;0;0;0;0;0;0;0;0;0;0;0;0;0;0;0;0;0;0;0;0;0;0;"/>
			<col name="step" type="0" num="0" prec="13" plot="2" width="100" comment="[step]" data="1;1;1;1;1;1;1;1;1;1;1;1;1;1;1;1;1;1;1;1;1;1;1;1;1;1;1;1;1;1;1;1;1;1;1;1;1;1;1;1;1;1;1;1;1;1;1;1;1;1;1;1;1;1;1;1;1;1;1;1;1;1;1;1;1;1;1;1;1;1;1;1;1;1;1;1;1;1;1;1;1;1;1;1;1;1;1;1;1;1;1;1;1;1;1;1;1;1;1;1;1;1;1;1;1;1;1;1;1;1;1;1;1;1;1;1;1;1;1;1;1;1;1;1;1;1;1;1;1;1;1;1;1;1;1;1;1;1;1;1;1;1;1;1;1;1;1;1;1;1;1;1;1;1;1;1;1;1;1;1;1;1;1;1;1;1;1;1;1;1;1;1;1;1;1;1;1;1;1;1;1;1;1;1;1;1;1;1;1;1;1;1;1;1;1;1;1;1;1;1;1;1;1;1;1;1;1;1;1;1;1;1;1;1;1;1;1;1;1;1;1;1;1;1;1;1;1;1;1;1;1;1;1;1;1;1;1;1;1;1;1;1;1;1;1;1;1;1;1;1;1;1;1;1;1;1;1;1;1;1;1;1;1;1;1;1;1;1;1;1;1;1;1;1;1;1;1;1;1;1;1;1;1;1;1;1;1;1;1;1;1;1;1;1;1;1;1;1;1;1;1;1;1;1;1;1;1;1;1;1;1;1;1;1;1;1;1;1;1;1;1;1;1;1;1;1;1;1;1;1;1;1;1;1;1;1;1;1;1;1;1;1;1;1;1;1;1;1;1;1;1;1;1;1;1;1;1;1;1;1;1;1;1;1;1;1;1;1;1;1;1;1;1;1;1;1;1;1;1;1;1;1;1;1;1;1;1;1;1;1;1;1;1;1;1;1;1;1;1;1;1;1;1;1;1;1;1;1;1;1;1;1;1;1;1;1;1;1;1;1;1;1;1;1;1;1;1;1;1;1;1;1;1;1;1;1;1;1;1;1;1;1;1;1;1;1;1;1;1;1;1;1;1;1;1;1;1;1;1;1;1;1;1;1;1;1;1;1;1;1;1;1;1;1;1;1;1;1;1;1;1;1;1;1;1;1;1;1;1;1;1;1;1;1;1;1;1;1;1;1;1;1;1;1;1;1;1;1;1;1;1;1;1;1;1;1;1;1;1;1;1;1;1;1;1;1;1;1;1;1;1;1;1;1;1;1;1;1;1;1;1;1;1;1;1;1;1;1;1;1;1;1;1;1;1;1;1;1;1;1;1;1;1;1;1;1;1;1;1;1;1;1;1;1;1;1;1;1;1;1;1;1;1;1;1;1;1;1;1;1;1;1;1;1;1;1;1;1;1;1;1;1;1;1;1;1;1;1;1;1;1;1;1;1;1;1;1;1;1;1;1;1;1;1;1;1;1;1;1;1;1;1;1;1;1;1;1;1;1;1;1;1;1;1;1;1;1;1;1;1;1;1;1;1;1;1;1;1;1;1;1;1;1;1;1;1;1;1;1;1;1;1;1;1;1;1;1;1;1;1;1;1;1;1;1;1;1;1;1;1;1;1;1;1;1;1;1;1;1;1;1;1;1;1;1;1;1;1;1;1;1;1;1;1;1;1;1;1;1;1;1;1;1;1;1;1;1;1;1;1;1;1;1;1;1;1;1;1;1;1;1;1;1;1;1;1;1;1;1;1;1;1;1;1;1;1;1;1;1;1;1;1;1;1;1;1;1;1;1;1;1;1;1;1;1;1;1;1;1;1;1;1;1;1;1;1;1;1;1;1;1;1;1;1;1;1;1;1;1;1;1;1;1;1;1;1;1;1;1;1;1;1;1;1;1;1;1;1;1;1;1;1;1;1;1;1;1;1;1;1;1;1;1;1;1;1;1;1;1;1;1;1;1;1;1;1;1;1;1;1;1;1;1;1;1;1;1;1;1;1;1;1;1;1;1;1;1;1;1;1;1;1;1;1;1;1;1;1;1;1;1;1;1;1;1;1;1;1;1;1;1;1;1;1;1;1;1;1;1;1;1;1;1;1;1;1;1;1;1;1;1;1;1;1;1;1;1;1;1;1;1;1;1;1;1;1;1;1;1;1;1;1;1;1;1;1;1;1;1;1;1;1;1;1;1;1;1;1;1;1;1;1;1;1;1;1;1;1;1;1;1;1;1;1;1;1;1;1;1;1;1;1;1;1;1;1;1;1;1;1;1;1;1;1;1;1;1;1;1;1;1;1;1;1;1;1;1;1;1;1;"/>
			<col name="a" type="0" num="0" prec="13" plot="2" width="100" comment="a" data="0.7919283553259;0.737907494781;0.8666346982441;0.8560048104517;0.9980034584214;0.3252994910697;0.981659326308;0.4365581908173;0.5807736385191;0.5991701300819;0.7946041432998;0.8896504106951;0.9617376315872;0.6677885106264;0.8781403700135;0.8582025459828;0.7283221050738;0.8728126568344;0.9649503310949;0.9096208714937;0.9387449337256;0.93566434225;0.7095683278921;0.9490429181527;0.8306072813949;0.6759700399806;0.9542952935927;0.9715456838344;0.8765585857446;0.8826283384752;0.9428742449251;0.7805185736911;0.4226286499092;0.6955025595981;0.9011141447087;0.9624586234515;0.9764515198259;0.9276199367213;0.971868489444;0.8115315104193;0.8048813015037;0.6145373938531;0.8463684694958;0.9461305355183;0.94067941313;0.7428265494805;0.6180959336029;0.7057413238087;0.9091597419546;0.8622832493144;0.9921553380373;0.6728421843675;0.9634703418596;0.8569488480547;0.9706839851301;0.8493775489195;0.7334926643343;0.5938777237096;0.734211459132;0.9090831708305;0.6947426172818;0.7624631951261;0.7242578745778;0.6431293092866;0.893458129592;0.8758444613515;0.8526286016239;0.9753174753388;0.8643238335062;0.8952221194092;0.9335848654538;0.8418517220795;0.7045586792154;0.7025593535829;0.6114465266729;0.8211397062943;0.9319822124478;0.9321329862185;0.7199935380453;0.7761906115278;0.5771301576;0.7024104649135;0.8787850026282;0.9543473903861;0.9085434076473;0.9000084795347;0.7908742459058;0.5561906290472;0.5413534023316;0.8932579271835;0.8780638011283;0.5074621352606;0.9802199132228;0.8351514261341;0.8552947201904;0.536947035368;0.3449976994746;0.8251072781469;0.9183707008911;0.9655149774499;0.8624931068726;0.6670048954592;0.731047540935;0.787811657972;0.7469448915288;0.8118828604494;0.6925823709612;0.3926731505582;0.5836873056991;0.9965464731223;0.5853059823099;0.8131801745918;0.8580937758062;0.9283574230946;0.9061188217837;0.7262964745895;0.5249646283512;0.6754970581948;0.8696624121916;0.877090025351;0.7561998163655;0.9378860437752;0.2333080894168;0.9878605220136;0.4128453043451;0.9589823150958;0.8927800451609;0.9210968160709;0.9405652536636;0.9330878308644;0.9051413624336;0.8058026813389;0.4183498601657;0.9787698706378;0.7255786557397;0.7671624056944;0.6388921747873;0.6778789964437;0.8193544592628;0.7455932462063;0.5760767923592;0.9901674181032;0.7741026911502;0.749703818103;0.7728547017259;0.7964594164616;0.7508719533864;0.9530203728048;0.8205798040829;0.8151385373636;0.9504818784737;0.9081322447052;0.5912153078361;0.6763895674562;0.7657850097545;0.7602327726527;0.8720691303693;0.7910241367327;0.3594093332109;0.9692509657427;0.7908941812545;0.8391275411503;0.8171002525663;0.9283807249495;0.7899916770177;0.7049888840709;0.9660039955205;0.9607219121119;0.7745696816113;0.8684721594826;0.9962578210583;0.8845311233705;0.9588938699183;0.82288796775;0.7778406393428;0.9431038380953;0.5395187561543;0.5492032074937;0.9530652896696;0.9433139860551;0.4082129583787;0.6680539864567;0.7167269027019;0.8278688110693;0.8838663851116;0.9896014491713;0.975201937636;0.995843675457;0.9671377830334;0.8449733960087;0.7958034761224;0.9748869173975;0.7775905683376;0.6911146074112;0.8268251460391;0.4892481149556;0.4203673866932;0.7192068691824;0.4065856673461;0.8746351732848;0.7950414105501;0.9211469945378;0.7551089265536;0.9035113438238;0.8571207917111;0.6982541202319;0.8200581367736;0.8266568810004;0.9839245357557;0.9900142184829;0.7634522837817;0.8255190840374;0.9902514792744;0.7819572783281;0.6987341344674;0.7445138139292;0.8290178159657;0.7500362256715;0.7273384757033;0.780098684383;0.9804814179252;0.5651816543499;0.7625571587266;0.9824066072779;0.6051379550975;0.9732712412551;0.8732809502748;0.3179742966167;0.8952791273385;0.9416094984322;0.9135022574866;0.8395469728644;0.5270444956372;0.9012824657052;0.6371274595277;0.8278015153219;0.8736259825274;0.9331636057488;0.8156142703873;0.7938674031149;0.7402080013738;0.9974979049804;0.5056355911337;0.977327089881;0.7001921443533;0.5491221947815;0.2930091720249;0.668751436355;0.7555496012408;0.547786238537;0.9080376015506;0.5663353901239;0.4486427442841;0.7349237573281;0.6432299545858;0.6613315201326;0.5835938255566;0.7842286402617;0.912647086639;0.9034750312223;0.9938142849576;0.9514121476222;0.9843657208477;0.7205251792633;0.7732401326216;0.9689977911295;0.8639438258145;0.9795913225107;0.7447783758458;0.6484199967855;0.8614585878074;0.8912219160265;0.6782816512195;0.9982375425899;0.6425804138018;0.7328980522759;0.6514169796907;0.9313080692254;0.6738724464299;0.7488590719661;0.6436235680803;0.6448086842476;0.7094044887054;0.9803250476391;0.8071324123171;0.8252724782769;0.8094683176281;0.9862943304548;0.9036535096307;0.5638647684616;0.8649213332523;0.8465469721259;0.903876648985;0.887883869298;0.9269767738914;0.9912357165811;0.8958205802242;0.2623998438751;0.8728069686993;0.5581283418273;0.6088455784646;0.9827882285822;0.7795424589954;0.2996612541846;0.9060796172537;0.866694368167;0.9905530654612;0.8113340800646;0.9742683548797;0.8543573666048;0.5754464753497;0.7838934191045;0.8639734636874;0.9256587435702;0.9487113421667;0.7378557617932;0.6517056112027;0.8558327196885;0.4561591139331;0.6533965500226;0.9410991321563;0.9711471048174;0.9983578740251;0.9106945551306;0.7758055752503;0.8785309935557;0.9290937097753;0.7778696558559;0.9787965969295;0.772871711831;0.7743339145693;0.9373309065566;0.7728370361399;0.7143849628533;0.5823964303473;0.9730137436066;0.9607430818996;0.9097052979927;0.9422371166353;0.9537998354279;0.9482138823103;0.7238869394805;0.8797448244209;0.4338975368254;0.7373333446091;0.8002491178326;0.8141420433467;0.9528052125126;0.7718788702971;0.8914181284958;0.7394039468441;0.816743299058;0.7144103462971;0.9116497975709;0.3262930686018;0.9516664850049;0.653431216963;0.9889219555508;0.9194197424201;0.694082837943;0.9311786956274;0.7167967643633;0.7885395792235;0.7227392613846;0.6635697846236;0.8538092373025;0.9111321336117;0.5593812455552;0.844581862932;0.9587095125029;0.7930841908531;0.721626308809;0.9827989287651;0.8509097545705;0.8095914483785;0.6906401203783;0.3891942343543;0.4821344537695;0.9938148340214;0.9665827448576;0.9187651930179;0.9815524529058;0.9327237515769;0.7116448884386;0.9731173925843;0.5961267700941;0.9435631756124;0.8346652344101;0.9821372135572;0.8500968260197;0.8231259752199;0.9311854573439;0.6847615210464;0.9998197359198;0.9388945667969;0.94895579938;0.8786363999494;0.7624217063957;0.7373291218728;0.4413224216543;0.4006977083114;0.6956259696402;0.7709836324488;0.6524463729467;0.9180130536055;0.5459975849757;0.9566668420658;0.7480596193074;0.8113198743609;0.7493081743859;0.9834961304455;0.9647297692295;0.522074450051;0.9151695989231;0.8597233987951;0.5352034877664;0.9726977845542;0.9862115046543;0.7792732171335;0.9977440123437;0.9408979713524;0.5130809940646;0.8028190503504;0.9676367441312;0.2861794376425;0.874231913986;0.8330050355784;0.8579335943981;0.5059706085702;0.4592998242117;0.8864890557535;0.8195992781001;0.9212011414947;0.7114626496186;0.4442525003993;0.9911617414538;0.5956477282217;0.8228369370553;0.6084770458902;0.9429671110431;0.3810283077764;0.8756937064683;0.9638588552619;0.8103125318535;0.3975715833422;0.5540090694921;0.969649148545;0.951831690146;0.959742776099;0.9701311543771;0.6293829805771;0.8974519786392;0.8035826628636;0.2651494398344;0.966558096635;0.9900197400401;0.5613308766765;0.6939799185069;0.9437869260918;0.6661890059719;0.7159800493052;0.8231035528695;0.7009845013636;0.8641065772392;0.9977331740511;0.8909357981697;0.9023805104982;0.6881395864963;0.9959915177735;0.7529046444367;0.9276085285516;0.9478122787425;0.8122078430217;0.9250909832704;0.3574064675028;0.7118716361177;0.9339463615743;0.7199504141695;0.8066954695845;0.8733257458812;0.4394797228403;0.8971059209966;0.9765151158913;0.8133375686048;0.969769815839;0.5829110385613;0.8498162982056;0.4839384078136;0.9971998812789;0.5756279633796;0.6220853894112;0.9415319300153;0.5414589113396;0.4074101035112;0.4616408507543;0.6400036188136;0.8855056658358;0.6558794326498;0.9869251570409;0.8584970480775;0.8324660087726;0.9532395711864;0.8760951083462;0.7827272731509;0.5807586196639;0.6583900894577;0.9043170443631;0.865780645855;0.9668740940641;0.8539790745876;0.4064000163883;0.9793850204348;0.9208120315839;0.777274054217;0.9122513792159;0.9465197339022;0.9003472850868;0.7767754615678;0.7858279707784;0.9324793957849;0.7324228852674;0.8131988092877;0.7406329621536;0.5991807303729;0.6424326261554;0.8415195951165;0.9092466696426;0.7280627020924;0.8639545996665;0.8887877330767;0.8571261545462;0.9012384358472;0.7377815792713;0.8027690847162;0.9460906872683;0.9691070215516;0.8932896167736;0.942861120914;0.3255270545796;0.8716600429437;0.8436635845963;0.9432175769891;0.8387896045769;0.7799919611074;0.5285255877519;0.8775505734813;0.7700486617519;0.6608768548945;0.8712479603898;0.7545823922989;0.7124871467695;0.7170169068787;0.9945265201315;0.8762735043107;0.9276032906004;0.8504941810369;0.6554439328524;0.8127986913577;0.7990679152537;0.8957656293409;0.9275124597916;0.9831372669789;0.6437055455655;0.6464335307529;0.9545999200431;0.6780903423315;0.88035012946;0.673358924896;0.9818005903927;0.6040112836963;0.9579646896805;0.759377019699;0.9060662931462;0.7291041646968;0.744907494705;0.8224409513305;0.6046721901633;0.9138358804285;0.6261308916748;0.4838143609958;0.9684242289833;0.7328092530535;0.6664358438317;0.9184446648414;0.83557081254;0.8218496556359;0.8383700236631;0.8540477909053;0.9852487687449;0.6470669369195;0.9213952560351;0.8657940354819;0.9849462025276;0.946581488103;0.9398864373623;0.5118353970194;0.7755875402253;0.841820926266;0.9892742651064;0.80952188542;0.7507759717196;0.8464233312733;0.9605809324606;0.9979084979052;0.8281044488131;0.9054012467619;0.6996522925158;0.8729929654513;0.9806393317918;0.4993247608565;0.9678228335744;0.6177559914318;0.9279850557225;0.8546600779424;0.6245635789313;0.7067736662277;0.844275852069;0.8113042472969;0.7108916426605;0.5833018614572;0.7552930453795;0.6569055181074;0.8907882062215;0.9700974338278;0.466164131573;0.5887859064098;0.6725411045695;0.9495925695177;0.6606219461832;0.7788007812332;0.8605295642314;0.7742405434173;0.9543084926246;0.6556091982947;0.7976366935983;0.8335430495611;0.3962355623973;0.7713594955915;0.6195468334745;0.891242863503;0.9323958088068;0.9147670522242;0.9587434455485;0.7049377355894;0.6059888045345;0.8510637626862;0.8262533476108;0.9595742392662;0.6061430347745;0.9983534545678;0.9438293258531;0.5470786431444;0.9537465494007;0.6496670838687;0.7895929975754;0.546017097833;0.7860124066747;0.3712524653322;0.8481051314343;0.7337622767076;0.9879154041577;0.9377998870019;0.9168262835736;0.611748836758;0.7086758145708;0.8568868942372;0.8199418945803;0.9194272536503;0.7682783452125;0.7902466205832;0.9097373461892;0.9486144578617;0.7202809830545;0.8079390980421;0.7469066122733;0.9900793088353;0.7537471240797;0.7864566389489;0.9280455164091;0.7752123668716;0.8657389503891;0.499604895795;0.9952585712645;0.8981920596442;0.8366326768398;0.6025283057138;0.4585543174471;0.3861657581866;0.9108326480715;0.9654574825072;0.7485253351252;0.5984092888378;0.7571988699426;0.8131376704818;0.7060928941807;0.6515754681937;0.640019173737;0.556342736497;0.2369843588153;0.8011979186231;0.9997651073871;0.8833700801253;0.9710649045738;0.7703850453411;0.9521364400038;0.9445623095925;0.9779434295275;0.7540909640784;0.7293238408273;0.5151839870731;0.6749290469174;0.7058194470635;0.7794560097515;0.576115366417;0.8641062085816;0.9623626918999;0.8414788271731;0.6894586238798;0.7853010293771;0.9016397704166;0.811917308791;0.5773826451375;0.8822648684407;0.8550722083206;0.8919847035492;0.8356967613889;0.7338634421233;0.8271238429589;0.8586427763599;0.8736279280989;0.3709084369912;0.7601176826697;0.6011366079058;0.8440778010188;0.8924763391054;0.7294340180161;0.9196449959692;0.9413539027981;0.6974463353472;0.9170885677959;0.6051358040777;0.2710617112431;0.3338995871755;0.9259805313288;0.7478951591506;0.757466070954;0.6549227048714;0.3559365332662;0.5247149705829;0.6104904472284;0.9407351410185;0.9468090093083;0.8788048042557;0.5537983792647;0.4937373646665;0.9384953325018;0.7112718188829;0.8086503480684;0.7487520737148;0.7898438445667;0.8711271593201;0.9366685174789;0.8589931588445;0.8047412010595;0.8557520565838;0.9366260399652;0.916728130928;0.8597651980774;0.9353252559954;0.4252999482948;0.7851661131174;0.9496944049897;0.8002505801525;0.9190767418544;0.8043947360796;0.8930004099672;0.7516669151543;0.763934872147;0.9695266395703;0.7453091720883;0.7840687430801;0.8825005150931;0.921799082367;0.9882878282651;0.6643869584447;0.8774054030762;0.8457257422681;0.9534253366005;0.9284937927974;0.4653314667813;0.8102215470797;0.756523058985;0.7029376315594;0.9201227710043;0.9402070162118;0.3257667814454;0.9534595903508;0.9911668942156;0.9687213024537;0.8611268665872;0.9310691824491;0.7654766364828;0.9868475933233;0.9743249346278;0.9489974065238;0.811658753977;0.8276213696616;0.8534783792085;0.5916987753371;0.8978139703618;0.6627535739526;0.6709433670617;0.8396463343122;0.9295792605705;0.5587443342117;0.7446139847356;0.7233757287422;0.8316142859027;0.4463575464347;0.5891930175434;0.8800369658771;0.8937225422526;0.7570438977113;0.9810988873623;0.7757368140027;0.961914907388;0.551920531868;0.603720964791;0.9843383485218;0.973225851711;0.6711540372458;0.2498740989663;0.8961353796664;0.9208515037362;0.920577429684;0.9116618303097;0.3681529567056;0.8586924688273;0.6953966023387;0.8794687030203;0.8692029526747;0.399223659784;0.8157562222521;0.9028684087806;0.8520379847399;0.9902542599014;0.8813693970634;0.919231061677;0.6864510016449;0.9806344309461;0.8214122183988;0.8175754819669;0.8532526806171;0.6298920771616;0.8496257164035;0.5651696815619;0.6123908098485;0.9356826573127;0.7448033383362;0.8948829656774;0.8672419652815;0.9868281836956;0.9058521032596;0.9111626879183;0.992958376848;0.6217305907271;0.534146401654;0.7977652997462;0.6670560238478;0.9832076064848;0.9972594428051;0.9975930334762;0.7669514239716;0.8191146900879;0.5228912706915;0.8401288628279;0.8489739205873;0.8686926690718;0.8927661266076;0.7374870848179;0.8498446890309;0.6547263519225;0.9346512827712;0.7742741950231;0.267089987854;0.9635100798718;0.5981464225649;0.7603600827936;0.7536234220124;0.4626222678851;0.8977035177019;0.707836771765;0.4136733113338;0.6241290150129;0.9927345541662;0.7751613007999;0.5607245781082;0.8188726469395;0.8226547495326;0.6798220279932;0.9764070873415;0.4337036655268;0.7330558167247;0.8826518517958;0.740276666096;0.967078566494;0.9783508983101;0.8254744331484;0.8484238256589;0.4442650157126;0.8898434053709;0.9299569933933;0.8178545634295;0.8467540295164;0.9336595345888;0.9355183658505;0.5643676701375;0.7668687862078;0.7813208387641;0.6854820697699;0.7037771455378;0.8495319912789;0.9602405624812;0.9309454391543;0.9058184521126;0.6927896952383;0.4241806706085;0.7862478322995;0.4466894054969;0.7832131549406;0.8697078672636;0.8440671312785;0.6976827236584;0.7283169948061;0.8717868256736;0.9156509418092;0.978452904779;0.6904258968765;0.8516324857944;0.9767372974984;0.7803927465159;0.5198397885469;0.8768000245478;0.943965985622;0.89773915213;0.7129736205008;0.8683728234469;0.731802746107;0.7616268456603;0.4944140880476;0.9459897387354;0.8798394695842;0.5833032614341;0.996328880941;0.8951008552016;0.8115668177162;0.8069940682691;0.7704461018671;0.9898163918963;0.7891783022397;0.9609689408266;0.9318956184463;0.7537442459561;0.842505928192;0.8844283162164;0.7499638282385;0.8977963821368;0.9828220554946;0.9623980084392;0.3825321283854;0.5104702296402;0.8645725468019;0.630959728434;0.7760322380637;0.4686269242581;0.8893708924851;0.9491817135486;0.9730803893151;0.8603192191805;0.6635819308451;0.7568704983314;0.8111177223054;0.7572165237385;0.7486543370688;0.9642840270612;0.5130924713411;0.7434933180585;0.7959576041962;0.8562607763547;0.8489895971356;0.7566152331989;0.7223825163492;0.887331085197;0.9732004662849;0.6948530176094;0.7362794324714;0.7714931417001;0.934771325889;0.9851862373734;0.6673613571504;"/>
			<col name="b" type="0" num="0" prec="13" plot="2" width="100" comment="b" data="0.7116585752154;0.3280069252357;0.5633048446944;0.6558491950472;0.7635601221602;0.2132074740952;0.3343433251886;0.2306376397307;0.4405338449236;0.05390380380875;0.194150015284;0.3019936210052;0.2092292844255;0.5076379762696;0.4696399404273;0.6434348474814;0.4517445774166;0.4602353607752;0.7841229397029;0.4576832218068;0.7439906816715;0.517831810228;0.4017101491467;0.7425905618132;0.4056591819997;0.5951733261942;0.1150387554084;0.1648187577845;0.2909981372448;0.3731686082463;0.7594105834995;0.04184347787172;0.1839776201912;0.32389633235;0.2444432266806;0.2431187949692;0.7061770747689;0.5083257121452;0.6628398517748;0.6545840183628;0.3924953468206;0.4795693417509;0.2223219269857;0.6600419332269;0.6726257065904;0.4506752470557;0.5017918920291;0.6223010161491;0.7923431105723;0.5599888275617;0.09170987408404;0.2427194857102;0.4988189659358;0.3915373340829;0.8018769879316;0.5428825250889;0.6623813660783;0.5326222022625;0.2349554133606;0.8062908462073;0.6345295134446;0.46006866536;0.5711248420575;0.3003530281619;0.6404351263731;0.364577903861;0.770824318578;0.7836128664243;0.250015026226;0.8259427437027;0.2819951599788;0.7592627135204;0.5354751729806;0.3804520054611;0.4831208390123;0.3606993522853;0.4147639648002;0.4575136249592;0.3284019062415;0.1305076169;0.4966089461464;0.2881332058369;0.5311728786952;0.6574410021975;0.424223049978;0.4902069119873;0.329924350398;0.2435798713514;0.4471251527249;0.5048442418869;0.8331507311582;0.2377170721789;0.8570834604683;0.3370914626618;0.5650246666513;0.3794410834731;0.211702741378;0.3451225374281;0.7538844619244;0.551126615431;0.4740500843579;0.3368828212473;0.5785681132762;0.5400590001236;0.5807744468337;0.417545614871;0.5953867367047;0.27950604874;0.3038678685557;0.4858037289902;0.3981291089013;0.6457419246967;0.5177914319924;0.6629603822795;0.5794751909407;0.4181389004026;0.3653011265539;0.3846746636221;0.425281333696;0.7897392388863;0.584960705363;0.5681019869938;0.08731667660825;0.4140567398825;0.1442274940749;0.4806550650633;0.6017460932371;0.1535896654955;0.5454742614505;0.8140920094223;0.7170204945997;0.1134330834175;0.3398139200192;0.6702637781602;0.5680587855235;0.3881758996284;0.4570888559859;0.1913582655254;0.7179141897966;0.6110026037361;0.3817267242112;0.4013970607836;0.5989334531743;0.3139968267536;0.4657982128662;0.5707336319407;0.3737512922699;0.662543510126;0.6493283119557;0.5420118840148;0.6960868067096;0.7601036145236;0.1666529175446;0.4172872506781;0.3977897622769;0.2943763776585;0.6340001007103;0.663444649797;0.1584105242589;0.6276875081928;0.4289562377954;0.5912045187844;0.6966559594435;0.302297782952;0.2940244077395;0.5736797822186;0.7526414206;0.8559004590664;0.5838116793162;0.6667866272201;0.6480572352138;0.6997804766544;0.4747351373883;0.6373455725463;0.4183972477325;0.349695228512;0.253905628361;0.1443412374561;0.5453766776569;0.2432319087408;0.2672078150937;0.1514175157911;0.4024931438643;0.4855951389328;0.204034782417;0.6248725259473;0.8220182451921;0.4459365285445;0.7087955449166;0.2659347858339;0.487814087001;0.3954019096288;0.2012094907787;0.2416328042991;0.3733862638086;0.1716660452704;0.115650536037;0.6110755184557;0.3820194826209;0.3661359126783;0.2275221404098;0.2427594977972;0.3526747719006;0.2277327601091;0.6670766012864;0.4306695309872;0.7025775871685;0.3668853306047;0.5248452147663;0.8168833306141;0.6152312022215;0.344787022728;0.323230619268;0.4005595758034;0.5290717042903;0.3320898079546;0.3622922911124;0.2598901953669;0.4217739315079;0.5644641891461;0.6650702034133;0.3000145943683;0.6205771312998;0.2432483373743;0.5381108152956;0.7238421003808;0.3894566601163;0.1134452933628;0.4219197461606;0.540379818856;0.7310484924788;0.4810827126188;0.2004034222566;0.5030295752181;0.2742357729814;0.1648610792713;0.5953855660811;0.460502844654;0.6129032961636;0.4153061730767;0.4587515755199;0.9745380864394;0.4623965326986;0.3586790868693;0.3170175945614;0.3887561836956;0.1183311704054;0.5028119931672;0.4775686900595;0.08835758278067;0.2641640945736;0.2970926849211;0.3591077801993;0.1403540366618;0.2233425838113;0.4135019196925;0.5017346649224;0.2276975963763;0.6159565432649;0.3425939515623;0.4800374868096;0.3599046360836;0.6348438245189;0.3948345503283;0.487221863091;0.3190431001829;0.7184348105961;0.5853149210836;0.3478297397514;0.2103721774504;0.2977633495402;0.4608217963434;0.3855547987559;0.5115243390406;0.1957059695814;0.5076355058374;0.252188845553;0.5737259052716;0.1716656381567;0.2761359791654;0.3519253996858;0.4215259699467;0.6365592347811;0.6861231793343;0.6062463429052;0.5256695379919;0.2377260830711;0.6997130114354;0.1893387581626;0.247249482599;0.6860738913971;0.4431537321095;0.2945698583616;0.6460157948835;0.7669358565393;0.8931018828191;0.4457833101589;0.1515283988663;0.4404136777278;0.3924914432292;0.3367040943686;0.3791223858619;0.470955749881;0.2011059225818;0.3382039822046;0.5161666981794;0.3291305511907;0.6822569222018;0.8038048675079;0.6235822455413;0.04908978769993;0.47762521066;0.1927649629086;0.5722118301117;0.6860341972144;0.1511568331046;0.1974419092599;0.4833361162635;0.09008378703332;0.4905208389637;0.8113102522166;0.8858553525662;0.6125701228554;0.2129924578072;0.5952316852084;0.3757908504015;0.6459280115145;0.3953708550416;0.6958817046832;0.7203853006283;0.595522842271;0.4854665302849;0.6417433905496;0.3006026072848;0.2956879769202;0.8773891769668;0.604274582075;0.3184719523356;0.7601903286366;0.6786523116229;0.5000534899032;0.5206074825843;0.4576665406803;0.2375858763919;0.4881215622636;0.6304263034377;0.6213182143596;0.229578425625;0.396344212024;0.3849355464998;0.476230340354;0.4649958905025;0.5983213489941;0.7598028997624;0.1707434517606;0.3994740650855;0.4810648253235;0.4415562919508;0.8893368950026;0.3940127841067;0.6858336160045;0.15032691296;0.4307492800771;0.2045399155081;0.2474740022515;0.2402471814198;0.7632186715093;0.4092749097949;0.4542539780912;0.6397390380642;0.7124398896164;0.3328686252988;0.7451416116039;0.4133587330392;0.2579931186609;0.04363480530828;0.2257591488566;0.3388116098616;0.6983344826566;0.3170297346256;0.6714021520898;0.7522021076925;0.7427324269883;0.1422024169499;0.4952411439849;0.5224034881042;0.6817740810081;0.4942621539866;0.40424290723;0.6309052775047;0.09802889926137;0.5010624289736;0.445635769095;0.5381537281567;0.5109752535487;0.6228331715972;0.8428801652543;0.3257091523928;0.6580002899834;0.2432279496543;0.25093566188;0.4870443816574;0.3367420126802;0.1508020260302;0.5326918781358;0.4706679808473;0.4036896697593;0.6126886730652;0.4341133846796;0.339954646057;0.8549687653541;0.7308783040034;0.4190373002771;0.6195114154403;0.5925394722766;0.2650463649066;0.6171057366403;0.7523495849266;0.4289961333011;0.2792434989863;0.311502174138;0.2212648691145;0.3705143018267;0.2980090778433;0.1547622269409;0.5524168413929;0.3305963467358;0.611020164988;0.3567882492417;0.2346302193788;0.4069395644228;0.4003525563475;0.5644075436615;0.2012174918446;0.1514657125951;0.4922981689614;0.5331810293067;0.2495245842317;0.4078599997127;0.4760728508933;0.09166896153984;0.3827433983555;0.7235416863124;0.6596764326099;0.2017181585192;0.2480397110286;0.805354369116;0.8039731870846;0.8032224018812;0.5488874462446;0.3973929526844;0.5127160744222;0.1432011914654;0.1238066606924;0.4602577112363;0.7090035896962;0.353623995686;0.3369352593817;0.2246610755575;0.4644811902024;0.4230329706097;0.6934720516317;0.5706109097356;0.5532212116518;0.743088415498;0.2706855407294;0.7328719799758;0.6166021966182;0.824050079986;0.5891560324041;0.7700810130834;0.2875723348068;0.5202403367008;0.3638749212455;0.1831947631394;0.2149212304792;0.1292886715261;0.4289764940023;0.3827768534409;0.8413081784933;0.1946897119862;0.4505600864253;0.7299896171098;0.6080861981213;0.6374301765343;0.2865418168761;0.2683647703543;0.105411540067;0.6835025700677;0.3167735876395;0.2755426720324;0.6863756428099;0.4059760730329;0.2506364621324;0.1572320427034;0.3537508446054;0.5301799957096;0.3473438957641;0.8074116274082;0.5539116272995;0.2016132950589;0.2302894166055;0.4378328345624;0.1919564854701;0.4570472648372;0.4065454322509;0.4962616780507;0.6868043271562;0.6165816228736;0.5212112674477;0.2838775900183;0.4918712772309;0.6322880826024;0.3375978774259;0.6354051380606;0.5676169427035;0.736743654145;0.2405543716117;0.4901038023326;0.5684920939134;0.423854646328;0.4854071903563;0.5738760269026;0.3772798900485;0.3478152432156;0.6558776176331;0.5308018255565;0.3673698396348;0.6993515830311;0.6126556309302;0.4428110126502;0.4251526017169;0.412036225112;0.4821716515077;0.7422130398033;0.5458558957798;0.7118155985856;0.3928256441106;0.1641894284151;0.3222490460221;0.4404640644651;0.5585805877865;0.8127362522687;0.3795453239342;0.1252622099725;0.6213913846874;0.2313270564799;0.3828095628725;0.4493930896022;0.5297807852401;0.5191054758742;0.5838865898059;0.3862556896513;0.3071221610351;0.4172567537633;0.5062316195676;0.4487392362882;0.4660895282127;0.5325780316045;0.6182620293366;0.3500277052931;0.8245006849547;0.3805612223722;0.2173362728289;0.5995522155833;0.2582854471592;0.553376839978;0.5888523567947;0.3655484592903;0.2076289857222;0.8167447029549;0.4279586839838;0.6434530657816;0.3532578385843;0.6489986009142;0.65230609028;0.5124249306646;0.5779754649625;0.2029618503516;0.2537089003593;0.8041629095345;0.2700841600005;0.451513500849;0.4703467647094;0.2302951259877;0.3994116408228;0.5929266094862;0.4222086303906;0.262488710849;0.5293489155568;0.6784414591345;0.5999410878988;0.7233026027189;0.6256899161469;0.6748380286415;0.3510563374331;0.2691243540577;0.4405224817418;0.739628190424;0.5473195192518;0.411103221578;0.3200746171576;0.566234956078;0.09065446170706;0.2989495334339;0.479137665615;0.600760417964;0.6153680806981;0.5701269140354;0.1397792681005;0.6766764289342;0.4892700482912;0.5030346071455;0.1456099104319;0.2211148163654;0.4201771906068;0.3865001615594;0.2699994757707;0.2248605376625;0.5501982216813;0.4964092535451;0.07191183933391;0.1103536881763;0.4430859743632;0.07172698963233;0.2700243361966;0.634624972834;0.543987881905;0.3763672503731;0.651284250921;0.6642626483941;0.176316314643;0.1356615160091;0.5017689894535;0.6147188365598;0.7479009837586;0.2493065465876;0.3830185355447;0.07179395229759;0.3141723699707;0.5891439744582;0.5746006054555;0.7310762495586;0.2432081014338;0.3142610481013;0.7395568377238;0.6319648388326;0.7449673205976;0.2253387384725;0.5811127947447;0.5326067634597;0.4075003560142;0.5634949816559;0.5445107672845;0.511369899176;0.4955728249553;0.2344461390557;0.1207881264817;0.2941880635381;0.6052258251199;0.1009833039553;0.480772700202;0.7317792160717;0.5629152350552;0.3822532214122;0.7195811730175;0.5151572044311;0.4553410745116;0.5783472618621;0.3742171892184;0.333346413031;0.8917749603188;0.3845605896814;0.5589994634044;0.4599689964356;0.3921530140858;0.624186249822;0.358825047283;0.4349509473213;0.2784893718168;0.5190590783204;0.3843864471299;0.3116546371973;0.176589399406;0.6713234612892;0.5806528005133;0.321879423283;0.2550851252587;0.2934073780343;0.5813830990234;0.2595310352946;0.3689740469123;0.6183856377722;0.2997248963781;0.5711499632194;0.4348701589697;0.1871126278014;0.1738880838835;0.114159181845;0.1527553556726;0.7305556078186;0.3646350620607;0.7273344867348;0.366986918037;0.75259466555;0.3958766121551;0.5594081894742;0.1564102706343;0.5870708891412;0.2003303767617;0.6721741032068;0.4587552744304;0.4601705627133;0.427518457192;0.5009868313919;0.4077035804234;0.4840296815208;0.5258812998526;0.4763660208881;0.4704440721738;0.4744279525667;0.288577940333;0.4961761404698;0.3378365428084;0.304247005601;0.4630765571045;0.6033345506632;0.6991868082296;0.6015830129785;0.5244506018237;0.1079748655919;0.2387702078132;0.5121042177416;0.5240144543688;0.6021575849771;0.4771745920028;0.4335308133585;0.4861287198953;0.3696204752852;0.2765124410871;0.5823705958958;0.1383968238496;0.2951171752909;0.4667540280385;0.5760662446888;0.5249376036921;0.3157193805312;0.1064828098844;0.3788980299735;0.06906159415411;0.4098766983482;0.7857822733295;0.6543697824846;0.282401784535;0.3076917053571;0.6638155451701;0.3307887016842;0.371091778251;0.1366229283684;0.2447573973417;0.5066562514234;0.7196636459419;0.5123800562699;0.2651314315528;0.3055189277271;0.3813015640214;0.3547288924459;0.5854228452883;0.5382834811327;0.2036543272048;0.5374686946084;0.3186114530813;0.2351344838144;0.5807129109665;0.2764902018325;0.7441686573697;0.3896385311871;0.6459955900819;0.3432147042281;0.5745038087969;0.5082876258145;0.4179673506682;0.5005349044472;0.5446482225302;0.3930372053829;0.5966155997989;0.4365926132337;0.8187582513707;0.7399293718005;0.4450904015501;0.3743598422198;0.463920979542;0.4131514076068;0.7540243063053;0.5140596600997;0.2825238346272;0.7226157750636;0.7355032858292;0.38187162015;0.2401090721098;0.449795485529;0.5923215588589;0.2053329389304;0.5703952970881;0.823152644983;0.6400581372341;0.4815897888192;0.3711238582123;0.3958279236784;0.4578294692859;0.4412056905952;0.2903485933414;0.6409424813296;0.7380329117619;0.3887348541597;0.5669647007015;0.5118995655725;0.6924555233339;0.3063589321532;0.3551631138777;0.7449959989075;0.07790519387927;0.5330316150828;0.7657045975446;0.04063901438949;0.5781582384204;0.4676500362357;0.5289105379151;0.599621769638;0.3664531913159;0.1930811477149;0.1845395085254;0.8227138554511;0.7613830084179;0.4418048920137;0.5457108449713;0.2696334248352;0.6733988726104;0.502123798017;0.6164103816388;0.6012148546328;0.2326737379357;0.4341691132425;0.6110433801597;0.7609781917905;0.6964103346281;0.3576303596562;0.6375326657569;0.5918640550124;0.7423680872145;0.4514351835909;0.2812353947668;0.5963197033572;0.4690851642538;0.4419747040428;0.2083574583108;0.3455049500457;0.3236455090773;0.4823360717469;0.3635730380723;0.425053545176;0.7601847490129;0.6302484457331;0.4099971026374;0.7124340459032;0.53172443877;0.4760183113915;0.21917988994;0.4108851338611;0.7032396595095;0.7115690972702;0.5769676802931;0.7518775047119;0.4075755701727;0.4507711100538;0.2903043774439;0.6423405576895;0.6382792950077;0.7688680016376;0.4637462120267;0.1916164151294;0.4128568523797;0.6790814554324;0.6420358854529;0.186993644635;0.5655530804399;0.4585534937936;0.586904513981;0.6511669118857;0.2020507196333;0.3615232571571;0.5169272272128;0.2678117215514;0.2156420383498;0.576179048312;0.6385814451178;0.373374740453;0.5104574876196;0.716674796573;0.5223915741701;0.7798381313771;0.2252572040429;0.5018885706807;0.512227291537;0.3698277199551;0.388538304226;0.5246031445646;0.4446945679858;0.3820957027328;0.2716685203451;0.6994617235173;0.4975396908132;0.6777328282035;0.3758335032533;0.6478412421988;0.3118157454516;0.3269985741064;0.577966633547;0.496824641976;0.3987966669443;0.4099623616716;0.3776212604424;0.4388530088297;0.7679278616143;0.7894472982988;0.4128282029891;0.2494971601689;0.3496820452031;0.2571334285542;0.465841968925;0.807262931366;0.6590180063323;0.5058375649013;0.5073231265608;0.4093888012799;0.3465569532;0.7395694650991;0.2608585006698;0.5567262241502;0.4810354737049;0.3283079817438;0.4880107144336;0.6040667070973;0.5589793416144;0.3843184089041;0.2957384822646;0.2905432864779;0.6626127953815;0.5819230015401;0.3095988437306;0.3159861278305;0.7138914392055;0.5211024673746;0.3225694950088;0.7248111814198;0.367942543168;0.4108416009341;0.3656815648978;0.6640487083607;0.6177224562916;0.7015950056597;0.5264965608398;0.1406378027842;0.5460401748808;0.2982193860518;0.3913782231734;0.5876662869986;0.6846913145771;0.7469717826554;0.2685893823615;0.4133484090153;0.7421897996278;0.2899536618992;0.4921125570877;0.1124428443581;0.7556372911181;0.8487187595673;0.7432987080343;0.4021108990151;0.4024776839766;0.2916369667812;0.2341362361995;0.3472494103324;0.6787391615966;0.5507372313745;0.4041220536329;0.3768012054167;0.7090169214922;0.6574976321136;0.5465887331101;0.4678370408057;0.4369032058979;0.7044303602204;0.8592061695234;0.2369729365117;0.6451433439842;0.3739085674277;0.4770010552913;0.5548687373038;0.5703654552326;"/>
			<col name="c" type="0" num="0" prec="13" plot="1" width="100" comment="c" data="0.07598485640274;0.06602340921682;0.01178642175725;0.002669881632925;0.06813133312686;0.07915837132683;0.1786444880524;0.1387284537936;0.04328506985756;0.01564818434764;0.05215811662972;0.1638384057146;0.03644430936307;0.3121012037164;0.1342134843446;0.3042840454282;0.2920415948984;0.3055552749584;0.1723760005543;0.1270814783263;0.3076180495671;0.1680958580731;0.1993398106474;0.101631199582;0.05222781494938;0.1598859426555;0.03620002269938;0.003402417695004;0.07375916079291;0.06298011024867;0.1387900874019;0.003960767608497;0.02079190138999;0.02949681173569;0.1353793567916;0.06517877266097;0.1738007600188;0.1186398573954;0.2578569213498;0.4334967783266;0.07841266167565;0.2850104665074;0.06080439183664;0.04702151337891;0.1713681456619;0.2866972461939;0.09760338193245;0.1205799873447;0.5198137807932;0.008317838824779;0.02755745578475;0.174730068459;0.3737450211334;0.1219872660426;0.1350889340859;0.04649704032165;0.6480321658314;0.2549740058602;0.01864246866664;0.5767018020247;0.2589891290982;0.06543495931312;0.5249288147921;0.1026321068336;0.5795937609273;0.06798827467988;0.0255415424855;0.01236572048701;0.03337267088305;0.1200952920139;0.2161240657363;0.3091084707888;0.4335218834515;0.1689976026108;0.1988728874245;0.09732418680488;0.07573483296026;0.1972089581411;0.1777230310655;0.05423699656655;0.1414374144361;0.08689247800733;0.1837404689946;0.07014215669714;0.006520714002779;0.03527133252794;0.2037744794523;0.01185873080374;0.1058857517474;0.3682525054531;0.2115001246494;0.06110515471593;0.1639353001009;0.08123166664279;0.1521390751095;0.01841964359086;0.1183361758468;0.06899061815283;0.2788886940255;0.4048495806216;0.1724766216695;0.132517559117;0.2012852502827;0.03563950234547;0.5294432579754;0.1745193115599;0.06822027245093;0.206104588107;0.1302407970207;0.2516850727853;0.3371879935629;0.2030113703588;0.06223313100661;0.2222756886334;0.0945001731794;0.0341056694768;0.1157340567996;0.1139509110611;0.06314733696324;0.101440450106;0.3288085010842;0.150722169655;0.005820383269062;0.2839118514143;0.07395390895691;0.2259970043373;0.143767544557;0.1163027639886;0.1210737165101;0.2811383375897;0.2217157793707;0.03889001173625;0.1422798227585;0.3249987264311;0.1771272301614;0.0734132783517;0.2026084145746;0.1171904240919;0.08259718620473;0.3769027028525;0.05584553201787;0.1270173729085;0.1985476269961;0.1444960663754;0.04395567604094;0.3144176813731;0.3111564937062;0.09588709606438;0.1573083924875;0.05562538154954;0.2293438254367;0.269440961649;0.05265588933784;0.2279020033245;0.06259744327905;0.0762925190499;0.01880833081856;0.1825896920843;0.07123524468891;0.2172957090635;0.00731598525846;0.1971897839054;0.01377796458205;0.09076256220143;0.1982599149328;0.04724499777703;0.2864007105944;0.02231278128763;0.08528938151421;0.003187349395959;0.1361666932235;0.005038910846572;0.1197035142676;0.2766654387147;0.3000136018965;0.2023920350069;0.1801484462271;0.07852724613156;0.08165253001873;0.1533982113926;0.2103350530174;0.05402767548064;0.05882791528633;0.08970622027883;0.02170152395052;0.4224000678948;0.08579426269565;0.2246574214932;0.3033191938502;0.07510643094463;0.05189843651411;0.001023485807459;0.08014010175506;0.05064681345355;0.03411416350841;0.002872666020354;0.006555698133566;0.01248319646398;0.1985090330869;0.1385487923272;0.05362865628505;0.06239067843621;0.0550278083409;0.01369328976628;0.1874295607165;0.01546758620624;0.0979152313307;0.1851575570559;0.4645160588236;0.4146763614785;0.3208777396593;0.05107615182741;0.006885386909138;0.09575638206326;0.1844430987866;0.260315025677;0.285793978326;0.0733772438974;0.1093063677501;0.1599459301155;0.02655095613064;0.0635117824606;0.3749269540169;0.007633123954987;0.2215222318656;0.4216518766758;0.1741940952458;0.06472754614633;0.2000767206811;0.3284826224005;0.3756833921773;0.03359738471406;0.01313693182993;0.1203764374759;0.04908635319795;0.003652379185643;0.1168937282867;0.2049127543363;0.2131863055057;0.0134362594399;0.003792120297302;0.1983199240951;0.1552723880015;0.1185828849143;0.1498877145666;0.003015859617528;0.01623680218085;0.04573756222862;0.2486286954612;0.05290235725813;0.2265865962366;0.06047246811167;0.09002571118107;0.04692377202721;0.04375717517736;0.1624590774375;0.125559729174;0.08121550730805;0.1530943114295;0.02909265554887;0.00764717702588;0.01363079536238;0.2573554333355;0.04781958850574;0.1567449789616;0.1751128918166;0.1691545247687;0.03568662340557;0.2934763146663;0.1273316608766;0.02998868004903;0.3021104841279;0.149592609345;0.4286217078081;0.06327344649404;0.07836684682733;0.1134984856435;0.2783739142969;0.08094400297018;0.1012112349782;0.08974629311365;0.07825189211587;0.4995977724391;0.01193089719052;0.2905529318647;0.3382966935042;0.08295850366548;0.5156346682537;0.03285833173073;0.07113917296262;0.03795787147263;0.01625208708022;0.008041921162925;0.3092344621462;0.09384446926146;0.1084699996267;0.2599118678648;0.04029115323524;0.05812333825578;0.2868768789602;0.195552559107;0.1538293291984;0.07868978870865;0.02464139864196;0.0430894496249;0.2825933557003;0.0899529329925;0.6232915195874;0.2182703871788;0.24470315628;0.005152046378933;0.1285933630834;0.1386259359329;0.09830020438797;0.3739778354938;0.0739663396763;0.04990645366563;0.1804698678873;0.004303847647865;0.3615980322404;0.05467430252613;0.5054655789323;0.2078250144535;0.08619112650888;0.3328767799817;0.1441750531156;0.4805199423757;0.08972981088844;0.2938898964775;0.1013770715126;0.1727826304457;0.3163549225134;0.1697479276275;0.06291322332029;0.02080633316462;0.3085806175927;0.2744304358135;0.1297344734086;0.3120698033908;0.1138140410104;0.2183676958506;0.1747475289298;0.09659636320639;0.03142431968727;0.005533084302738;0.5390356173478;0.09025104919781;0.1065421488635;0.1489322474898;0.05589738185091;0.2939046134054;0.2565986976862;0.4819281872008;0.3392947585415;0.1084212276491;0.2372860267794;0.2124132057161;0.1011668367219;0.1199777952028;0.2158180717477;0.01519146864972;0.07088580084732;0.08918546918825;0.02430106564402;0.06885964920424;0.03090706542891;0.01803114504002;0.070713718873;0.04296967673133;0.3074198011169;0.06826638794604;0.1237335729533;0.3006711341355;0.1608085952447;0.05741922469761;0.0005990381317188;0.003569233429761;0.1971390117797;0.5948406945697;0.0506866490415;0.1234741482087;0.4006244621181;0.1444523683003;0.04823160231117;0.1213546511641;0.00798507896423;0.1171339224597;0.1403227533044;0.1676480760851;0.003327689057368;0.08385539424952;0.03772610253954;0.03750385275713;0.2062505060084;0.2361094371293;0.2857461082439;0.2788515839528;0.04530619593316;0.03473762228118;0.04224054810594;0.0008164318268097;0.2548944924136;0.1281067263808;0.0192914647891;0.01795267453952;0.3554543675484;0.04425729512833;0.2428906088117;0.178186294456;0.02962163385487;0.1048292264622;0.0980223843669;0.04043917663777;0.2537419875601;0.3310425804533;0.06819329103387;0.0895408142698;0.3528245086372;0.1556143174994;0.1373313845118;0.0002329037299108;0.1755445304259;0.2258716786293;0.1402924443457;0.05954334584017;0.3025540400264;0.04063397532725;0.1080447517652;0.1165109924203;0.1234895792628;0.1407985265276;0.1836657455174;0.4277438303291;0.06592510807657;0.0819633074254;0.2125619836296;0.2878493638423;0.07825908090044;0.3147319559024;0.152621737978;0.03971708506734;0.2895607475714;0.2091991904246;0.2031899557203;0.1522873024569;0.03472461492392;0.3908635998829;0.1590999723332;0.02963876052658;0.3973591927195;0.05238075751237;0.01952949769955;0.00457077126903;0.04623592105476;0.01258504827976;0.2578507557366;0.1690619706008;0.02882978033225;0.05357479312987;0.09509762556916;0.1238958240308;0.3727165775881;0.1739283630002;0.02980425766553;0.06037899438468;0.0696913227601;0.3876637136764;0.07927865101174;0.05875968829631;0.06661386139052;2.136562313737e-05;0.1207016012779;0.2223421969435;0.08870991535869;0.03959909045547;0.01235744835712;0.0562218006576;0.1379236348607;0.03281313094669;0.3824788759764;0.1585884394836;0.06360784376365;0.18101534401;0.1797716216817;0.4917301645751;0.06194821973131;0.06398070617175;0.03215596746962;0.1445576080659;0.1033141362205;0.0004803354921925;0.2237632134045;0.2508443820486;0.1603281050415;0.001089498909913;0.1609084029765;0.05090408349583;0.2056057430792;0.3603454251376;0.009535248121681;0.16211982463;0.09679140380647;0.1292395047685;0.01825301584974;0.1358778106044;0.2540821359853;0.03399770586782;0.3468198879902;0.1719657242971;0.1970630741444;0.189550641268;0.3312267263529;0.3578459543413;0.1514418517004;0.384508366376;0.01525569289349;0.4774371965746;0.06483385159626;0.2463091222625;0.09188578323739;0.03537041133172;0.2940844756199;0.006051730827225;0.03300152859138;0.09816277941098;0.1098301377979;0.06300613620653;0.221298360475;0.03519102402466;0.02431700720134;0.004866970551094;0.07977586115324;0.1548549703209;0.1480091464913;0.1563038886741;0.2108489593649;0.1605690122828;0.281047260977;0.1127782841766;0.1110068547571;0.2827307918273;0.1084213862286;0.2839111257383;0.03104515742192;0.0747630939437;2.462916918589e-05;0.1283130817715;0.1398923166243;0.03874917826234;0.04652655825224;0.01008358842804;0.1102704370855;0.0186707265131;0.1121779929602;0.1600595299111;0.272235359438;0.3434441043513;0.02360902635388;0.1091012850085;0.4391826237169;0.02532037339599;0.3940736719655;0.005875131229344;0.1672863523778;0.06920655132514;0.06409334289152;0.1657894799552;0.03457768743722;0.0312811028884;0.09920605051523;0.1297543995124;0.3416115712142;0.1030364066891;0.08458321199768;0.3758339255048;0.2881405854184;0.09118219414684;0.03382613831795;0.001412567824252;0.07958698355688;0.4247513732531;0.05739872995706;0.1165307178462;0.1648937169568;0.03377875912568;0.03765116758438;0.1919840524905;0.02533223921103;0.2038592144678;0.3950815757522;0.004900463895511;0.2639208769341;0.3180131131963;0.3114441693935;0.4094614965977;0.01406317283162;0.1136848991168;0.003264243470984;0.2383500744754;0.04307361552461;0.07561748246058;0.04542969964663;0.1671080256923;0.05114548973073;0.08899280098672;0.1556433914439;0.2025859362061;0.2695669622819;0.2523326020594;0.04098520318921;0.05373925485745;0.01554810522653;0.1903081685038;0.0001196555284934;0.1079233139468;0.07861697728096;0.1309906048558;0.1704520777544;0.08004297133024;0.08781116245383;0.2813221608584;0.02214804405373;0.03521203036373;0.3063462480921;0.003004525566435;0.01415832644113;0.1461375898313;0.00626942917541;0.175579641269;0.1932123545482;0.1430154850245;0.05690640625918;0.1215147897408;0.1170487617038;0.3528259699261;0.2030350872697;0.08390407032432;0.1540405113854;0.001303310468734;0.09552829089663;0.2729480946602;0.1620795092767;0.2565051218809;0.05385690999689;0.140027384156;0.04757634110695;0.2760718798295;0.1947878414578;0.07274274313;0.3655673093659;0.1924529044692;0.03722945327327;0.09198791922868;0.2404015145153;0.2203208013681;0.03775502289365;0.05770011667863;0.02160826288644;0.01709948166745;0.1485162605487;0.06688322804457;0.1179513444731;0.5081053022037;0.2219802526318;0.08153447850558;0.3322721875565;0.3473170734229;0.01088221709977;0.2507222405128;0.161745166832;0.3082205471759;0.7815943081007;0.08890807666114;0.2148923186406;0.3699854618557;0.08077742761385;0.2767955693649;0.1703606203311;0.08259755091727;0.09074167785247;0.02300278052638;0.1579123663847;0.2055515172407;0.1065896814576;0.2277069437341;0.1780627981707;0.02667954943987;0.08704937531003;0.01068031160381;0.2695020160069;0.1374465095552;0.1119663595645;0.3496932822396;0.208069639407;0.2467106505125;0.08310115181625;0.07758312149577;0.07151248084486;0.03626315972978;0.02592844572165;0.2424204031233;0.03200648651403;0.2638189978218;0.0563853092707;0.009760866575878;0.1198643872611;0.1351992565485;0.0136523172246;0.1592427164983;0.06497775937109;0.2637933538955;0.1834301750624;0.05914516335117;0.08906404965787;0.3623972255825;0.06709620752615;0.01999093498806;0.2285634681478;0.01573777918139;0.1995265025052;0.08307301105514;0.050440379407;0.2326053573956;0.1203239255954;0.110030404847;0.3389266668467;0.437592361877;0.3554723390778;0.176531005088;0.08564924654818;0.0125264187962;0.02151745936616;0.1231074551931;0.07983592215527;0.1884932347109;0.03421045297179;0.1016542337269;0.1364778423845;0.2082041227676;0.1291700217903;0.2802328646061;0.07870352902485;0.01852243852661;0.38595692793;0.07647652509175;0.1549805616874;0.06231955962036;0.05826517702622;0.05919123246452;0.0005741261130048;0.1273189527324;0.2577629375299;0.4666887161238;0.02190709563391;0.04672459750988;0.176665264418;0.1754410041003;0.257564436247;0.00192549711892;0.1416699699614;0.2393775633504;0.09913805051282;0.1413859867854;0.1036401752135;0.04827016381463;0.1402711592256;0.05250415638537;0.2883205053587;0.3662171769422;0.05495691115517;0.2515597612628;0.04547611175449;0.1484237655313;0.1333304178788;0.01516815022313;0.103574720837;0.006608210739776;0.2754678541217;0.1183154475047;0.02973527609811;0.1735194366291;0.114152692;0.04347283579664;0.02269200961715;0.1234491653804;0.4824103994947;0.02560422403993;0.100671027892;0.02444066847074;0.2343618108726;0.1449217839262;0.1794066101405;0.1798577401788;0.1334596214939;0.3119989124581;0.05741323916517;0.2545704893111;0.4967855424444;0.2926759776004;0.05285909325832;0.3707959172332;0.2405715556905;0.02866143733813;0.4627109796136;0.1193145503508;0.2395881630969;0.04608334153764;0.2701069268004;0.007584064354205;0.0749052528125;0.07149898972237;0.06067651389333;0.04264314257502;0.1546928446947;0.2907772494792;0.08018485849779;0.1749860682546;0.05375171717187;0.1074865545808;0.06232310791093;0.1448823820327;0.06040320736901;0.1878948684449;0.2679988556667;0.004914598984879;0.4607203532734;0.1445732967996;0.1887919219093;0.02457324491331;0.2191171422162;0.06662151188148;0.0155786228275;0.07458082980595;0.3751603537833;0.09185544867144;0.3725350666785;0.02504818443484;0.4235670381487;0.1106749955203;0.1264563453339;0.0912410540153;0.05396592144928;0.1077408729728;0.4271906650252;0.2542288383651;0.4885701791938;0.3468162715632;0.09650093807349;0.005651419244276;0.08330914110852;0.1265539793049;0.09545115159031;0.1896617933552;0.2513040768347;0.1876476741034;0.03201970798772;0.0634940598637;0.2858289762344;0.1722078184993;0.1823539219735;0.3278298962723;0.1486386102864;0.02363769991471;0.03730699490652;0.06022432369996;0.1542124975587;0.3170184677751;0.02070441554003;0.0007026741092355;0.1608997958406;0.07917355459577;0.2045102782124;0.04819595157469;0.1353220905765;0.1301240548869;0.233587944882;0.4499494824355;0.02365934678655;0.0646454191247;0.01320648426564;0.01817050739201;0.1584308039274;0.2434432100403;0.02653813963842;0.005278508922094;0.1280503950627;0.3236126510775;0.2102065422575;0.03172976367248;0.1650728152157;0.341323753056;0.1117072670592;0.1556029317967;0.0304984038467;0.316996128372;0.06408559430352;0.297151843141;0.005020827949547;0.3596428840465;0.002058965057156;0.2153254551665;0.02911347567232;0.1267026736041;0.145152042701;0.2338467891833;0.05367447401015;0.01836788246414;0.01789768224844;0.02233630313148;0.04546891302605;0.07511896103361;0.1292557923919;0.4200569037328;0.1726923504223;0.3600087724634;0.09385867942979;0.007617536983024;0.2403646478934;0.1460875374842;0.1635712075507;0.2080447969173;0.02283248357822;0.05779489353693;0.457065845304;0.02196463241998;0.3405105774964;0.07479570932881;0.0718699266726;0.07386620486673;0.06092168269289;0.3315881846675;0.5693114060832;0.375445008582;0.02013682237068;0.02467994508837;0.1558575732965;0.1776084886848;0.03089077587815;0.3612231041701;0.3615001405792;0.1644794659176;0.2368859460435;0.407783586788;0.3045300389105;0.08282531639611;0.03499703140338;0.05809471246017;0.08218806310107;0.01527729674309;0.04763279448803;0.1114578750214;0.01275790000464;0.1149846668997;0.2275937705276;0.06391247267415;0.1705484134354;0.01766860837499;0.04337932942606;0.3112839176086;0.4766413555953;0.3565963370487;0.4325907871204;0.03664046943816;0.156786610628;0.06573050969003;0.1293287442361;0.08915246385433;0.4656602216636;0.03176232065939;0.1155977795576;0.01732032360769;0.1405396381637;0.004893965805246;0.1452270400804;0.01822970256538;0.4217217904423;0.01676227186803;0.5635659735317;0.09912580935456;0.1404140188593;0.09612953013425;0.1985432094641;0.09013675388801;0.1756861601294;3.17218956305e-05;0.1017194196091;0.1356712597767;0.3495685918603;0.001691222178594;0.1892621714186;0.1407410771502;0.02330450367266;0.356064643536;0.2790729676825;0.01482115678077;0.3799409320872;0.130268652608;0.1145151377863;0.260184923212;0.1500119810543;"/>
			<col name="d" type="0" num="0" prec="13" plot="2" width="100" comment="d" data="0.6104167562537;0.04650581418408;0.4379721984226;0.6313639304418;0.614737563301;0.1548175548884;0.1978646667431;0.07640375525646;0.3417871998463;0.1055560826736;0.2054573127852;0.2636116074291;0.2418321441051;0.2587630584492;0.4189765862153;0.477440762361;0.1135508954912;0.237365879884;0.6219310434881;0.4032355587093;0.6191270392244;0.3351913110136;0.1518215676813;0.6235762490487;0.2213446713269;0.1391455019925;0.09816709384464;0.1421611161665;0.120596917568;0.274993440871;0.3781954216276;0.01528709409321;0.1706619262077;0.2875314715368;0.2323283508354;0.2435209814871;0.6098481263841;0.3705140483109;0.3500215386353;0.1059704480242;0.3024198557542;0.2054459616768;0.351644581924;0.3888070807427;0.6337048888165;0.310282928781;0.1316599116276;0.5671068501954;0.1797419960333;0.3966830820145;0.2041183867812;0.01571209736681;0.2990249197471;0.3205950595471;0.740133166192;0.1715726220074;0.06132611244163;0.3827916837284;0.1781505045969;0.2528820914779;0.3973543662182;0.4599041757592;0.1409313295345;0.2154251654005;0.2077200713547;0.3612904360162;0.6731970385442;0.3680555806341;0.3562433280952;0.6285123183597;0.02597917838874;0.2934946709634;0.1010102028376;0.2671813100635;0.3090668224182;0.3856302671916;0.1905365249054;0.3002977021004;0.2827725199975;0.1446401868509;0.09128493449202;0.1519157458718;0.4182380819018;0.3625442786248;0.3700538269897;0.5015067599933;0.2703873244964;0.08901764141597;0.2908917752171;0.0931585223728;0.7197286537411;0.1406603647124;0.576347303444;0.1802581252674;0.3483197791522;0.3572294378737;0.1120056734555;0.373550134807;0.3391541287927;0.2833521867891;0.4519376796952;0.1607053648383;0.2963121816294;0.0548915506791;0.1558989045649;0.0686851032198;0.4465457314197;0.1465676702821;0.2098418685741;0.2044703063085;0.1166512276535;0.4005447065732;0.285514756514;0.2059073804418;0.6420737473028;0.4627534150778;0.3523098617516;0.1251193819791;0.2941924742181;0.6429524385535;0.380418807563;0.5383695055544;0.08160852308017;0.2787145407536;0.1118790261515;0.2103003442437;0.4160995735829;0.1130546665359;0.4561470037967;0.3573257534216;0.2240709531024;0.08700869190126;0.1906833743477;0.396180468703;0.1837158803619;0.3999855025039;0.2363808669997;0.06487098098683;0.6112284197488;0.271185288819;0.2805365220477;0.2428106606223;0.4477752297156;0.3070487086921;0.2459862779285;0.2581781504283;0.129142747791;0.4949627185444;0.3530797389217;0.5358381352302;0.3533392111309;0.366054473614;0.1359457340559;0.260462800567;0.4026207531823;0.3457123714301;0.6362804735774;0.5062501681884;0.07805162623645;0.490617166286;0.518000476644;0.3012182564912;0.5276373349417;0.3310510637249;0.1934015103791;0.5672467591361;0.1785603152918;0.6209121339431;0.2566859773526;0.5499030053032;0.5546869467007;0.6865514378181;0.4706174490605;0.4331509400968;0.2956073801644;0.04636409174576;0.1167470318714;0.1246183503436;0.3374632300995;0.1813281367125;0.1138087291862;0.118902503658;0.4687663787264;0.3678068621272;0.2806239402616;0.2366501688854;0.2228402097014;0.4103305298457;0.5319118323911;0.3049308999165;0.3728745201903;0.4126499783137;0.2262389276604;0.3523966440571;0.1543664608264;0.2541129846319;0.1830227149859;0.4933796945874;0.1702909337784;0.1757711845209;0.2668786617754;0.2571903796532;0.3658524465392;0.1452892496484;0.4183985216727;0.3688122343244;0.3179065272609;0.09671295828569;0.07183278362128;0.5426251437059;0.4130741979816;0.2017971104173;0.3068465950865;0.05999548165469;0.08388352491388;0.1375951794237;0.1705602715532;0.1949447253242;0.2769325316544;0.4274629509986;0.2292936506533;0.1269161894729;0.1876521426246;0.209952306225;0.3274672772292;0.2496768831119;0.1400221192581;0.07396236103488;0.1239530154168;0.3842035615366;0.2449424314478;0.5296431932611;0.2639048582654;0.3978510768034;0.2950157121982;0.2370931943175;0.4631035082788;0.1143794863633;0.2772671503228;0.4060451616662;0.1001306041291;0.5945676621764;0.1605662057839;0.3807837041289;0.09711663427629;0.2142182352266;0.03754445309099;0.2950241479747;0.1658477936492;0.04769896233936;0.09182388887602;0.1705166659964;0.202880855671;0.2090236679476;0.0475960509373;0.1518525916721;0.4554890133896;0.1032427826634;0.5478323414551;0.3256547184373;0.3773980479109;0.4390266536574;0.5390139065079;0.3891592697937;0.1915295540887;0.3032903452176;0.1795875042;0.3844938345191;0.1030434382845;0.2135507426564;0.3109352098128;0.2733277469764;0.3543372269858;0.2555890746933;0.2294982261776;0.5089667879102;0.06541994542753;0.4571300636241;0.02454103150651;0.2356674400982;0.3397555390312;0.4469952128929;0.2530699326603;0.3930974129281;0.4248537177328;0.215522698778;0.2490985240412;0.3654293283236;0.2549782841541;0.2269188547029;0.1906832718403;0.2275136747027;0.4964313154656;0.3170527868168;0.6976016712371;0.7676444684387;0.3286323090675;0.151410892782;0.5360267651877;0.1961505751434;0.04883490544834;0.1423875141338;0.3380874610509;0.08431240401742;0.4710373841271;0.375729571811;0.4381385716264;0.1711667540064;0.5261759915796;0.4123979278056;0.05689669773573;0.3288677614427;0.04165641309267;0.3156904133576;0.3527370937421;0.121581739442;0.05387674288209;0.390694142643;0.1538659361802;0.143950909803;0.307399380042;0.2675069504741;0.5720015864659;0.2126951185332;0.2638205366019;0.124890565982;0.22701950074;0.2849455865828;0.06270416211435;0.2138368265154;0.435113116192;0.1978515254472;0.5098128100458;0.3914456247642;0.09074617928385;0.3003895962344;0.3170803834273;0.2715640370803;0.3274298155285;0.3578429187856;0.3498280536702;0.2379275243927;0.1140027141955;0.2274210941203;0.4953023071189;0.2143430619578;0.3399543849541;0.2511549055375;0.3135727105051;0.3733949592514;0.3242611039808;0.1044206435106;0.2372306966025;0.3589486428423;0.07731801332127;0.3265109750191;0.1521965712588;0.3058598896731;0.766598035563;0.2979783607;0.7000226001246;0.0199565171884;0.12751825186;0.02958536223837;0.1906693177016;0.2958350426993;0.6183420970077;0.1965144992886;0.5226987778903;0.5001288943304;0.3743813793789;0.2613134003167;0.1628868667903;0.2898118539647;0.3437000614669;0.05259553329067;0.1552198888621;0.06065867277611;0.1777341501256;0.06763234225108;0.3585975678964;0.4659330519512;0.4385743807325;0.1087490953207;0.1807793088834;0.2673761845123;0.3974749733809;0.3987415988181;0.2710917337032;0.4074739331868;0.04547533554401;0.5557674000618;0.2204398042302;0.4472684323249;0.260559802134;0.4069493754783;0.7023578816484;0.2163475229418;0.5768433105731;0.2640195549493;0.228091465141;0.3433151610104;0.2786034370034;0.224512757546;0.5990421186304;0.1714086709538;0.4458531570683;0.2610058014089;0.2909257780217;0.07513943276628;0.7673055131135;0.2036797557459;0.3406978593167;0.3791850934969;0.2764192132792;0.2426036129559;0.545520621498;0.5292897600935;0.3147145596373;0.2119069584466;0.3974387010383;0.1026866353406;0.1317374432021;0.3011309015003;0.1398617252617;0.3213104579655;0.3388117465418;0.537040373568;0.1286081314787;0.1809786682506;0.1819525987488;0.3426310665332;0.07884943862278;0.2097946875483;0.067629884718;0.440554496313;0.2599432494996;0.1559693323748;0.2060467710125;0.3698596023619;0.1240923997721;0.1522204378794;0.5482770476257;0.1617807322246;0.01651906580159;0.2015269716146;0.3683116108894;0.1172274919044;0.3457436768163;0.2128932882524;0.2516159828585;0.5881556003639;0.2110169504529;0.04668381564984;0.2347485250981;0.5584747646572;0.2576577146995;0.3380731248414;0.3011671688003;0.2954149842285;0.2669823730342;0.4847915525743;0.4450666994148;0.2998013917768;0.4094591445218;0.07344068972621;0.253508860991;0.3301097255921;0.2410984126105;0.1713171251994;0.3684841837507;0.3485335264853;0.1903922959935;0.1591685200958;0.1128709885425;0.2615881526063;0.09278820094138;0.3708505252429;0.4170950537074;0.3187441868402;0.08601785552197;0.4887013465377;0.3315770136496;0.3858062510095;0.2530691347568;0.2393558347018;0.1165775440266;0.08505971324688;0.5680291041772;0.2024195857057;0.1550783257295;0.4629080198823;0.08533817343638;0.1085880439404;0.0890068192961;0.2232164191368;0.5040161933453;0.1448524708767;0.2095526975922;0.584324229415;0.1532665013659;0.2124759252473;0.3802953914878;0.1315487688362;0.37718778519;0.217642991642;0.2596597419941;0.3331101525271;0.5100744146497;0.2385926737536;0.171453559052;0.1559867818236;0.3756160002172;0.3444035916401;0.1243123139709;0.1881366718265;0.4710180667159;0.3496801602022;0.08648129622255;0.565600617307;0.3418715123505;0.2201386859517;0.4720544301233;0.2097167788756;0.3371503044757;0.3847270041092;0.5014728037231;0.1909143357499;0.550924498022;0.3328899368364;0.2902011076435;0.4693541015399;0.07137345336545;0.4802207419851;0.7046654392795;0.428690455582;0.6206018197424;0.2064748885488;0.06872266885445;0.115650721193;0.2436930140443;0.2050435241471;0.5357577903534;0.3164097882779;0.1237431398675;0.5840112202556;0.1433466969863;0.19226876728;0.4060187674302;0.2268767348336;0.3959864721057;0.1649322927489;0.5675368329232;0.2687443455277;0.4372379684293;0.02945250860932;0.1654287280218;0.5141125802153;0.5203022522272;0.32191223051;0.373348833014;0.5313023353011;0.1559847658616;0.08003989255897;0.516699398633;0.2497530340024;0.4489534879115;0.2245832987463;0.245223719891;0.1314090965873;0.5215557825425;0.1115240493665;0.4436637648294;0.2694650400225;0.09483521616554;0.4730904284461;0.2437046538252;0.416336854405;0.2644117141336;0.2347693694849;0.4516503191916;0.2592995080923;0.2539285523479;0.3610280325339;0.1712698033853;0.4682533444499;0.4851916768426;0.4203378640804;0.1280504876821;0.2320592942609;0.5428527551786;0.1571321271801;0.1461739026604;0.5209549047944;0.4090858139617;0.2801780173024;0.1678846826782;0.4771314767509;0.3713066641919;0.4602279696639;0.2457087269043;0.2477981022443;0.3217387671658;0.09973607108364;0.3532067517937;0.1735483961248;0.08817807251616;0.4873941271114;0.3812654010211;0.07727644742506;0.4208139820593;0.1858447618173;0.3228785637164;0.2432288339877;0.1697128537414;0.2789401559265;0.2350550289292;0.255668414602;0.2512546354215;0.3707193190409;0.126094860337;0.1044075851735;0.09086335047674;0.1161115563223;0.09384209847043;0.2208620350492;0.3697885741496;0.210014527423;0.3356504764397;0.09787236997794;0.5265469172945;0.1294268027382;0.08280741769662;0.3782570721924;0.4440224494904;0.5774456001403;0.08947605733955;0.2731580197856;0.05006223854016;0.252257481493;0.4238830084061;0.4380923185814;0.620521347661;0.3260208765135;0.1896523087873;0.7036626939692;0.2284806561474;0.4609747649136;0.2088889559945;0.2994251566283;0.3915577267682;0.2119529477407;0.3686727039169;0.3842004613631;0.3683241659151;0.3577196061728;0.2003115167726;0.100782733914;0.421039269742;0.4430449305872;0.06324993632927;0.3958015629959;0.4096039136229;0.1812122870659;0.08647308889228;0.3290160451423;0.2389390458708;0.5579748858731;0.3089495139506;0.1762737711364;0.01922869131949;0.2459584630812;0.3411927788931;0.3741553086284;0.07867167082257;0.4496050307826;0.4411534326209;0.2322255412205;0.4454317706584;0.2061807255567;0.5464858366096;0.2706975433531;0.2162845977445;0.1580111228585;0.2185840514223;0.4592446510657;0.02806629713281;0.2139903502667;0.07459780512465;0.2401608497388;0.2269112223235;0.2197222555219;0.2999492848077;0.2596751028764;0.346308881488;0.4155343355766;0.0357180472056;0.1769381124412;0.1012742282871;0.1465453971719;0.5277542259395;0.3032705242741;0.09750850669482;0.2120567480095;0.7216010131173;0.139568073103;0.4735422561654;0.1554340986359;0.2100729711711;0.178578808775;0.2420981753834;0.2646018107183;0.3752004111305;0.4225617473966;0.2936389681378;0.4664169304118;0.4384448322542;0.3921359969436;0.473298725519;0.2142230924623;0.5187656619786;0.3318837005929;0.04594375715277;0.2867538051854;0.2085034364561;0.2251452306518;0.3118873598287;0.2320429505075;0.3720178972943;0.5344130645781;0.1474506601412;0.2386455488109;0.2510053666682;0.2306531617589;0.2350149958192;0.4712817869883;0.5281299246463;0.2014618156716;0.2322668616364;0.1206618611454;0.1138223805203;0.0890323775844;0.04906732957334;0.1935148347405;0.3623253329703;0.259284003973;0.211742172091;0.04665674363809;0.3209549927774;0.08768508051765;0.298110143583;0.5476053559543;0.2196377293801;0.3250350256308;0.3015900460589;0.6273644564659;0.2393113056179;0.06080837273657;0.1597929595695;0.09555456576106;0.3382822782524;0.2786720600505;0.336250407363;0.2251378320579;0.2359991127455;0.3204760054867;0.4301301758428;0.4378926608001;0.1878692229183;0.2102854733636;0.2391481291235;0.2687218689788;0.1992283976262;0.3934273980031;0.3292589142182;0.592641795358;0.4185403767136;0.1912914484735;0.208616899885;0.4207535080178;0.4217757174506;0.3117916723899;0.2992210231551;0.438787461605;0.3078288045417;0.2211486965169;0.2729931788986;0.4388327132711;0.583062568184;0.1983019912024;0.2260682806264;0.4003669597428;0.3458761766253;0.333315824722;0.2937276627549;0.1462497403616;0.4179905249305;0.4022782127142;0.2238008709831;0.2775989582929;0.1313061247304;0.3998405115272;0.3291379123105;0.213395850299;0.2699758058227;0.232212430222;0.5263588109917;0.1799425339906;0.3675692199337;0.5031113231592;0.4435255473096;0.2918371200832;0.5288101868209;0.4845661780832;0.2210863183036;0.4564782498349;0.4166019733357;0.5237946997975;0.263093520859;0.3272717005231;0.35408143552;0.02058004396211;0.228747063353;0.4609676855866;0.02990004239517;0.254734885827;0.4030264408241;0.2558703376702;0.3310171501132;0.1746139368612;0.1666804033994;0.03499969288318;0.7789448600921;0.3999890830303;0.345850951051;0.3693192504116;0.2334050083266;0.2843474068988;0.5026984539049;0.2673422159483;0.5430545624308;0.2539196992738;0.4228681246904;0.2839728001198;0.635902062959;0.3070868958568;0.07789829615791;0.5019363201673;0.6154984194468;0.7058926295129;0.3977603806965;0.07776764775039;0.09716502888199;0.1776288483671;0.3600959227916;0.1585776567942;0.3087297294429;0.1316561270852;0.2397000697699;0.1166109535803;0.1934268556321;0.4048405587923;0.4913236095348;0.4313526177578;0.7629758658837;0.4707010313496;0.2631227943565;0.3348247774305;0.4422404197415;0.4389109636993;0.5967288059326;0.3454329545754;0.2410316378312;0.4052635164112;0.1017721377241;0.15797111393;0.2643351681122;0.3367264607691;0.4083621366772;0.3047543902383;0.2716384861451;0.1334828167538;0.3324583654878;0.2280347262823;0.2079869241901;0.4346854313426;0.2053003222377;0.3588993920414;0.4520558227981;0.1199734580537;0.09670574500978;0.06948969824986;0.04577614715155;0.01820950043225;0.2467800116859;0.5219602547407;0.08418541407433;0.217388091733;0.2654235039946;0.2361959895371;0.6074640306371;0.2062555114154;0.4963934363598;0.2330760413116;0.1422890240896;0.5465240954579;0.3435205984476;0.2078291073369;0.3216243519398;0.1890685075428;0.4457412979038;0.05180986214413;0.3986540040694;0.2907020848208;0.3309990933226;0.3420209992189;0.322911198755;0.4355688956173;0.2856765301219;0.08812967304322;0.2051811055409;0.3903562679811;0.5617002969007;0.4425005862293;0.4828713357719;0.2015647661776;0.2552163129592;0.2028211977212;0.2211280177674;0.2477807292767;0.4433176098868;0.0551335267228;0.2274407181946;0.1012897808393;0.409600519628;0.1442251918503;0.227055935717;0.1883644351785;0.2144806622164;0.1565231885206;0.311949439516;0.3191436353029;0.2711364698674;0.4022233252449;0.3062210062661;0.3798705999725;0.2571233809987;0.3559553736596;0.5982169155765;0.2687073091704;0.2448442221732;0.1351839631175;0.2757869821814;0.1129098783509;0.6537741534339;0.201535908145;0.3041248587235;0.3663680385132;0.3714559630348;0.1054023690472;0.4668399106424;0.1771072568014;0.2056484988062;0.5285340213646;0.1127539407321;0.2307405040294;0.4737035707273;0.04679402567055;0.1583087296043;0.2318578677194;0.3929179831604;0.4799360953147;0.327816601607;0.202155376844;0.09748429694895;0.4530075656821;0.5828502065845;0.2886654845771;0.01515319592246;0.1979909982896;0.2753833845523;0.08787658139853;0.3179625600458;0.5261168074786;0.4030706578765;0.2768344583917;0.2576738526738;0.4789900885327;0.5560905660527;0.4689096946807;0.3189138546211;0.4420023556059;0.4657651021317;0.6822588196601;0.2829184635254;0.3854835054199;0.2156140243596;0.1473419820669;0.1054940190443;0.3170648763568;"/>
			<col name="m" type="0" num="0" prec="13" plot="2" width="100" comment="m" data="0.04645236755916;0.07449470955982;0.2464690830154;0.5074566654976;0.104751986306;0.3842733192758;0.0516650549214;0.07415751895369;0.3234259750063;0.2631608018248;0.5544435724118;0.556957476877;0.6727463008061;0.03585734049243;0.01393558191541;0.2919605375844;0.03187017709814;0.4021153246564;0.5332599295415;0.1357850676918;0.5940250047695;0.3376601862085;0.02515131801422;0.1562277331111;0.2225562062262;0.05644515421472;0.4543855256932;0.07399253800099;0.4900683928815;0.4042742748569;0.2193451705562;0.03445829644422;0.6013431013994;0.04195106830341;0.5201940809953;0.1476530408365;0.006758010928267;0.1937408763158;0.003928835029565;0.03006912468352;0.1902248802288;0.7143868045924;0.04744098550096;0.03336100864098;0.006688833533686;0.2680200664707;0.6546346932755;0.01681394098389;0.2963549690982;0.5360321937921;0.5502767323009;0.6171699225293;0.5594117482547;0.07650466488463;0.6554746650685;0.2417581039567;0.0253181681853;0.2609888887108;0.3716658815049;0.4670508749969;0.2028123589164;0.4170024928225;0.007238975282154;0.5183723662284;0.03416340021414;0.2012959826654;0.2449115978;0.3899791111947;0.0315300000009;0.1168258147894;0.5667969721223;0.06517921398874;0.3540185880078;0.07810994572683;0.6376258041726;0.1636083736931;0.04064523028056;0.101758545739;0.199649655075;0.5982923074666;0.388398077705;0.4433138301279;0.2021016584392;0.4480449980997;0.4400012593436;0.03790830490964;0.4957578316001;0.8269585352408;0.09462148464797;0.5105775813776;0.1790792720375;0.05209279518423;0.2685709005773;0.08086022859394;0.2223568223875;0.3240753419879;0.03673387100405;0.6201681426325;0.3756126083623;0.2767013209267;0.08164665268483;0.5710997795059;0.6491513594075;0.07023210242904;0.3350742670771;0.07350506992753;0.6769118777815;0.5292243972386;0.05795391852187;0.713054640082;0.0662350307508;0.2984569094559;0.8896282653988;0.143028214818;0.5885719491001;0.02023727697039;0.2243245945426;0.2222341742357;0.3477228958427;0.1642391045759;0.1363749260395;0.2893180188847;0.1149395941254;0.303272032204;0.4221530647488;0.5047923804291;0.03976033577097;0.7045027306231;0.04408027226824;0.07692554923177;0.2957677442528;0.6736603279252;0.07682984638195;0.09486196162276;0.5417325464229;0.7071433212872;0.4298033892878;0.01737602779548;0.8010566628115;0.09637149435883;0.2410341714369;0.1872240505736;0.4951530311348;0.8131095271886;0.0256804337007;0.07665654811403;0.4473246796579;0.003679701841465;0.8421122441725;0.08566161829047;0.171426884485;0.4444077135295;0.1976805630525;0.2831384037952;0.2924007940888;0.003802913133346;0.1618211559489;0.4695314338162;0.3294073353508;0.4706338524872;0.1788161438763;0.2312691896693;0.03011336944622;0.5437154079363;0.09047467356235;0.569160878849;0.2250915143291;0.6015808699427;0.1357292171829;0.667949434289;0.2063076550308;0.1138920724499;0.3857708492813;0.5344558931346;0.8567122410225;0.1890987295777;0.01698032081526;0.1943679354171;0.3821685575286;0.8247519815031;0.7939895468688;0.04131598737361;0.5017960433291;0.08773029037183;0.8715095313724;0.5007659257649;0.1397754211996;0.3189988407714;0.1641415766065;0.4455035853321;0.2477775375246;0.09110983961105;0.5695525121224;0.3117736890906;0.08018240529094;0.7049383992452;0.6905827070326;0.5555290777518;0.3900140647661;0.5095598639522;0.2131856558892;0.3210796852791;0.173065422198;0.7114279974354;0.1339561757861;0.2832249964674;0.1705332664985;0.2125641448754;0.07234184254613;0.6925219364651;0.125994037317;0.3245660351068;0.3564122553559;0.3644540408187;0.1117439346509;0.4704245740282;0.1521350253668;0.11151891991;0.7349266482029;0.1359250103345;0.5612704035403;0.424337085425;0.7959857934717;0.1741772249403;0.04762589467761;0.1397816123819;0.06502301791473;0.1414348065461;0.1535707660414;0.443794923433;0.05413439167561;0.473390932645;0.4804054460023;0.7238707987795;0.5534720315818;0.2112353084811;0.6314458973202;0.150468995844;0.2203887031225;0.8682824648243;0.4414988672625;0.8925563122181;0.1450679003135;0.331537728319;0.6349638558342;0.1309859062177;0.3438250368261;0.1292986648881;0.4016858803589;0.03352006643058;0.7286405470537;0.09780476137305;0.06619632518766;0.46456353784;0.2195850327283;0.1801597461647;0.430987562349;0.02715649767928;0.3829371048134;0.3082017588905;0.4741426195635;0.06645190627702;0.470470356513;0.287475939841;0.2386290657262;0.2910674106365;0.8774453176451;0.1118967125795;0.3435421054563;0.1219926936337;0.1732382654927;0.6774316613372;0.6236152198321;0.2413469509205;0.5869818383409;0.130276814012;0.0170246492034;0.6821436867601;0.2239729048666;0.5887728303418;0.01315707471668;0.7432633835186;0.07215444180657;0.1569925075831;0.008727362039963;0.1610993339847;0.3304783152559;0.4972706660074;0.464780896762;0.0168313207704;0.619004965035;0.1713439484437;0.511893248233;0.2553267056279;0.4828379384304;0.1460204445201;0.04872570929593;0.2869230618521;0.01015205226895;0.04793525974568;0.1139454610996;0.1303761969948;0.2759653697172;0.06535904506779;0.1511552445096;0.4988270871325;0.3505551880114;0.2460760081145;0.7459688086828;0.08366361096335;0.5034831296769;0.7011748900967;0.3437098221005;0.4421203871574;0.530592672421;0.2646828673692;0.4142558530136;0.4726191294729;0.6606477146609;0.1315135059172;0.09781050036569;0.3671752593142;0.3511742026834;0.1843203932061;0.1867628596272;0.6592296034787;0.5512945925518;0.1504542331758;0.05875322357222;0.2658454771472;0.4054578703252;0.3726024760943;0.504050200895;0.0399229829517;0.240482419718;0.4371449754513;0.2504505507757;0.6971720239641;0.1235611830703;0.4328270523589;0.01917191432779;0.6752101019769;0.2307472590445;0.2083648810917;0.2843260443566;0.5910169026951;0.3440589949808;0.1908803037879;0.7063728542028;0.08144966431305;0.3151588244513;0.7399142388156;0.07170086044835;0.2324356409931;0.8230227772629;0.4829536993409;0.04205232869827;0.1193664226017;0.2699228876879;0.451893578269;0.4438217698789;0.007859971928399;0.7530961379877;0.2893291451118;0.09497714215039;0.3290273297053;0.4889868681033;0.5394987897645;0.1696242241379;0.5087312675899;0.1877838055086;0.3773042990979;0.203319253576;0.3042864933806;0.1537367402909;0.1787543831473;0.6323782917819;0.3424879046195;0.2281432101662;0.3464067873925;0.264213218534;0.07061497503402;0.1797468754161;0.02938908132867;0.01985104265681;0.05647309903009;0.5532273597633;0.2085645167294;0.1554064664582;0.5347609566664;0.2008097638156;0.6295219477594;0.04245463280879;0.5456879177996;0.2750198899001;0.3172652433144;0.941427462053;0.2278233408732;0.3615284218705;0.2620977916355;0.4616007382308;0.09612331324675;0.1199222138838;0.2561258436814;0.5189926551982;0.343326696682;0.1343081116176;0.289216652833;0.1327662764847;0.3154257522106;0.4722274145041;0.2950893817701;0.6482721031966;0.121382298652;0.2934878780475;0.2720366919808;0.2912337539471;0.531670888277;0.3303383921701;0.4184694341451;0.6517416073193;0.5019107614129;0.05135370387198;0.1882700865427;0.356483116058;0.3974924901793;0.04845307537139;0.1923456035314;0.6854503298408;0.04311138686468;0.4743573675427;0.02875927013745;0.1295156264051;0.2167470143565;0.1567766533066;0.1377360452222;0.8891455501261;0.03505629881068;0.1525812511725;0.4248201267992;0.01466363340425;0.111811683123;0.3586493679346;0.4918937225658;0.0440871423512;0.4817657232498;0.45764301557;0.5541553286574;0.09551093510417;0.386257942888;0.2325344258262;0.007938545653296;0.2056248406026;0.3422893523236;0.7276188513405;0.1797567894908;0.5359259176327;0.1731388034995;0.4418099529646;0.2182778031482;0.4087581411492;0.1921463747597;0.4043854913788;0.03699648216746;0.1383516836069;0.60614525586;0.09164983079462;0.002064532245796;0.6531287004531;0.7142677398216;0.07128436371854;0.3917680959501;0.3303558838557;0.3891779674623;0.01782126599804;0.2227572110663;0.02591228032926;0.6125136689814;0.438717576071;0.7456585311067;0.5494304533243;0.09351646864152;0.1527527712211;0.6992149447314;0.5027010651931;0.9190881531301;0.4473958149259;0.001161762747322;0.1901364417086;0.3460030890772;0.05872960493786;0.582283083316;0.03238681358594;0.1260423403819;0.03880954467934;0.04667954237867;0.7250544502404;0.4859363808253;0.4914892008451;0.2034853622718;0.1064212097311;0.3766182142558;0.4385487850207;0.4190662179056;0.3089454872104;0.5813632414968;0.1288264215629;0.8660713150443;0.6005444912981;0.1016768473112;0.04165407077248;0.1586568205434;0.4778648292426;0.3483330854012;0.2408397874937;0.4950171935686;0.1252336069941;0.1152316744927;0.1212131430001;0.4642739572207;0.2854670216901;0.02892116437142;0.3623317613963;0.7969781483672;0.2708066874653;0.2735662293336;0.4641179318092;0.5624842255641;0.2581235611216;0.1392875345243;0.5476735667694;0.03587947952951;0.445403759384;0.6922389227119;0.1236559538039;0.3027718766862;0.5859908192429;0.113640397898;0.2863510871722;0.02818422212538;0.1026747237447;0.07274086734681;0.5012935682031;0.3833930654547;0.3663786026845;0.3943382197487;0.1960509898251;0.6136825965845;0.05459458051862;0.2639540174092;0.3817946675661;0.02902571313763;0.04037787795153;0.1880496093274;0.555884548174;0.4351618424441;0.04424614410812;0.06917761444883;0.3569209709083;0.6956259892;0.1319565629781;0.4105742756785;0.06749283537995;0.2362106109245;0.1247465562142;0.2665975825605;0.3744580474213;0.4011437893071;0.1446963194719;0.05221814953714;0.6097775456951;0.6109805333483;0.3279558566192;0.1792106377042;0.524705113723;0.1722764023015;0.4938975316573;0.4051384526109;0.1144387161901;0.05764196973619;0.1343926549057;0.1787183156431;0.3147872915701;0.5349153438704;0.4018037859995;0.378017525901;0.3235911791035;0.8555361329983;0.290332760616;0.2908981294524;0.02465966627441;0.1617493821211;0.5199746227934;0.03695015956685;0.1492476831317;0.8776948257378;0.3770070087301;0.1274369319533;0.6987393679331;0.2110762131901;0.1514939352968;0.6504062098326;0.1137816643805;0.4897958057983;0.5987496440851;0.4382503801215;0.002145950537683;0.3076338463704;0.1675013648963;0.06626920813269;0.5689838992781;0.388722224298;0.2361334349767;0.3667052603014;0.7778917848539;0.9888159141128;0.00400401042483;0.4682291562298;0.05745658760478;0.1736147494395;0.3205759132495;0.4935319467623;0.3861445098208;0.303874795018;0.1997082211421;0.07375869131571;0.1370041807438;0.2574339168773;0.1324868828144;0.1834122908527;0.2352598786938;0.2902961759563;0.6223383294055;0.07054573547501;0.8981434980119;0.3700386357709;0.02266915693652;0.2747736643113;0.07659448788404;0.4530750112337;0.1455041041846;0.5130264456284;0.1142314633874;0.3134115377662;0.2428478743982;0.052075601339;0.7719051572566;0.06921362880314;0.7122612803678;0.03098031534213;0.2932789693859;0.4091393319151;0.03985243077805;0.3906491223484;0.7344155446754;0.842181312425;0.6109828372986;0.1801197150323;0.1269702700631;0.2121731859413;0.0447521308561;0.8498992953032;0.6969509190184;0.142038534873;0.08345642005149;0.5480927483323;0.1291336339348;0.1012108043923;0.168415780731;0.1879414998248;0.7264186270439;0.005226749810408;0.4594935068362;0.4265831809076;0.6194618717313;0.4891452582445;0.1253081210216;0.1304783916405;0.408045595523;0.3803246985641;0.3610786830355;0.2686837119575;0.392504240444;0.3001428880462;0.8347518249104;0.6761059322012;0.02830763920878;0.1359443135884;0.02355299525091;0.3750615541784;0.4203705385315;0.04891108073885;0.04814143807458;0.8145573413095;0.1419620879948;0.09171906949878;0.1697112477297;0.09804534580715;0.7115966082976;0.4242282607606;0.1908891146785;0.4162303557029;0.114215260184;0.3070705918672;0.06914457665132;0.2364604133312;0.1091492587545;0.03075087860244;0.01223979355164;0.1119677689955;0.0679643810758;0.2985255017911;0.2456140119072;0.6650586260745;0.5063949347246;0.4247689626147;0.3583667746596;0.473799208698;0.6519493923279;0.4611817858509;0.2134855865038;0.5480740117934;0.8393535624724;0.5987644153674;0.452633864528;0.04007948286572;0.7546852850738;0.1480732088938;0.06738362835455;0.1294792368794;0.2871122839866;0.4501599052617;0.2939277092104;0.2966955659919;0.4403167686417;0.08228397928194;0.5444425697777;0.1194147434584;0.512719117317;0.3126925320001;0.6342812331148;0.1826454275743;0.5295633590566;0.2640015505075;0.4164404591271;0.652399523568;0.2119188537654;0.03729698604384;0.2220980734457;0.431159823986;0.01252299391665;0.4736072225133;0.4232292782754;0.4344483036495;0.6325491054998;0.5093677824165;0.04918578355575;0.04506979321122;0.7458206123436;0.1191171451191;0.279882562893;0.2973663556898;0.3168526818108;0.1539981847194;0.200464064905;0.447193577056;0.3713054006953;0.3108643686783;0.1039774344239;0.4666182202435;0.7921853290238;0.457750052067;0.1767088998067;0.8965128578303;0.09600296929684;0.603913113275;0.093805925598;0.3937005734662;0.2359201119342;0.8456359987189;0.09207609131271;0.5969346391218;0.09564108012833;0.3072851892993;0.1575199596444;0.1075179834288;0.1341712695639;0.5775645382227;0.6039666191548;0.2299626511037;0.5676031330239;0.04302203777082;0.4502642077962;0.4032118804929;0.500149035627;0.2467650406632;0.8401048172581;0.8016617446871;0.1484655688035;0.6056434790826;0.04856637561954;0.1488360077139;0.5850971233488;0.5163625492142;0.3770518334822;0.4494318055385;0.5770552860022;0.341318095894;0.4050328239421;0.3135283031833;0.5461508852478;0.3492371112854;0.4205225053524;0.3692641826661;0.06654010911519;0.8341049465553;0.7261515432709;0.1651094357296;0.0408870775105;0.3745785830156;0.7728637443759;0.478186073;0.4841286851418;0.5939620078338;0.2583374259994;0.2675175851729;0.009705184921235;0.03726071505362;0.07583685427088;0.8016373544967;0.1914724864929;0.4433670926358;0.1803973287367;0.2588424673324;0.6032626507191;0.8130884285126;0.2772956013735;0.5013103812122;0.06241651117601;0.6320817360064;0.2100922250741;0.6758205713879;0.2473146995061;0.4594814041608;0.004121837271345;0.4030278238997;0.1692815439369;0.01111207829972;0.1255641872813;0.1273741413765;0.08894679793337;0.4348894925518;0.06506003056123;0.1874674133892;0.2143885765125;0.1299455560973;0.009254494819982;0.167710326288;0.2311232071327;0.6349980673064;0.3399350841614;0.01652233802532;0.2472138263967;0.2068268614685;0.4781259953961;0.6650238048099;0.7443312846423;0.5545670070361;0.1998221437933;0.5128482907613;0.6113948239403;0.1722241975312;0.3328758996697;0.4569541480333;0.2784988001256;0.4045945626983;0.0310755302888;0.08758318874262;0.3543817857592;0.1334004536442;0.3055937029489;0.512823245342;0.173300798009;0.6742005977074;0.2938103972876;0.1127254227018;0.252367747361;0.8097664625578;0.0151443092539;0.2746526995612;0.3136007235843;0.1243180947397;0.608652509634;0.01878405000912;0.3687794982453;0.08413759110665;0.01651942763366;0.04143173188611;0.3891818923046;0.1613755193015;0.310208766167;0.2607706854113;0.8341916352967;0.2581013088659;0.5411653525029;0.7725801966937;0.2171791589973;0.1139871250989;0.3325138303738;0.05549262660029;0.03898078298863;0.4800974112913;0.1767317795151;0.5655498904407;0.3918420222143;0.4148036175447;0.1202935645287;0.5378000371388;0.2379472113995;0.2990804683899;0.2049011008828;0.2565778754462;0.01574481905228;0.0837503718534;0.8964625274558;0.637786322688;0.2178085252968;0.04227264570742;0.2573685732356;0.3242158291157;0.2804462909763;0.5478123989857;0.2078133499185;0.3419854832239;0.2837566696501;0.5307284954766;0.414112014417;0.2179033875775;0.07089920762173;0.2200037842213;0.5186502232143;0.004883589778067;0.6065707659473;0.1057339653346;0.4263697007231;0.7232481815728;0.5378875011944;0.1812230153899;0.4306019344106;0.1104613044426;0.5438071872563;0.8698687187306;0.1457253147069;0.04796573364927;0.2313660307279;0.322735598389;0.4006085030819;0.6673588837684;0.6572203397572;0.3224968708649;0.01367202790242;0.1461095586375;0.6948728551416;0.1038065221097;0.2911918928573;0.2631228858249;0.02123824256559;0.5217458860025;0.4975697985921;0.6082834615646;0.1666414530884;0.6321710270841;0.06904944737439;0.1708485522509;0.2937039701614;0.668501918205;0.6518214754366;0.05888419798395;0.1911748559876;0.4019455793931;0.6200434347921;0.07709252931222;0.5424066723486;0.505391700945;0.0284067786174;0.5853918429089;0.1656517079233;0.3033865067114;0.1374225282248;0.5981678250002;0.7342741333489;0.2891863899575;0.02641507757692;0.5960198341426;0.5653814298785;0.4364676119784;0.2864440522346;0.02721651150293;0.4124310846563;0.4051687783626;"/>
			<col name="k" type="0" num="0" prec="13" plot="2" width="100" comment="k" data="0.8256305814517;0.07479362333457;0.5969793322609;0.7594201322455;0.707420930509;0.5223181252152;0.2946714673897;0.2785533151372;0.6767221898031;0.3589056357635;0.3306374914172;0.3470503264754;0.3164404003527;0.3923878818472;0.6507652759172;0.6676132761965;0.1799751911915;0.3382667521693;0.6636429482823;0.72929135521;0.6835057356482;0.4790764176899;0.2372848227818;0.7792597734022;0.3530348610327;0.219170305522;0.1260013880964;0.2456186230007;0.1633640197977;0.3668691370912;0.4113950854159;0.1907133641889;0.4319655129985;0.4322707598301;0.3427375621261;0.5519696766816;0.6586075018223;0.4723325721203;0.4726853729584;0.1539816867956;0.4510883981148;0.3361329052437;0.4561990735646;0.4488992447513;0.7284515532815;0.4926611008362;0.2260743611935;0.8683112193481;0.2136988009455;0.5130308081382;0.2421811099635;0.02570588849782;0.36399147459;0.3930538155088;0.7988434787593;0.2068734248427;0.08550101229621;0.6721546781676;0.3897490926763;0.2876144678807;0.5721780971962;0.768883061463;0.2336720402019;0.3869868583399;0.2842812003373;0.5199680162882;0.8498889740006;0.4069410558927;0.4879852694456;0.747005972831;0.03586001420718;0.3493768129337;0.1522664687565;0.4723673785532;0.517071664115;0.5998799980573;0.31502278824;0.4235338931866;0.4858259268643;0.1895737130808;0.169821036087;0.3180604689819;0.5166066768361;0.3907701501361;0.4334526053238;0.8797065953005;0.4559200155722;0.1720254305852;0.5432455092834;0.1162527239149;0.8231424756356;0.3893498415615;0.6250902875315;0.2168295108415;0.4615387814398;0.7825183514708;0.3710484530248;0.5136143412485;0.3781039268223;0.3892126514788;0.5341113278513;0.260522296053;0.4123364877836;0.08552722200594;0.2328735815317;0.09115757716124;0.6545594728245;0.3985638070814;0.5044343786878;0.2131844457796;0.2257888932108;0.5676334152862;0.3377112575398;0.2463863462266;0.7304471684996;0.7879657427334;0.690724019752;0.2374075426503;0.4535549853699;0.7707106041153;0.5796616497529;0.607431656333;0.3978378326374;0.4408032050832;0.3897268553283;0.2328894969122;0.6324737512928;0.1299067126144;0.7455770200256;0.4187784119864;0.288682201474;0.1297702181728;0.4655433792168;0.4965674497053;0.2705394629005;0.6090612683863;0.415977050302;0.2756324349718;0.7529997118371;0.410131628618;0.5882798730891;0.4239043006669;0.5953071985396;0.4272590941773;0.4616987878118;0.361680320942;0.2040177783154;0.7236977048223;0.4447168519998;0.8022069624056;0.4218344436644;0.4199947728783;0.5244281902927;0.4979977864143;0.5379026142161;0.6142662543549;0.8857209105125;0.6458562266763;0.2701097775295;0.527705332223;0.7644440165892;0.4266898219608;0.6877700573217;0.4089511596105;0.2873810746509;0.8618242391061;0.1915398091064;0.6644205883616;0.4204351239349;0.6760929738873;0.6717116102049;0.7842025221532;0.5192165783945;0.5400868374914;0.3821477674877;0.0885357103285;0.3272281917258;0.265635388225;0.4754301872699;0.2116828662938;0.2815003449473;0.5230285996657;0.7123889714086;0.5160380702682;0.3419695170924;0.2803267692589;0.2441558810807;0.5154764095865;0.5773285126799;0.4412290048552;0.5297341122799;0.911482527811;0.3338831452048;0.5405084693683;0.1979005620071;0.573224387307;0.5487865842444;0.7130396160216;0.4253287626036;0.2679395103527;0.533974603644;0.2841719828667;0.5152988563686;0.1835305468192;0.4926802004938;0.6560579819732;0.3909351534243;0.1654066597051;0.08210451410281;0.5757017560234;0.5496268984557;0.3821491015772;0.3408377379628;0.1037416386048;0.1419099613906;0.2539651875604;0.3681950035345;0.4831519278762;0.3997435225464;0.6937255963957;0.2705370846675;0.2415937780205;0.2525764085236;0.5200318661688;0.603791784459;0.2892247092793;0.2618429765075;0.4687354377198;0.1577392958772;0.4552294793026;0.2794351418158;0.767834872553;0.5883199935656;0.4624255012086;0.4708090562606;0.3681541134257;0.5373897668623;0.1255629776756;0.365151074437;0.5448715110216;0.1590871445903;0.5966792608066;0.3399095453317;0.6109787992417;0.1580167632223;0.4389491347971;0.1513077381144;0.4973098485977;0.2782018954291;0.1031488007485;0.1029791842431;0.4259846889849;0.4595154343834;0.3488102004133;0.1100937257184;0.3210991833379;0.8232692138907;0.3028844707944;0.747097561987;0.444335858517;0.5148104200575;0.7419549348139;0.5952049382393;0.5733832301138;0.3406641850625;0.4700787994197;0.209090387376;0.6030916903655;0.1644023788425;0.3535192570562;0.5713811838507;0.3248994479442;0.5854253905524;0.2618547832159;0.4288378178632;0.8231975281176;0.2342259159465;0.5173083612784;0.04537454812859;0.3512690337085;0.7298326407854;0.7508249787047;0.3726480812925;0.482593497518;0.6260920727018;0.341545616997;0.4391636796213;0.4291076398258;0.4311562346465;0.5851951470309;0.2266561187251;0.3610937547417;0.5555236900013;0.4466417193399;0.7829205090807;0.8290946749987;0.5517870316642;0.7085654069416;0.6594121084656;0.354107817028;0.09248723912714;0.2597949775589;0.5396799371338;0.3782978449632;0.5446500466639;0.4508360298576;0.5275112964834;0.2210658085899;0.5631812048837;0.506648326727;0.115088583465;0.4364702188012;0.09235446527083;0.364159978145;0.4249609295682;0.287633061177;0.1155535353365;0.5354601363581;0.4357094152757;0.2594110783588;0.3333856199003;0.2871046539018;0.6492576809854;0.3448576254428;0.3994328774953;0.1614368390424;0.2714617568719;0.518503287671;0.0831475169755;0.2782727249422;0.6318480278508;0.2715616088076;0.6856658941861;0.5741369547281;0.1592918123656;0.3238110456756;0.3383310963258;0.3181957619703;0.3530404048159;0.3809382239535;0.6383429519219;0.355342904022;0.1897141744257;0.5508552359995;0.8273233408401;0.2707988907292;0.4334051124851;0.4090166371894;0.4420822544798;0.7415031753605;0.4604460662201;0.1279757829594;0.3843089784937;0.4059133612134;0.2513276153315;0.4605907208077;0.2470217775074;0.4427837916052;0.8356501310777;0.5194508688416;0.8581604485287;0.08183386442047;0.1753966019016;0.065452595174;0.3421014266751;0.5198549913234;0.6972376353698;0.4001074174209;0.6948334102606;0.5257198360808;0.4795600423781;0.4117036366482;0.180383205757;0.4235030758632;0.5382368554289;0.3250221835195;0.4529910580294;0.1464302238203;0.1934819127336;0.1123461824013;0.4175900936804;0.5446901509289;0.5416080769712;0.33327888553;0.3570036656084;0.4978355600779;0.4529536301532;0.5600752563564;0.3773013340872;0.4965029695695;0.1776848760026;0.6577196780537;0.3399486100879;0.4805887512543;0.2863000183529;0.505456800026;0.8006604060944;0.3975890038723;0.7926567587589;0.6077073769515;0.6980658248599;0.5024782816961;0.3661732570078;0.3478760602458;0.7818368331681;0.3155390643086;0.5890307706127;0.3982815817595;0.4395117074936;0.157573355681;0.812493218624;0.2492447898781;0.6976261038888;0.5664738254304;0.4062377269322;0.6676274890029;0.6400612784705;0.5930771206408;0.5036878268419;0.3463888068457;0.4823820745394;0.2049351336662;0.2900559824513;0.5161961539543;0.5690408246345;0.3969237714884;0.6925291385169;0.8061156612214;0.266644469086;0.4050646311229;0.2798534672107;0.5761949501638;0.1276118017457;0.6406141061992;0.1715620931751;0.5599756185902;0.4396608076817;0.3218107162884;0.4316652917186;0.4833550794024;0.3414438154864;0.3434790427311;0.6196192599883;0.2157282766744;0.06174205061307;0.4974274324298;0.3809843574912;0.1249986709421;0.4073724361012;0.249894270746;0.4956189332789;0.7921277992613;0.6510532758262;0.2433987087435;0.2625430865745;0.6840540643753;0.5361543252788;0.6512074315746;0.5214389623892;0.5275932430472;0.4309329426501;0.6570743119819;0.655040730886;0.4199847697154;0.4129377003795;0.09886152232997;0.3386448022231;0.5320827193463;0.2456763993885;0.2335657459732;0.4313732462134;0.4421661222438;0.2527394004719;0.2435313902276;0.5602290594142;0.4944381403588;0.5952947366008;0.5608172313372;0.563848519463;0.3651235152985;0.2342330439233;0.582183969391;0.3576741868481;0.4809745922282;0.2800782105642;0.4124057532627;0.1605207950561;0.3129919009848;0.7356471848583;0.4616078064688;0.3916694703257;0.537848005139;0.1710565328521;0.3295365394028;0.2390094293719;0.4697182926469;0.5977493300298;0.2539611987026;0.2213542361234;0.823773411688;0.2203856889503;0.3977505681256;0.5735224969415;0.2399994247167;0.6734380955058;0.3706442259003;0.4004957182079;0.3886100496721;0.5346314179478;0.3059301983393;0.5125322690806;0.2284614047209;0.4168364846612;0.4668581326446;0.139763621411;0.2141749035986;0.5492484660881;0.4898625663238;0.1178951818162;0.7011659210026;0.4874152543591;0.3708252940028;0.6634011197319;0.3688828406169;0.590335869995;0.5389245171519;0.5790923263867;0.3087938212327;0.682463626739;0.4949156989757;0.381713374452;0.6974793360875;0.1033774444191;0.6484780128402;0.8304788808676;0.6241369420268;0.7292332987335;0.305001243214;0.2159240647578;0.1871179400127;0.3378580995977;0.2206016012258;0.6437736011074;0.419471469976;0.2516890334135;0.7992287862726;0.2925211282892;0.3020143372479;0.6918635675736;0.3834443275091;0.5867716141612;0.2551596315697;0.5926865654458;0.3960374001354;0.5533095517048;0.04105807491019;0.3252144089801;0.6679226853917;0.7736469509195;0.362759980562;0.4665897723968;0.5409974721672;0.334662630105;0.157455201221;0.7763586981164;0.4852054593419;0.5772518176527;0.3517121221717;0.3020756442141;0.4058596343979;0.5646027938257;0.1753728944763;0.5437827333436;0.5571450993679;0.1351700830917;0.6835387693602;0.4038772319483;0.5626271487788;0.4685977331413;0.493462453738;0.503527014889;0.469335677409;0.4051124251658;0.4214960364915;0.3148217530707;0.7078393008406;0.6863659020506;0.4955920740795;0.1323251916717;0.4041859903332;0.5954253055055;0.1840215112772;0.149626154343;0.5596245901991;0.435436929726;0.5540826204282;0.3624524192776;0.8848830483504;0.3936945199974;0.6706537507824;0.3945707791318;0.3681009244386;0.4725130826983;0.1131988680065;0.5471918164235;0.232726611279;0.1280770819303;0.6844086128684;0.5863498549523;0.2051788541149;0.4956174810618;0.3398799136854;0.4917170316528;0.3154489262758;0.2886657965191;0.3952518550723;0.4507591832976;0.376280372667;0.5662805273559;0.6658342705628;0.182621718763;0.2589555667495;0.1657174082487;0.1330716944059;0.5894091428669;0.4048688515524;0.5743965293754;0.2474222167626;0.5951120965929;0.1270057155259;0.6940961412341;0.1947108039834;0.1155159703933;0.6372149683251;0.5659279042739;0.7141575884376;0.309289326018;0.4881832222112;0.1535225556226;0.3772004073217;0.5801557490463;0.5094100550811;0.6874272704072;0.4715086210659;0.4011907408519;0.923459406738;0.278859595187;0.5863089424159;0.3987733088681;0.3044996835486;0.5956471130092;0.4338974312512;0.4389911949155;0.6006374010213;0.5028338343713;0.6592219017536;0.2720105486343;0.301320878856;0.5131225172752;0.6201590707344;0.3697249678372;0.4420014285654;0.4651526198254;0.3157291955296;0.1371777791967;0.404469202615;0.3993824558956;0.6996304930441;0.4527531224796;0.3732673604372;0.02334370740336;0.2639419676306;0.5558874812708;0.5170016205607;0.1124619918003;0.6007917578039;0.6872116639443;0.4824448100772;0.6054048628389;0.2703350982635;0.6614998475021;0.6369843730611;0.2420782210409;0.307193887507;0.2660733359094;0.7694966642579;0.08431452391204;0.6141125034253;0.1541848792575;0.2732993703159;0.3063469243636;0.4406422473648;0.4211444650302;0.3511365381774;0.501346106117;0.6783491751273;0.1160793605588;0.4911055843048;0.4330983210551;0.223666350723;0.5366571933505;0.4078233969883;0.1247731478129;0.3412862430766;0.9126853598477;0.2654550768447;0.643610446092;0.31209245505;0.3544530869778;0.6240402948306;0.3600523405575;0.4888877879018;0.6001491203374;0.7490152197952;0.3757232857297;0.504760024791;0.6333051238382;0.5728470091872;0.6058083412805;0.2975566354696;0.6765355393654;0.6616234922392;0.05535290947465;0.3881243903439;0.3190842760518;0.4570975459932;0.4282032805883;0.3219505802299;0.502143069218;0.7940810458773;0.4670630231413;0.4504530049009;0.4458432932675;0.3609814067027;0.3210780456464;0.7346727258432;0.5939934062918;0.2800476033231;0.3735116675493;0.2395181414679;0.1885181858153;0.3978301559242;0.1522799286924;0.2772592173885;0.5116096688739;0.3452294764754;0.38089165955;0.2629635678824;0.7148412728071;0.2798843892365;0.3418658276312;0.619857113537;0.285533570446;0.6244574918305;0.6289177367832;0.7453072562667;0.4507781044327;0.119522059437;0.2203287238185;0.1402495778423;0.4876888931948;0.3487186489195;0.5018667626209;0.4289702683049;0.541490519308;0.4790058274625;0.4721294820534;0.5274235947166;0.3101389286721;0.6497837747342;0.3197862055534;0.3991833731745;0.372752382336;0.4373438929298;0.5234978916949;0.7056484132044;0.6358786115985;0.2569344658398;0.298463168805;0.5780850507741;0.6770085666889;0.4077675838451;0.4714273274442;0.5414341806172;0.7062764991963;0.2555286924533;0.4822107433806;0.4859229912952;0.6316410310915;0.438066038231;0.2989518733138;0.5392975007538;0.5585237097259;0.3776584069918;0.348766229273;0.4693180878222;0.4489625339429;0.4241132563192;0.3035832417926;0.3713603148014;0.2694784660057;0.5505057418244;0.4618537397429;0.226110242824;0.2847513603561;0.2943561451592;0.7617358469955;0.2522373966179;0.7308263669458;0.6555805915869;0.7378405809284;0.5059772147302;0.6451630186723;0.5620614952277;0.4288132765016;0.6248132525501;0.6249521146826;0.661938557884;0.7468915994903;0.6779704591872;0.4092029312563;0.03653038082284;0.3179303126782;0.5083329533619;0.07832344468735;0.2906621836077;0.764790542119;0.4645688635564;0.3991092567479;0.2031652913637;0.3873975058892;0.1498949975405;0.8743200124956;0.4757668796569;0.3791318444797;0.4076248021276;0.6529839342192;0.3456221734429;0.7508354960361;0.3238237615982;0.7880116482974;0.6806846128574;0.5360279817684;0.3685319701572;0.7777354607054;0.3294291292528;0.1078269791064;0.551389610411;0.9086015935238;0.7660579209388;0.8035624226017;0.1243939316613;0.1340604591434;0.290313963798;0.4652853200505;0.3646121992539;0.5202859820389;0.2746732082368;0.3595691600714;0.1494638091519;0.2344021166533;0.4508753311391;0.6305174165277;0.8116220342769;0.8238255699492;0.7929511419351;0.5013596065693;0.5374571698818;0.8485141230438;0.4486494602439;0.6112093733013;0.3788067197236;0.3159692385667;0.6365890608283;0.1949072765114;0.1888285246179;0.3443174571665;0.3879124314638;0.4707205598781;0.5067921271746;0.5902650013653;0.2167945387031;0.3650217340873;0.3061396070504;0.8306882734885;0.6762908960971;0.3882571877442;0.4884547271527;0.6007974041125;0.2878792223475;0.1086351333267;0.1250806759052;0.1274236566069;0.08013545366303;0.3071869770682;0.7778173673511;0.2231393979744;0.3957955390104;0.3326375564657;0.3822517520309;0.7142073624608;0.6823539202999;0.6970242263746;0.3571401700172;0.2150000312734;0.5690781090142;0.4357685133103;0.2991802756194;0.4729536633024;0.6050671221219;0.6034395894939;0.06717247662949;0.5031708380346;0.4102019027439;0.4315911171641;0.4095497510575;0.6130656320405;0.5870977131142;0.3793413205629;0.1755027844192;0.3325928863532;0.6667436686362;0.6156537053097;0.5052337887526;0.5364400796971;0.3041978563712;0.669901259837;0.5465279474762;0.5744873021069;0.3961413128035;0.522040066831;0.06917026192973;0.3713623669623;0.1477511679914;0.5753239920085;0.1935058297338;0.2343073731316;0.4866572412307;0.2655755453116;0.2063116549469;0.4182135488501;0.6170535762304;0.3374028343652;0.4830615169284;0.3678673521916;0.6156103106371;0.3616966298223;0.4865520872497;0.8761913083302;0.5551364793262;0.272304953235;0.1552099154401;0.5166869784972;0.2047726440103;0.7641884997392;0.3109615451665;0.4007177348454;0.56808929763;0.4051703079373;0.141086907151;0.5288942990802;0.2754833839745;0.3041730367412;0.6558631762064;0.1797894618692;0.342267734028;0.6244812099551;0.05437946725149;0.1685863467347;0.6489799037386;0.8158196954034;0.5851362793304;0.8009251812676;0.3051253874541;0.3396061537155;0.5293547699888;0.6233651804204;0.317723296091;0.02100379910261;0.3789976022924;0.3988346071342;0.1632190401708;0.5406561941193;0.7357802214765;0.6220559156244;0.5759441566105;0.4085251425753;0.6207962597273;0.7531487779936;0.595570620536;0.4505787535207;0.6502400224401;0.592587104887;0.7322858720011;0.5545497928897;0.5337486557997;0.3687143011049;0.2351111167232;0.1132236492892;0.5113041537881;"/>
			<col name="BasinOfAttraction" type="0" num="0" prec="13" plot="2" width="100" comment="BasinOfAttraction" data="0.793;0.859;0.624;0.066;0.856;0.656;0.857;0.748;0.875;0.761;0.803;0.688;0.807;0.385;0.883;0.469;0.673;0.622;0.586;0.905;0.359;0.811;0.687;0.886;0.897;0.558;0.842;0.578;0.863;0.782;0.46;0.999;0.576;0.209;0.769;0.947;0.608;0.812;0.795;0.466;0.777;0.402;0.54;0.479;0.668;0.548;0.802;0.644;0.095;0.566;0.598;0.708;0.548;0.623;0.56;0.312;0.096;0.246;0.918;0.14;0.211;0.779;0.318;0.714;0.412;0.78;0.936;0.633;0.503;0.764;0.761;0.222;0.365;0.784;0.489;0.828;0.919;0.854;0.74;0.648;0.726;0.863;0.656;0.379;0.089;0.972;0.686;0.89;0.382;0.566;0.217;0.899;0.728;0.43;0.758;0.858;0.69;0.618;0.495;0.572;0.521;0.679;0.565;0.757;0.259;0.739;0.582;0.339;0.841;0.667;0.44;0.667;0.709;0.706;0.439;0.777;0.497;0.859;0.911;0.711;0.456;0.615;0.319;0.725;0.774;0.724;0.881;0.762;0.956;0.527;0.661;0.856;0.414;0.715;0.731;0.531;0.609;0.94;0.57;0.504;0.842;0.91;0.539;0.583;0.928;0.573;0.568;0.956;0.413;0.909;0.713;0.594;0.922;0.64;0.353;0.808;0.905;0.404;0.777;0.577;0.38;0.739;0.52;0.669;0.765;0.691;0.578;0.63;0.788;0.557;0.816;0.012;0.586;0.474;0.436;0.802;0.78;0.784;0.908;0.704;0.388;0.979;0.564;0.77;0.7;0.539;0.6;0.727;0.54;0.698;0.712;0.759;0.716;0.477;0.387;0.421;0.578;0.514;0.314;0.794;0.862;0.461;0.479;0.787;0.378;0.836;0.279;0.799;0.542;0.196;0.374;0.922;0.142;0.876;0.709;0.586;0.724;0.944;0.71;0.812;0.934;0.776;0.443;0.96;0.39;0.579;0.875;0.859;0.791;0.511;0.487;0.692;0.486;0.666;0.38;0.299;0.468;0.701;0.667;0.579;0.75;0.451;0.635;0.814;0.743;0.396;0.871;0.763;0.68;0.888;0.706;0.911;0.355;0.676;0.944;0.764;0.421;0.96;0.718;0.643;0.906;0.761;0.554;0.465;0.79;0.83;0.697;0.977;0.602;0.675;0.863;0.54;0.58;0.488;0.722;0.826;0.908;0.49;0.888;0.692;0.89;0.556;0.225;0.779;0.657;0.62;0.818;0.334;0.753;0.906;0.615;0.824;0.137;0.619;0.634;0.779;0.809;0.764;0.46;0.385;0.694;0.882;0.859;0.913;0.31;0.509;0.648;0.2;0.599;0.605;0.584;0.62;0.84;0.71;0.508;0.864;0.918;0.669;0.612;0.471;0.288;0.07;0.657;0.878;0.463;0.79;0.407;0.914;0.697;0.301;0.697;0.635;0.537;0.48;0.283;0.674;0.594;0.675;0.437;0.403;0.886;0.711;0.895;0.426;0.734;0.269;0.529;0.871;0.656;0.964;0.444;0.601;0.25;0.473;0.587;0.663;0.574;0.898;0.266;0.608;0.762;0.947;0.853;0.955;0.802;0.749;0.21;0.773;0.553;0.457;0.325;0.714;0.645;0.788;0.708;0.675;0.686;0.557;0.392;0.937;0.661;0.569;0.814;0.97;0.839;0.271;0.769;0.776;0.852;0.061;0.886;0.597;0.371;0.597;0.592;0.657;0.053;0.894;0.303;0.386;0.656;0.473;0.556;0.12;0.689;0.246;0.697;0.561;0.79;0.94;0.652;0.87;0.804;0.393;0.129;0.866;0.778;0.335;0.793;0.84;0.396;0.545;0.817;0.859;0.662;0.534;0.943;0.843;0.724;0.641;0.804;0.828;0.56;0.9;0.797;0.758;0.284;0.934;0.49;0.769;0.605;0.685;0.657;0.716;0.626;0.853;0.359;0.599;0.779;0.549;0.889;0.554;0.589;0.785;0.603;0.686;0.571;0.834;0.751;0.856;0.758;0.313;0.514;0.687;0.137;0.881;0.14;0.027;0.503;0.795;0;0.686;0.674;0.889;0.965;0.505;0.981;0.602;0.488;0.166;0.607;0.447;0.562;0.566;0.396;0.524;0.854;0.619;0.856;0.807;0.024;0.661;0.527;0.659;0.093;0.816;0.617;0.652;0.607;0.638;0.781;0.873;0.778;0.867;0.559;0.541;0.913;0.45;0.51;0.671;0.571;0.692;0.466;0.585;0.536;0.498;0.268;0.556;0.652;0.707;0.257;0.724;0.093;0.832;0.717;0.847;0.472;0.618;0.619;0.966;0.376;0.831;0.76;0.551;0.712;0.763;0.57;0.767;0.6;0.9;0.676;0.421;0.334;0.193;0.693;0.426;0.855;0.668;0.94;0.867;0.175;0.644;0.123;0.85;0.659;0.68;0.573;0.211;0.751;0.386;0.363;0.315;0.802;0.761;0.96;0.833;0.71;0.798;0.631;0.912;0.735;0.49;0.759;0.911;0.347;0.524;0.222;0.916;0.08;0.499;0.453;0.825;0.699;0.651;0.881;0.638;0.652;0.167;0.733;0.27;0.009;0.56;0.57;0.457;0.392;0.345;0.825;0.691;0.699;0.833;0.813;0.859;0.884;0.818;0.726;0.801;0.041;0.557;0.525;0.888;0.887;0.966;0.823;0.21;0.696;0.568;0.916;0.699;0.898;0.666;0.621;0.82;0.884;0.666;0.752;0.218;0.662;0.249;0.665;0.426;0.762;0.802;0.816;0.749;0.285;0.488;0.835;0.813;0.602;0.829;0.722;0.617;0.567;0.383;0.779;0.938;0.578;0.806;0.745;0.533;0.794;0.877;0.691;0.367;0.548;0.57;0.688;0.613;0.094;0.518;0.975;0.7;0.264;0.602;0.762;0.521;0.627;0.303;0.663;0.854;0.639;0.113;0.719;0.628;0.467;0.731;0.43;0.851;0.759;0.628;0.22;0.584;0.723;0.869;0.675;0.232;0.864;0.677;0.875;0.645;0.601;0.788;0.483;0.586;0.43;0.639;0.894;0.877;0.574;0.725;0.508;0.693;0.468;0.857;0.97;0.105;0.888;0.646;0.79;0.915;0;0.724;0.876;0.461;0.488;0.46;0.772;0.435;0.027;0.71;0.548;0.648;0.596;0.745;0.826;0.696;0.236;0.504;0.778;0.882;0.454;0.832;0.72;0.925;0.718;0.69;0.462;0.864;0.602;0.859;0.239;0.676;0.723;0.598;0.673;0.56;0.792;0.911;0.852;0.637;0.667;0.595;0.128;0.387;0.504;0.594;0.808;0.761;0.272;0.808;0.686;0.897;0.823;0.877;0.954;0.777;0.198;0.464;0.401;0.774;0.591;0.845;0.802;0.678;0.481;0.757;0.251;0.523;0.873;0.76;0.794;0.744;0.933;0.713;0.557;0.388;0.944;0.843;0.033;0.35;0.71;0.537;0.591;0.655;0.559;0.605;0.58;0.339;0.74;0.664;0.649;0.549;0.673;0.456;0.164;0.572;0.719;0.647;0.787;0.693;0.638;0.679;0.252;0.72;0.404;0.654;0.507;0.544;0.787;0.787;0.715;0.915;0.666;0.634;0.917;0.467;0.508;0.568;0.6;0.606;0.883;0.76;0.421;0.233;0.414;0.395;0.346;0.382;0.573;0.769;0.865;0.554;0.534;0.323;0.37;0.427;0.606;0.26;0.094;0.669;0.926;0.846;0.715;0.497;0.682;0.817;0.411;0.751;0.723;0.774;0.564;0.685;0.795;0.9;0.603;0.356;0.176;0.552;0.559;0.364;0.452;0.73;0.26;0.704;0.318;0.609;0.478;0.012;0.46;0.724;0.688;0.705;0.503;0.84;0.368;0.916;0.408;0.566;0.014;0.594;0.585;0.838;0.499;0.886;0.637;0.912;0.399;0.895;0.444;0.327;0.687;0.902;0.494;0.84;0.64;0.291;0.675;0.547;0.731;0.937;0.879;0.828;0.349;0.687;0.574;0.66;0.137;0.467;0.588;0.767;0.693;0.803;0.383;0.418;0.419;0.379;0.68;0.95;0.737;0.897;0.38;0.262;0.403;0.543;0.652;0.775;0.436;0.968;0.536;0.679;0.568;0.081;0.441;0.647;0.656;0.62;0.783;0.081;0.737;0.313;0.68;0.541;0.775;0.865;0.58;0.776;0.163;0.802;0.581;0.362;0.581;0.556;0.653;0.583;0.907;0.74;0.802;0.216;0.425;0.449;0.572;0.654;0.751;0.774;0.869;0.247;0.223;0.4;0.885;0.773;0.675;0.787;0.769;0.373;0;0.675;0.764;0.317;0.678;0.575;0.668;0.292;0.545;0.213;0.768;0.255;0.817;0.891;0.728;0.711;"/>
		</tab>
	</window>
	<window type="1" name="Table2" date="2456468.689625" x="0" y="755" w="445" h="220" label="Linear Regression of Table1" title="2">
		<tab rows="1" cols="5" labels="0">
			<col name="Column" type="0" num="0" prec="13" plot="1" width="181" data="0;"/>
			<col name="Slope" type="0" num="0" prec="13" plot="2" width="133" data="-0.5527985556424;"/>
			<col name="Intercept" type="0" num="0" prec="13" plot="2" width="128" data="0.7063519016125;"/>
			<col name="Chi^2" type="0" num="0" prec="13" plot="2" width="120" data="42.24218910882;"/>
			<col name="R^2" type="0" num="0" prec="13" plot="2" width="128" data="0.1041719718791;"/>
		</tab>
	</window>
	<window type="3" name="Graph1" date="2456468.689625" x="533" y="76" w="522" h="479" dpi="96">
		<layout cw="514" ch="431" w="400" h="300" left="5" right="5" top="5" bottom="5" rows="1" cols="1" vSpace="5" hSpace="5" hAlign="0" vAlign="0" align="0" common="0" link="0" scale="1" sPrint="0" cmPrint="0"/>
		<tab x="5" y="5" w="517" h="406" autoscale="1" sync="1" gap="1" scaleFont="1">
			<page x="0.00972763" y="0.0116009" w="1.00584" h="0.941995"/>
			<title text=" " color="#000000" font="Ubuntu,13,-1,5,75,0,0,0,0,0" align="4228"/>
			<frame bg="#ffffff,0"/>
			<canvas x="54" y="31" w="458" h="340" bg="#ffffff,0"/>
			<grid xAxis="2" yAxis="0">
				<majy lc="#0000ff" lw="1" ls="0"/>
			</grid>
			<axis id="0" on="1" type="0" format="0" prec="6" lw="1" line="0">
				<div from="0" to="255" step="0" maj="7" min="5" type="0"/>
				<title text=" " color="#000000" font="Ubuntu,11,-1,5,75,0,0,0,0,0" align="5124" space="2"/>
				<labels color="#3c3c3c" space="4" font="Ubuntu,11,-1,5,50,0,0,0,0,0"/>
			</axis>
			<axis id="1" on="0" type="0" format="0" prec="6" lw="1">
				<div from="0" to="255" step="0" maj="7" min="5" type="0"/>
				<ticks maj="1" majl="9" min="1" minl="5"/>
				<title text="%(?Y)" color="#000000" font="Ubuntu,11,-1,5,75,0,0,0,0,0" align="4" space="2"/>
				<labels color="#3c3c3c" space="4" font="Ubuntu,11,-1,5,50,0,0,0,0,0"/>
			</axis>
			<axis id="2" on="1" type="0" format="0" prec="6" lw="1" line="0">
				<div from="-0.05" to="1.05" step="0.1" maj="12" min="5" type="0"/>
				<title text="Basin of attraction" color="#000000" font="Ubuntu,11,-1,5,75,0,0,0,0,0" align="5124" space="2"/>
				<labels color="#3c3c3c" space="4" font="Ubuntu,11,-1,5,50,0,0,0,0,0"/>
			</axis>
			<axis id="3" on="0" type="0" format="0" prec="6" lw="1">
				<div from="-0.05" to="1.05" step="0.1" maj="12" min="5" type="0"/>
				<ticks maj="1" majl="9" min="1" minl="5"/>
				<labels color="#3c3c3c" space="4" font="Ubuntu,11,-1,5,50,0,0,0,0,0"/>
			</axis>
			<curve type="9" table="Table1" y="BasinOfAttraction" from="0" to="-1" lc="#000000" lw="1" ls="0" brc="#ffffff" gap="0" auto="1"/>
			<item type="2" x="-0.0018599562363239" y="224.91150442478" frame="1" lc="#000000" lw="1" ls="0" bg="#ffffff,0" onTop="1" at="0" on="0" auto="1" font="Ubuntu,11,-1,5,50,0,0,0,0,0" text="\l(1)%(1)"/>
		</tab>
	</window>
	<window type="3" name="Graph2" date="2456468.6896254" x="587" y="127" w="651" h="484" dpi="96" label="Linear Regression of Table1" title="2">
		<layout cw="643" ch="436" w="400" h="300" left="5" right="5" top="5" bottom="5" rows="1" cols="1" vSpace="5" hSpace="5" hAlign="0" vAlign="0" align="0" common="0" link="0" scale="1" sPrint="0" cmPrint="0"/>
		<tab x="5" y="5" w="646" h="411" autoscale="1" sync="1" gap="1" scaleFont="1">
			<page x="0.00777605" y="0.0114679" w="1.00467" h="0.942661"/>
			<title text=" " color="#000000" font="Ubuntu,13,-1,5,75,0,0,0,0,0" align="4228"/>
			<frame bg="#ffffff,0"/>
			<canvas x="60" y="39" w="587" h="327" bg="#ffffff,0"/>
			<grid xAxis="2" yAxis="0"/>
			<axis id="0" on="1" type="0" format="0" prec="6" lw="1">
				<div from="0" to="1" step="0" maj="6" min="5" type="0"/>
				<ticks maj="1" majl="9"/>
				<title text="Basin of attraction" color="#000000" font="Ubuntu,11,-1,5,75,0,0,0,0,0" align="5124" space="2"/>
				<labels color="#3c3c3c" space="4" font="Ubuntu,11,-1,5,50,0,0,0,0,0"/>
			</axis>
			<axis id="1" on="0" type="0" format="0" prec="6" lw="1">
				<div from="0" to="1" step="0" maj="6" min="5" type="0"/>
				<ticks maj="1" majl="9" min="1" minl="5"/>
				<title text="%(?Y)" color="#000000" font="Ubuntu,11,-1,5,75,0,0,0,0,0" align="4" space="2"/>
				<labels color="#3c3c3c" space="4" font="Ubuntu,11,-1,5,50,0,0,0,0,0"/>
			</axis>
			<axis id="2" on="1" type="0" format="0" prec="6" lw="1">
				<div from="0" to="1" step="0" maj="11" min="5" type="0"/>
				<ticks maj="1" majl="9"/>
				<title text="c" color="#000000" font="Ubuntu,11,-1,5,75,0,0,0,0,0" align="5124" space="2"/>
				<labels color="#3c3c3c" space="4" font="Ubuntu,11,-1,5,50,0,0,0,0,0"/>
			</axis>
			<axis id="3" on="0" type="0" format="0" prec="6" lw="1">
				<div from="0" to="1" step="0" maj="11" min="5" type="0"/>
				<ticks maj="1" majl="9" min="1" minl="5"/>
				<labels color="#3c3c3c" space="4" font="Ubuntu,11,-1,5,50,0,0,0,0,0"/>
			</axis>
			<curve type="1" table="Table1" x="c" y="BasinOfAttraction" from="0" to="-1" line="0" lc="#000000" lw="1" ls="0">
				<symbol style="9" size="7" lc="#000000" lw="1" ls="0" brc="#000000"/>
			</curve>
			<curve type="19" name="LinearFit1" f="0" y="A*x+B" from="2.136562313737e-05" to="0.7815943081007" points="2" line="1" lc="#0000ff" lw="2" ls="0">
				<param name="A" val="-0.552798555642444"/>
				<param name="B" val="0.706351901612524"/>
			</curve>
			<item type="2" x="0.042662116040956" y="0.96625766871166" frame="1" lc="#000000" lw="1" ls="0" bg="#ffffff,0" onTop="1" at="0" on="0" auto="1" font="Ubuntu,11,-1,5,50,0,0,0,0,0" text="\l(1)%(1)&#10;\l(2)%(2)"/>
		</tab>
	</window>
</qti>
