# Supplementary material for: An Evolutionary Comparison of the Handicap Principle and Hybrid Equilibrium Theories of Signaling
Source: PLoS One. 2015 Sep 8;10(9):e0137271. doi: 10.1371/journal.pone.0137271 (PMC4562630; doi:10.1371/journal.pone.0137271)
Supplement: S5 File — (QTI) [file pone.0137271.s005.qti]

<?xml version="1.0" encoding="UTF-8"?>
<!DOCTYPE qti>
<qti app="QtiPlot" version="0.9.9-rc7" script="muParser" windows="10" expand="1" log="[6/27/13 1:14 PM&#9;Plot: ''Graph9'']&#10;Linear Regression of dataset: Table10_Signaling-BasinOfAttraction, using function: A*x+B&#10;Weighting Method: No weighting&#10;From x = 8.876936448269000e-02 to x = 1.229147688175000e-01&#10;B (y-intercept) = 3.612283657090525e-01 +/- 3.324311691984271e-02&#10;A (slope) = -1.220231225955771e-01 +/- 9.131475445977492e-02&#10;--------------------------------------------------------------------------------------&#10;Chi^2/doF = 5.535337382858674e-02&#10;R^2 = 0.0135498395673447&#10;Adjusted R^2 = -0.00174396136959576&#10;RMSE (Root Mean Squared Error) = 0.23527297725958&#10;RSS (Residual Sum of Squares) = 7.19593859771628&#10;---------------------------------------------------------------------------------------&#10;[6/27/13 1:14 PM&#9;Plot: ''Graph9'']&#10;Linear Regression of dataset: Table10_Hybrid-BasinOfAttraction, using function: A*x+B&#10;Weighting Method: No weighting&#10;From x = 8.876936448269000e-02 to x = 1.229147688175000e-01&#10;B (y-intercept) = 5.025555989805294e-01 +/- 3.365243777284817e-02&#10;A (slope) = -5.455969916831527e-02 +/- 9.243910851109882e-02&#10;--------------------------------------------------------------------------------------&#10;Chi^2/doF = 5.672489258800298e-02&#10;R^2 = 0.00267255624981677&#10;Adjusted R^2 = -0.0127898847385581&#10;RMSE (Root Mean Squared Error) = 0.238169881781897&#10;RSS (Residual Sum of Squares) = 7.37423603644039&#10;---------------------------------------------------------------------------------------&#10;[6/27/13 1:14 PM&#9;Plot: ''Graph9'']&#10;Linear Regression of dataset: Table10_Pooling-BoA, using function: A*x+B&#10;Weighting Method: No weighting&#10;From x = 8.876936448269000e-02 to x = 1.229147688175000e-01&#10;B (y-intercept) = 1.362160353104180e-01 +/- 2.904577425511370e-02&#10;A (slope) = 1.765828217638925e-01 +/- 7.978517028337392e-02&#10;--------------------------------------------------------------------------------------&#10;Chi^2/doF = 4.225776638236251e-02&#10;R^2 = 0.0363116359213677&#10;Adjusted R^2 = 0.0213707310519314&#10;RMSE (Root Mean Squared Error) = 0.205566938933192&#10;RSS (Residual Sum of Squares) = 5.49350962970713&#10;---------------------------------------------------------------------------------------&#10;">
	<window type="1" name="Table10" date="2456468.6982557" x="0" y="0" w="1005" h="335" label="/home/kzollman/Research/Signaling/EvOfCost/Data/3S-SPS-RM-RS-table-9.csv" title="2">
		<tab rows="1023" cols="18" labels="0">
			<col name="TotalRuns" type="6" num="0" prec="13" plot="0" width="100" comment="TotalRuns" data="1000;1000;1000;1000;1000;1000;1000;1000;1000;1000;1000;1000;1000;1000;1000;1000;1000;1000;1000;1000;1000;1000;1000;1000;1000;1000;1000;1000;1000;1000;1000;1000;1000;1000;1000;1000;1000;1000;1000;1000;1000;1000;1000;1000;1000;1000;1000;1000;1000;1000;1000;1000;1000;1000;1000;1000;1000;1000;1000;1000;1000;1000;1000;1000;1000;1000;1000;1000;1000;1000;1000;1000;1000;1000;1000;1000;1000;1000;1000;1000;1000;1000;1000;1000;1000;1000;1000;1000;1000;1000;1000;1000;1000;1000;1000;1000;1000;1000;1000;1000;1000;1000;1000;1000;1000;1000;1000;1000;1000;1000;1000;1000;1000;1000;1000;1000;1000;1000;1000;1000;1000;1000;1000;1000;1000;1000;1000;1000;1000;1000;1000;1000;1000;1000;1000;1000;1000;1000;1000;1000;1000;1000;1000;1000;1000;1000;1000;1000;1000;1000;1000;1000;1000;1000;1000;1000;1000;1000;1000;1000;1000;1000;1000;1000;1000;1000;1000;1000;1000;1000;1000;1000;1000;1000;1000;1000;1000;1000;1000;1000;1000;1000;1000;1000;1000;1000;1000;1000;1000;1000;1000;1000;1000;1000;1000;1000;1000;1000;1000;1000;1000;1000;1000;1000;1000;1000;1000;1000;1000;1000;1000;1000;1000;1000;1000;1000;1000;1000;1000;1000;1000;1000;1000;1000;1000;1000;1000;1000;1000;1000;1000;1000;1000;1000;1000;1000;1000;1000;1000;1000;1000;1000;1000;1000;1000;1000;1000;1000;1000;1000;1000;1000;1000;1000;1000;1000;1000;1000;1000;1000;1000;1000;1000;1000;1000;1000;1000;1000;1000;1000;1000;1000;1000;1000;1000;1000;1000;1000;1000;1000;1000;1000;1000;1000;1000;1000;1000;1000;1000;1000;1000;1000;1000;1000;1000;1000;1000;1000;1000;1000;1000;1000;1000;1000;1000;1000;1000;1000;1000;1000;1000;1000;1000;1000;1000;1000;1000;1000;1000;1000;1000;1000;1000;1000;1000;1000;1000;1000;1000;1000;1000;1000;1000;1000;1000;1000;1000;1000;1000;1000;1000;1000;1000;1000;1000;1000;1000;1000;1000;1000;1000;1000;1000;1000;1000;1000;1000;1000;1000;1000;1000;1000;1000;1000;1000;1000;1000;1000;1000;1000;1000;1000;1000;1000;1000;1000;1000;1000;1000;1000;1000;1000;1000;1000;1000;1000;1000;1000;1000;1000;1000;1000;1000;1000;1000;1000;1000;1000;1000;1000;1000;1000;1000;1000;1000;1000;1000;1000;1000;1000;1000;1000;1000;1000;1000;1000;1000;1000;1000;1000;1000;1000;1000;1000;1000;1000;1000;1000;1000;1000;1000;1000;1000;1000;1000;1000;1000;1000;1000;1000;1000;1000;1000;1000;1000;1000;1000;1000;1000;1000;1000;1000;1000;1000;1000;1000;1000;1000;1000;1000;1000;1000;1000;1000;1000;1000;1000;1000;1000;1000;1000;1000;1000;1000;1000;1000;1000;1000;1000;1000;1000;1000;1000;1000;1000;1000;1000;1000;1000;1000;1000;1000;1000;1000;1000;1000;1000;1000;1000;1000;1000;1000;1000;1000;1000;1000;1000;1000;1000;1000;1000;1000;1000;1000;1000;1000;1000;1000;1000;1000;1000;1000;1000;1000;1000;1000;1000;1000;1000;1000;1000;1000;1000;1000;1000;1000;1000;1000;1000;1000;1000;1000;1000;1000;1000;1000;1000;1000;1000;1000;1000;1000;1000;1000;1000;1000;1000;1000;1000;1000;1000;1000;1000;1000;1000;1000;1000;1000;1000;1000;1000;1000;1000;1000;1000;1000;1000;1000;1000;1000;1000;1000;1000;1000;1000;1000;1000;1000;1000;1000;1000;1000;1000;1000;1000;1000;1000;1000;1000;1000;1000;1000;1000;1000;1000;1000;1000;1000;1000;1000;1000;1000;1000;1000;1000;1000;1000;1000;1000;1000;1000;1000;1000;1000;1000;1000;1000;1000;1000;1000;1000;1000;1000;1000;1000;1000;1000;1000;1000;1000;1000;1000;1000;1000;1000;1000;1000;1000;1000;1000;1000;1000;1000;1000;1000;1000;1000;1000;1000;1000;1000;1000;1000;1000;1000;1000;1000;1000;1000;1000;1000;1000;1000;1000;1000;1000;1000;1000;1000;1000;1000;1000;1000;1000;1000;1000;1000;1000;1000;1000;1000;1000;1000;1000;1000;1000;1000;1000;1000;1000;1000;1000;1000;1000;1000;1000;1000;1000;1000;1000;1000;1000;1000;1000;1000;1000;1000;1000;1000;1000;1000;1000;1000;1000;1000;1000;1000;1000;1000;1000;1000;1000;1000;1000;1000;1000;1000;1000;1000;1000;1000;1000;1000;1000;1000;1000;1000;1000;1000;1000;1000;1000;1000;1000;1000;1000;1000;1000;1000;1000;1000;1000;1000;1000;1000;1000;1000;1000;1000;1000;1000;1000;1000;1000;1000;1000;1000;1000;1000;1000;1000;1000;1000;1000;1000;1000;1000;1000;1000;1000;1000;1000;1000;1000;1000;1000;1000;1000;1000;1000;1000;1000;1000;1000;1000;1000;1000;1000;1000;1000;1000;1000;1000;1000;1000;1000;1000;1000;1000;1000;1000;1000;1000;1000;1000;1000;1000;1000;1000;1000;1000;1000;1000;1000;1000;1000;1000;1000;1000;1000;1000;1000;1000;1000;1000;1000;1000;1000;1000;1000;1000;1000;1000;1000;1000;1000;1000;1000;1000;1000;1000;1000;1000;1000;1000;1000;1000;1000;1000;1000;1000;1000;1000;1000;1000;1000;1000;1000;1000;1000;1000;1000;1000;1000;1000;1000;1000;1000;1000;1000;1000;1000;1000;1000;1000;1000;1000;1000;1000;1000;1000;1000;1000;1000;1000;1000;1000;1000;1000;1000;1000;1000;1000;1000;1000;1000;1000;1000;1000;1000;1000;1000;1000;1000;1000;1000;1000;1000;1000;1000;1000;1000;1000;1000;1000;1000;1000;1000;1000;1000;1000;1000;1000;1000;1000;1000;1000;1000;1000;1000;1000;1000;1000;1000;1000;1000;1000;1000;1000;1000;1000;1000;1000;1000;1000;1000;1000;1000;1000;1000;1000;1000;1000;1000;1000;1000;1000;1000;1000;1000;1000;1000;1000;1000;1000;1000;1000;1000;1000;1000;1000;1000;1000;1000;1000;1000;1000;1000;1000;1000;1000;1000;1000;1000;1000;1000;1000;1000;1000;1000;1000;1000;1000;1000;1000;1000;1000;1000;1000;1000;1000;1000;1000;"/>
			<col name="NumberOfTimesteps" type="6" num="0" prec="13" plot="0" width="127" comment="NumberOfTimesteps" data="50000;50000;50000;50000;50000;50000;50000;50000;50000;50000;50000;50000;50000;50000;50000;50000;50000;50000;50000;50000;50000;50000;50000;50000;50000;50000;50000;50000;50000;50000;50000;50000;50000;50000;50000;50000;50000;50000;50000;50000;50000;50000;50000;50000;50000;50000;50000;50000;50000;50000;50000;50000;50000;50000;50000;50000;50000;50000;50000;50000;50000;50000;50000;50000;50000;50000;50000;50000;50000;50000;50000;50000;50000;50000;50000;50000;50000;50000;50000;50000;50000;50000;50000;50000;50000;50000;50000;50000;50000;50000;50000;50000;50000;50000;50000;50000;50000;50000;50000;50000;50000;50000;50000;50000;50000;50000;50000;50000;50000;50000;50000;50000;50000;50000;50000;50000;50000;50000;50000;50000;50000;50000;50000;50000;50000;50000;50000;50000;50000;50000;50000;50000;50000;50000;50000;50000;50000;50000;50000;50000;50000;50000;50000;50000;50000;50000;50000;50000;50000;50000;50000;50000;50000;50000;50000;50000;50000;50000;50000;50000;50000;50000;50000;50000;50000;50000;50000;50000;50000;50000;50000;50000;50000;50000;50000;50000;50000;50000;50000;50000;50000;50000;50000;50000;50000;50000;50000;50000;50000;50000;50000;50000;50000;50000;50000;50000;50000;50000;50000;50000;50000;50000;50000;50000;50000;50000;50000;50000;50000;50000;50000;50000;50000;50000;50000;50000;50000;50000;50000;50000;50000;50000;50000;50000;50000;50000;50000;50000;50000;50000;50000;50000;50000;50000;50000;50000;50000;50000;50000;50000;50000;50000;50000;50000;50000;50000;50000;50000;50000;50000;50000;50000;50000;50000;50000;50000;50000;50000;50000;50000;50000;50000;50000;50000;50000;50000;50000;50000;50000;50000;50000;50000;50000;50000;50000;50000;50000;50000;50000;50000;50000;50000;50000;50000;50000;50000;50000;50000;50000;50000;50000;50000;50000;50000;50000;50000;50000;50000;50000;50000;50000;50000;50000;50000;50000;50000;50000;50000;50000;50000;50000;50000;50000;50000;50000;50000;50000;50000;50000;50000;50000;50000;50000;50000;50000;50000;50000;50000;50000;50000;50000;50000;50000;50000;50000;50000;50000;50000;50000;50000;50000;50000;50000;50000;50000;50000;50000;50000;50000;50000;50000;50000;50000;50000;50000;50000;50000;50000;50000;50000;50000;50000;50000;50000;50000;50000;50000;50000;50000;50000;50000;50000;50000;50000;50000;50000;50000;50000;50000;50000;50000;50000;50000;50000;50000;50000;50000;50000;50000;50000;50000;50000;50000;50000;50000;50000;50000;50000;50000;50000;50000;50000;50000;50000;50000;50000;50000;50000;50000;50000;50000;50000;50000;50000;50000;50000;50000;50000;50000;50000;50000;50000;50000;50000;50000;50000;50000;50000;50000;50000;50000;50000;50000;50000;50000;50000;50000;50000;50000;50000;50000;50000;50000;50000;50000;50000;50000;50000;50000;50000;50000;50000;50000;50000;50000;50000;50000;50000;50000;50000;50000;50000;50000;50000;50000;50000;50000;50000;50000;50000;50000;50000;50000;50000;50000;50000;50000;50000;50000;50000;50000;50000;50000;50000;50000;50000;50000;50000;50000;50000;50000;50000;50000;50000;50000;50000;50000;50000;50000;50000;50000;50000;50000;50000;50000;50000;50000;50000;50000;50000;50000;50000;50000;50000;50000;50000;50000;50000;50000;50000;50000;50000;50000;50000;50000;50000;50000;50000;50000;50000;50000;50000;50000;50000;50000;50000;50000;50000;50000;50000;50000;50000;50000;50000;50000;50000;50000;50000;50000;50000;50000;50000;50000;50000;50000;50000;50000;50000;50000;50000;50000;50000;50000;50000;50000;50000;50000;50000;50000;50000;50000;50000;50000;50000;50000;50000;50000;50000;50000;50000;50000;50000;50000;50000;50000;50000;50000;50000;50000;50000;50000;50000;50000;50000;50000;50000;50000;50000;50000;50000;50000;50000;50000;50000;50000;50000;50000;50000;50000;50000;50000;50000;50000;50000;50000;50000;50000;50000;50000;50000;50000;50000;50000;50000;50000;50000;50000;50000;50000;50000;50000;50000;50000;50000;50000;50000;50000;50000;50000;50000;50000;50000;50000;50000;50000;50000;50000;50000;50000;50000;50000;50000;50000;50000;50000;50000;50000;50000;50000;50000;50000;50000;50000;50000;50000;50000;50000;50000;50000;50000;50000;50000;50000;50000;50000;50000;50000;50000;50000;50000;50000;50000;50000;50000;50000;50000;50000;50000;50000;50000;50000;50000;50000;50000;50000;50000;50000;50000;50000;50000;50000;50000;50000;50000;50000;50000;50000;50000;50000;50000;50000;50000;50000;50000;50000;50000;50000;50000;50000;50000;50000;50000;50000;50000;50000;50000;50000;50000;50000;50000;50000;50000;50000;50000;50000;50000;50000;50000;50000;50000;50000;50000;50000;50000;50000;50000;50000;50000;50000;50000;50000;50000;50000;50000;50000;50000;50000;50000;50000;50000;50000;50000;50000;50000;50000;50000;50000;50000;50000;50000;50000;50000;50000;50000;50000;50000;50000;50000;50000;50000;50000;50000;50000;50000;50000;50000;50000;50000;50000;50000;50000;50000;50000;50000;50000;50000;50000;50000;50000;50000;50000;50000;50000;50000;50000;50000;50000;50000;50000;50000;50000;50000;50000;50000;50000;50000;50000;50000;50000;50000;50000;50000;50000;50000;50000;50000;50000;50000;50000;50000;50000;50000;50000;50000;50000;50000;50000;50000;50000;50000;50000;50000;50000;50000;50000;50000;50000;50000;50000;50000;50000;50000;50000;50000;50000;50000;50000;50000;50000;50000;50000;50000;50000;50000;50000;50000;50000;50000;50000;50000;50000;50000;50000;50000;50000;50000;50000;50000;50000;50000;50000;50000;50000;50000;50000;50000;50000;50000;50000;50000;50000;50000;50000;50000;50000;50000;50000;50000;50000;50000;50000;50000;50000;50000;50000;50000;50000;50000;50000;50000;50000;50000;50000;50000;50000;50000;50000;50000;50000;50000;50000;50000;50000;50000;50000;50000;50000;50000;50000;50000;50000;50000;50000;50000;50000;50000;50000;50000;50000;50000;50000;50000;50000;50000;50000;50000;50000;50000;50000;50000;50000;50000;50000;50000;50000;50000;50000;50000;50000;50000;50000;50000;50000;50000;50000;50000;50000;50000;50000;50000;50000;50000;50000;50000;50000;50000;50000;50000;50000;50000;50000;50000;50000;50000;50000;50000;50000;50000;50000;50000;50000;50000;50000;50000;50000;50000;50000;50000;50000;50000;50000;50000;50000;50000;50000;50000;50000;50000;50000;50000;50000;50000;50000;50000;50000;50000;50000;50000;50000;50000;50000;50000;50000;"/>
			<col name="eps" type="6" num="0" prec="13" plot="0" width="100" comment="eps" data="0;0;0;0;0;0;0;0;0;0;0;0;0;0;0;0;0;0;0;0;0;0;0;0;0;0;0;0;0;0;0;0;0;0;0;0;0;0;0;0;0;0;0;0;0;0;0;0;0;0;0;0;0;0;0;0;0;0;0;0;0;0;0;0;0;0;0;0;0;0;0;0;0;0;0;0;0;0;0;0;0;0;0;0;0;0;0;0;0;0;0;0;0;0;0;0;0;0;0;0;0;0;0;0;0;0;0;0;0;0;0;0;0;0;0;0;0;0;0;0;0;0;0;0;0;0;0;0;0;0;0;0;0;0;0;0;0;0;0;0;0;0;0;0;0;0;0;0;0;0;0;0;0;0;0;0;0;0;0;0;0;0;0;0;0;0;0;0;0;0;0;0;0;0;0;0;0;0;0;0;0;0;0;0;0;0;0;0;0;0;0;0;0;0;0;0;0;0;0;0;0;0;0;0;0;0;0;0;0;0;0;0;0;0;0;0;0;0;0;0;0;0;0;0;0;0;0;0;0;0;0;0;0;0;0;0;0;0;0;0;0;0;0;0;0;0;0;0;0;0;0;0;0;0;0;0;0;0;0;0;0;0;0;0;0;0;0;0;0;0;0;0;0;0;0;0;0;0;0;0;0;0;0;0;0;0;0;0;0;0;0;0;0;0;0;0;0;0;0;0;0;0;0;0;0;0;0;0;0;0;0;0;0;0;0;0;0;0;0;0;0;0;0;0;0;0;0;0;0;0;0;0;0;0;0;0;0;0;0;0;0;0;0;0;0;0;0;0;0;0;0;0;0;0;0;0;0;0;0;0;0;0;0;0;0;0;0;0;0;0;0;0;0;0;0;0;0;0;0;0;0;0;0;0;0;0;0;0;0;0;0;0;0;0;0;0;0;0;0;0;0;0;0;0;0;0;0;0;0;0;0;0;0;0;0;0;0;0;0;0;0;0;0;0;0;0;0;0;0;0;0;0;0;0;0;0;0;0;0;0;0;0;0;0;0;0;0;0;0;0;0;0;0;0;0;0;0;0;0;0;0;0;0;0;0;0;0;0;0;0;0;0;0;0;0;0;0;0;0;0;0;0;0;0;0;0;0;0;0;0;0;0;0;0;0;0;0;0;0;0;0;0;0;0;0;0;0;0;0;0;0;0;0;0;0;0;0;0;0;0;0;0;0;0;0;0;0;0;0;0;0;0;0;0;0;0;0;0;0;0;0;0;0;0;0;0;0;0;0;0;0;0;0;0;0;0;0;0;0;0;0;0;0;0;0;0;0;0;0;0;0;0;0;0;0;0;0;0;0;0;0;0;0;0;0;0;0;0;0;0;0;0;0;0;0;0;0;0;0;0;0;0;0;0;0;0;0;0;0;0;0;0;0;0;0;0;0;0;0;0;0;0;0;0;0;0;0;0;0;0;0;0;0;0;0;0;0;0;0;0;0;0;0;0;0;0;0;0;0;0;0;0;0;0;0;0;0;0;0;0;0;0;0;0;0;0;0;0;0;0;0;0;0;0;0;0;0;0;0;0;0;0;0;0;0;0;0;0;0;0;0;0;0;0;0;0;0;0;0;0;0;0;0;0;0;0;0;0;0;0;0;0;0;0;0;0;0;0;0;0;0;0;0;0;0;0;0;0;0;0;0;0;0;0;0;0;0;0;0;0;0;0;0;0;0;0;0;0;0;0;0;0;0;0;0;0;0;0;0;0;0;0;0;0;0;0;0;0;0;0;0;0;0;0;0;0;0;0;0;0;0;0;0;0;0;0;0;0;0;0;0;0;0;0;0;0;0;0;0;0;0;0;0;0;0;0;0;0;0;0;0;0;0;0;0;0;0;0;0;0;0;0;0;0;0;0;0;0;0;0;0;0;0;0;0;0;0;0;0;0;0;0;0;0;0;0;0;0;0;0;0;0;0;0;0;0;0;0;0;0;0;0;0;0;0;0;0;0;0;0;0;0;0;0;0;0;0;0;0;0;0;0;0;0;0;0;0;0;0;0;0;0;0;0;0;0;0;0;0;0;0;0;0;0;0;0;0;0;0;0;0;0;0;0;0;0;0;0;0;0;0;0;0;0;0;0;0;0;0;0;0;0;0;0;0;0;0;0;0;0;0;0;0;0;0;0;0;0;0;0;0;0;0;0;0;0;0;0;0;0;0;0;0;0;0;0;0;0;0;0;0;0;0;0;0;0;0;0;0;0;0;0;0;0;0;0;0;0;0;0;0;0;0;0;0;0;0;0;0;0;0;0;0;0;0;0;0;0;0;0;0;0;0;0;0;0;0;0;0;0;0;0;0;"/>
			<col name="step" type="6" num="0" prec="13" plot="0" width="100" comment="[step]" data="1;1;1;1;1;1;1;1;1;1;1;1;1;1;1;1;1;1;1;1;1;1;1;1;1;1;1;1;1;1;1;1;1;1;1;1;1;1;1;1;1;1;1;1;1;1;1;1;1;1;1;1;1;1;1;1;1;1;1;1;1;1;1;1;1;1;1;1;1;1;1;1;1;1;1;1;1;1;1;1;1;1;1;1;1;1;1;1;1;1;1;1;1;1;1;1;1;1;1;1;1;1;1;1;1;1;1;1;1;1;1;1;1;1;1;1;1;1;1;1;1;1;1;1;1;1;1;1;1;1;1;1;1;1;1;1;1;1;1;1;1;1;1;1;1;1;1;1;1;1;1;1;1;1;1;1;1;1;1;1;1;1;1;1;1;1;1;1;1;1;1;1;1;1;1;1;1;1;1;1;1;1;1;1;1;1;1;1;1;1;1;1;1;1;1;1;1;1;1;1;1;1;1;1;1;1;1;1;1;1;1;1;1;1;1;1;1;1;1;1;1;1;1;1;1;1;1;1;1;1;1;1;1;1;1;1;1;1;1;1;1;1;1;1;1;1;1;1;1;1;1;1;1;1;1;1;1;1;1;1;1;1;1;1;1;1;1;1;1;1;1;1;1;1;1;1;1;1;1;1;1;1;1;1;1;1;1;1;1;1;1;1;1;1;1;1;1;1;1;1;1;1;1;1;1;1;1;1;1;1;1;1;1;1;1;1;1;1;1;1;1;1;1;1;1;1;1;1;1;1;1;1;1;1;1;1;1;1;1;1;1;1;1;1;1;1;1;1;1;1;1;1;1;1;1;1;1;1;1;1;1;1;1;1;1;1;1;1;1;1;1;1;1;1;1;1;1;1;1;1;1;1;1;1;1;1;1;1;1;1;1;1;1;1;1;1;1;1;1;1;1;1;1;1;1;1;1;1;1;1;1;1;1;1;1;1;1;1;1;1;1;1;1;1;1;1;1;1;1;1;1;1;1;1;1;1;1;1;1;1;1;1;1;1;1;1;1;1;1;1;1;1;1;1;1;1;1;1;1;1;1;1;1;1;1;1;1;1;1;1;1;1;1;1;1;1;1;1;1;1;1;1;1;1;1;1;1;1;1;1;1;1;1;1;1;1;1;1;1;1;1;1;1;1;1;1;1;1;1;1;1;1;1;1;1;1;1;1;1;1;1;1;1;1;1;1;1;1;1;1;1;1;1;1;1;1;1;1;1;1;1;1;1;1;1;1;1;1;1;1;1;1;1;1;1;1;1;1;1;1;1;1;1;1;1;1;1;1;1;1;1;1;1;1;1;1;1;1;1;1;1;1;1;1;1;1;1;1;1;1;1;1;1;1;1;1;1;1;1;1;1;1;1;1;1;1;1;1;1;1;1;1;1;1;1;1;1;1;1;1;1;1;1;1;1;1;1;1;1;1;1;1;1;1;1;1;1;1;1;1;1;1;1;1;1;1;1;1;1;1;1;1;1;1;1;1;1;1;1;1;1;1;1;1;1;1;1;1;1;1;1;1;1;1;1;1;1;1;1;1;1;1;1;1;1;1;1;1;1;1;1;1;1;1;1;1;1;1;1;1;1;1;1;1;1;1;1;1;1;1;1;1;1;1;1;1;1;1;1;1;1;1;1;1;1;1;1;1;1;1;1;1;1;1;1;1;1;1;1;1;1;1;1;1;1;1;1;1;1;1;1;1;1;1;1;1;1;1;1;1;1;1;1;1;1;1;1;1;1;1;1;1;1;1;1;1;1;1;1;1;1;1;1;1;1;1;1;1;1;1;1;1;1;1;1;1;1;1;1;1;1;1;1;1;1;1;1;1;1;1;1;1;1;1;1;1;1;1;1;1;1;1;1;1;1;1;1;1;1;1;1;1;1;1;1;1;1;1;1;1;1;1;1;1;1;1;1;1;1;1;1;1;1;1;1;1;1;1;1;1;1;1;1;1;1;1;1;1;1;1;1;1;1;1;1;1;1;1;1;1;1;1;1;1;1;1;1;1;1;1;1;1;1;1;1;1;1;1;1;1;1;1;1;1;1;1;1;1;1;1;1;1;1;1;1;1;1;1;1;1;1;1;1;1;1;1;1;1;1;1;1;1;1;1;1;1;1;1;1;1;1;1;1;1;1;1;1;1;1;1;1;1;1;1;1;1;1;1;1;1;1;1;1;1;1;1;1;1;1;1;1;1;1;1;1;1;1;1;1;1;1;1;1;1;1;1;1;1;1;1;1;1;1;1;1;1;1;1;1;1;1;1;1;1;1;1;1;1;1;1;1;1;1;1;1;1;1;1;1;1;1;1;1;"/>
			<col name="a" type="6" num="0" prec="13" plot="0" width="100" comment="a" data="0.9931260976797;0.8996426322123;0.8876840319186;0.8085591756404;0.979719733626;0.9948021366212;0.9833056568393;0.9747704437098;0.9582578693972;0.8337047575556;0.9578249625015;0.9597762474041;0.9983578638152;0.7892411438743;0.848089904823;0.9024209185799;0.9770404598524;0.8726455361495;0.9652687148318;0.7787019193066;0.9401456018456;0.937771754974;0.9454390364958;0.9892710905624;0.9806944472871;0.7922096457041;0.7417791624884;0.9827914582454;0.920358429109;0.7838734448243;0.8441019098798;0.9999806246345;0.8795898079998;0.7832998324063;0.9922121630027;0.9598791626337;0.9238772183767;0.9446144241398;0.8622325683627;0.8260052366149;0.7706463654425;0.9051892255519;0.9740154914722;0.8731827878831;0.9933426683453;0.980677576848;0.9400568589102;0.8971416701758;0.8364965668669;0.9573841415258;0.7138120436268;0.4672007380317;0.7189543158939;0.9590317965645;0.7582623647111;0.6877404810571;0.9536593144899;0.8740699164704;0.9243051762031;0.9359682271269;0.9759676603415;0.9851306695958;0.8954495696162;0.8103234495742;0.745195608601832;0.9069693505343;0.9648349966711;0.7855427348978;0.8059271200377;0.6132754797434;0.7889744327883;0.9323026377314;0.959041369132;0.631061895251818;0.9560692659491;0.506702194441;0.9724942419446;0.8669296978128;0.9661253068992;0.8811333514465;0.9484867232864;0.6471755680443;0.917441559663728;0.8305657522806;0.9763239991644;0.6905741400065;0.7878882635669;0.5341716127923;0.7103688334788;0.8216073867868;0.4882582420594;0.7776475638283;0.9945790428982;0.805436415468;0.8554930329173;0.8960360149504;0.9887601063211;0.9954163362837;0.8838363055474;0.9905871950828;0.9862861295322;0.9563416489263;0.9033763056628;0.929162645768;0.9849882620518;0.9672296018333;0.8235535576965;0.6887760119291;0.873378316203903;0.7362318331866;0.9743460714189;0.6765706285619;0.9973969676379;0.7375099805997;0.8944938423934;0.9038146353436;0.8116038207;0.6463575652574;0.9502800200924;0.9711342830976;0.9691756865388;0.889535575673;0.9494458547601;0.3995797119155;0.9282329732515;0.8560509959368;0.8267517555079;0.7488518765557;0.8006524149715;0.9166532090593;0.7851286345988;0.8837272348459;0.8500498828162;0.6042220346831;0.8533358410973;0.8818790980718;0.955620964879497;0.8704323172869;0.8783166359612;0.7628019975287;0.7311513256739;0.776840746702727;0.5146513103764;0.7440395238112;0.7629127301118;0.6615724858284;0.7520599121219;0.8737320205318;0.7910394028514;0.9323065340797;0.7522053827653;0.9243560835504;0.6797875326471;0.9074601334022;0.8483114747804;0.9417648036797;0.933087954584;0.7881903298882;0.9514266918244;0.6036198256509;0.3697405817097;0.8598568889943;0.986861319084019;0.6500261141438;0.7642615898486;0.9253250125238;0.6078893895171;0.982524022232;0.7108955021879;0.9416426267158;0.9973078692091;0.8754404963891;0.9763596780296;0.9615562516173;0.6215140099921;0.7869257702942;0.9219900168837;0.8538400086048;0.9803189809404;0.86017100989;0.7896902249871;0.9831726827972;0.8660642461989;0.940088714934807;0.9114232482151;0.525017458192;0.9740999313215;0.9833898904484;0.833209964746;0.9110358610018;0.9974093266737;0.9501180373499;0.7339664056209;0.83941597244;0.6227246559965;0.6606979634262;0.8945474343645;0.974004065305;0.6607291706132;0.824315593498346;0.6699452870845;0.8086590717051;0.8940693890759;0.855580936787;0.4516292998973;0.9462311203503;0.960526776698305;0.8219755187848;0.696415333049255;0.9835212444505;0.991996697219888;0.888406340064;0.78933480399;0.94620940032335;0.789050239693833;0.925041778191;0.6216667503636;0.8569800429266;0.8610161711847;0.797729768286;0.6053824616183;0.9560130933436;0.9379114309769;0.825770428835;0.9533796544255;0.5661876983155;0.9600916535424;0.9764631780201;0.744778554407348;0.8508677202609;0.9464575173253;0.5544901897714;0.9894401299454;0.9772644911162;0.8440955976218;0.982539403156738;0.9011043339346;0.7905862432072;0.8458663700784;0.596494612544907;0.7560719284639;0.9501423354824;0.798464474234;0.7490053655351;0.9931317606347;0.9903817331406;0.9979870747027;0.7151797760491;0.9305546236541;0.972095930687;0.955188929829096;0.966082480085;0.8919151313007;0.9938283875854;0.8752564062974;0.7346711685535;0.6262634277773;0.7352454725276;0.8810884223218;0.9357234978436;0.7977342457754;0.9119478647562;0.9511695283155;0.7151226956056;0.7583624834958;0.9042551021387;0.763793050068;0.8861528246512;0.9575745539592;0.9556842083179;0.9627526327602;0.9330021487385;0.9221734570435;0.6161676431142;0.7287671588801;0.5392233953423;0.9951972317798;0.8082923954073;0.711550737204;0.8697167691464;0.914195368261575;0.8272411166531;0.9740427942156;0.5243342444484;0.5969078275744;0.5881663611499;0.69146645092;0.9315413533656;0.5731588304067;0.8543516984655;0.6656081537999;0.883250111014;0.7785449519566;0.6549046969784;0.4618780586;0.5612791695251;0.8925255934833;0.7611011967739;0.7407149443496;0.8018363595747;0.9041000215918;0.8590601857086;0.6784046778668;0.8737384335265;0.77429001632;0.893463801991711;0.6853201525974;0.9437232095054;0.8380627262978;0.6203095195931;0.866001356305547;0.6723252505952;0.8230487297581;0.8373965449382;0.957567994934247;0.8859258704073;0.7548044692023;0.8999081337204;0.8197847701379;0.9546667210197;0.9952270082568;0.8670672643225;0.5562164730835;0.7886915513037;0.9255287380819;0.8681380708261;0.89502106288678;0.9624236628404;0.5933693549192;0.7791780929761;0.7312709727441;0.9515125100257;0.8476142548048;0.9551075288482;0.7993220047077;0.8262813044195;0.9255569399201;0.826854592024;0.8465199639791;0.710683509769;0.9917977829967;0.9992903766726;0.8941906333119;0.7359001030261;0.9322594113498;0.5223536518658;0.8024679216363;0.8911957169555;0.7635278956526;0.8030504826319;0.6737391684231;0.8874594082862;0.9048053387661;0.7404401481259;0.827547957688;0.996979012242;0.9701911763947;0.7466638295073;0.78009752900476;0.5176612309881;0.8138440095863;0.9268921664745;0.8457542501657;0.6903707372563;0.4978731023647;0.7475966447551;0.6199987695403;0.8683251713525;0.6980893277556;0.9973914659154;0.6170029677321;0.8496514661347;0.7941913692269;0.5555541977419;0.8762593111594;0.9182955616482;0.9811111975228;0.9607182415872;0.7248455368085;0.8274101349746;0.80252571834;0.5137972629848;0.8493927471159;0.9187227247454;0.8996919304512;0.6591215106812;0.4312204227506;0.9398415813816;0.974067915377;0.6481998685871;0.7084356806359;0.808932332816885;0.446929295432;0.9864221784057;0.7027278858851;0.6697056055908;0.8697441514569;0.9101692289815;0.9601326432332;0.7528175327621;0.8922464714577;0.9925259180673;0.9522578392494;0.9988715763244;0.7927252428017;0.8826730617162;0.788226115078;0.7622664139861;0.8340045671477;0.6808950127834;0.7501527517597;0.7176854753792;0.7562888231627;0.621341022826;0.6438528607613;0.6771825370043;0.768023512512;0.9147754222347;0.9618667977429;0.7689212066406;0.617893338236;0.8100802059078;0.7097099798587;0.8903474733634;0.7370062337765;0.644502433843;0.918191647784506;0.9789654959109;0.8997564069426;0.7778445956063;0.4778088129944;0.6330757238731;0.8378733971443;0.9237955840749;0.877947112554;0.9792438593497;0.62566818188;0.8811196224296;0.82924496733;0.8914805026306;0.7410729188363;0.9272073994944;0.8185207553405;0.912020695245452;0.4674884051093;0.5608972443708;0.894340342047;0.7416991572763;0.6803504633068;0.3263386637147;0.5780349526528;0.419215743061;0.874371784362937;0.9560452907633;0.6980274087782;0.408582147556;0.6941403456916;0.9652250429009;0.696570149978;0.9786405867114;0.7194969601031;0.9298258348425;0.6305427327943;0.8842874159383;0.7885331348129;0.9961779202016;0.979119477420118;0.3783594014324;0.9623938812293;0.9410192925975;0.9546457145294;0.8339165467916;0.8774921410925;0.8173054082872;0.9455168328944;0.8471351640022;0.6867825554009;0.8396719104942;0.8767358370371;0.8531143226132;0.6461418183573;0.9169691169543;0.3917815125578;0.8807393072507;0.5211884983028;0.9358157203803;0.6547120301185;0.7638558424412;0.9840288218757;0.7840733084889;0.9621247992008;0.5340923268171;0.7971692941448;0.7857121190127;0.9204693182074;0.7322778217628;0.6735490556878;0.7976832994518;0.7448979696241;0.5754218188775;0.987395983682;0.968172761355981;0.8578253208466;0.7403670560268;0.973366833887;0.957111496094;0.9582952371651;0.7927864627569;0.9244463241565;0.9487341056182;0.865336927676;0.9942041035094;0.9630801894665;0.7955140669853;0.9461736598204;0.6693671626213;0.9951877528907;0.8806389668487;0.846359555098;0.9977787088973;0.8932447807763;0.9589225867887;0.7599353183682;0.9497094480752;0.3805859192656;0.8441467475861;0.7367340471925;0.8203376157936;0.8027449616011;0.4784236701009;0.8355648110464;0.493443154659;0.7782085018691;0.7698808628162;0.9290750440364;0.9788766898625;0.894445523737;0.7409947445792;0.9452463415979;0.8984100960392;0.7167136637408;0.7073312457479;0.7901566388308;0.9200903212739;0.5623788067536;0.6022308258028;0.4422578412263;0.9933799476176;0.8979384758776;0.855814995137;0.938423004408;0.9264642339132;0.8655028468162;0.7135541276048;0.6600559977448;0.9808125735206;0.8275422571247;0.73582458248;0.8750960521668;0.9951797129247;0.8757702129118;0.9743633712284;0.8313247333295;0.7069187720831;0.854753818286;0.9967183476177;0.7678826764072;0.8683027198864;0.8739727753138;0.7397206284137;0.7180840928527;0.8604702941961;0.9103942548644;0.597619008848;0.8295329598341;0.9976495568414;0.8590669259522;0.7826985891408;0.770402113186;0.9042250475213;0.9750310206447;0.8874537717112;0.9741095192808;0.7696749190962;0.9794469885576;0.5984109023531;0.609593000372;0.656814708132561;0.9816210690641;0.978417467712115;0.8361122884389;0.8981907735007;0.9300355011793;0.4319472833389;0.9732719090941;0.8630620341612;0.8910167876041;0.9815105058027;0.9565137243988;0.8432503111545;0.9386437426058;0.6770571295226;0.906684029944869;0.858981992218;0.7348916868743;0.8460040168572;0.9790379712903;0.9390720374681;0.9985560590174;0.9837002443479;0.8924188726395;0.624073105976;0.964192958655;0.7094298549218;0.8810026186816;0.3600361296798;0.6571578995362;0.9234373777204;0.4039094101382;0.8149709454298;0.9023896993176;0.5617846661513;0.9152055715667;0.7399884351677;0.9956066484371;0.937757754763;0.6728240830381;0.9436778911707;0.5258243995638;0.9916583790577;0.916833397962;0.3759341598809;0.5438215659888;0.6040485890576;0.9474751890705;0.9746747022399;0.9368981251394;0.7249985646847;0.8776150525809;0.9767300053681;0.6048176245595;0.964644625833;0.3541059348617;0.9591496996981;0.8271382043099;0.950473004389111;0.9640296023705;0.9553689270043;0.9067526586068;0.9523936979107;0.9936346897224;0.8708154747366;0.4577868311923;0.390984329153;0.9393241926118;0.7688050931084;0.8551000484286;0.692637179445408;0.5546985964527;0.8318729728418;0.9706522861231;0.8379587018609;0.7819081742571;0.8184910626767;0.9759193391554;0.8787128024535;0.8767942937232;0.9604505168094;0.6979982417717;0.8292685121978;0.495102978932;0.7307225812304;0.7423686408421;0.9576154228785;0.9245029457118;0.9168132366903;0.5337921240817;0.5448371505216;0.7223809751211;0.8492648167695;0.7280093979466;0.9007194081921;0.9953358971964;0.81297566698;0.7129051881347;0.89599647454;0.8753899957744;0.7428018753914;0.6419940781546;0.67232212333;0.7900717672182;0.2931610018165;0.8080376347408;0.7061965517105;0.9967264421296;0.6229588558477;0.9481054727188;0.6297846294922;0.9187105411739;0.949077026729;0.8460174540338;0.701588646028;0.9473903324872;0.9609074408146;0.702043397492;0.934487821949;0.9482685053881;0.8873873437009;0.8825935099743;0.9552002230568;0.8749132890183;0.6577599599915;0.938219545445;0.9434662578929;0.9850330815479;0.7698451242148;0.9896077193344;0.8178832879707;0.5545161204761;0.9041934888037;0.931975313966;0.6222256941982;0.4893737917988;0.9008750400487;0.9819828236465;0.7569510959129;0.7096167537831;0.9803240669676;0.8191088968231;0.8258669828567;0.5453043555183;0.7686552215226;0.7551011083206;0.6421063152193;0.9527495689019;0.9701061240998;0.7477837687724;0.9589733470678;0.858808379352;0.9576566845636;0.7809610494376;0.681269728241636;0.9076312839086;0.871369772402;0.7785919377382;0.4603298170589;0.93327036060007;0.9493129644617;0.7312168531115;0.983987769859;0.957649671473;0.8926827031719;0.8681123338786;0.715437897923;0.9460889773958;0.653815130203;0.6645998684237;0.7544977783857;0.9368235046906;0.772632413238;0.8289808933299;0.7267758586257;0.7532667831999;0.7309517672689;0.9750893282513;0.5820804866103;0.4547026475155;0.9725030100846;0.2375897941993;0.9100391679572;0.6677093180248;0.5956521104873;0.3207250032208;0.7400461133205;0.9067525757881;0.8785051892481;0.909289981943;0.8898001134173;0.9936144493647;0.4057891973276;0.6070328616499;0.8225376818795;0.7273885149446;0.6677891419725;0.9060141413086;0.669486712806841;0.6956460502008;0.9370378425014;0.9919473160792;0.5790185974077;0.5783055036295;0.9102517383969;0.3515808652804;0.7828089853505;0.5195153950684;0.991209036175995;0.8600102689895;0.5424872401566;0.4961543250772;0.8727878453148;0.941824726903;0.9553983965343;0.8467660756034;0.8370201666675;0.7765687307096;0.326102032172338;0.9359468838988;0.8439995551166;0.6542584481994;0.909808237258625;0.9877399933929;0.1082106028289;0.9862824064299;0.9881351912049;0.9693203661303;0.907034663932;0.5205825284026;0.6755441919456;0.6491722998299;0.7488191218157;0.8765067637169;0.8738976490609;0.6683194439154;0.9230032727205;0.929998098713827;0.9818804591501;0.8078117928442;0.6123925122304;0.3754367243313;0.9008243685269;0.8872713504843;0.7584098782745;0.766805462654;0.8509965369061;0.8574683539878;0.9186980197079;0.4904308620732;0.6196215995111;0.7423749328055;0.6547759107027;0.9153120019869;0.7952737658982;0.6326186933958;0.9062690748394;0.7315469900701;0.7140813215763;0.9176045438202;0.4679968398873;0.5508268310023;0.6335039004297;0.9636952457642;0.938321147691;0.6821666117692;0.8535338500597;0.838219032800565;0.9300449579106;0.9509884695827;0.4181579246933;0.9801272016574;0.591692096005668;0.9480872360465;0.9417634734919;0.5144045661751;0.8118289260595;0.8819622242068;0.9878273545734;0.614979815813;0.9971856154461;0.8182286945538;0.5846224285583;0.7693067397333;0.1605526442763;0.7958226327785;0.9789769107264;0.4446583753681;0.5746212670181;0.9840898888578;0.8095489782817;0.7374858025772;0.8302681479361;0.7592339934601;0.5786706521463;0.8640324927619;0.724439106938368;0.8782258050833;0.8066923015796;0.8453972039122;0.9176138239651;0.9991928010372;0.9825899033249;0.1819356580472;0.8180138736179;0.9716484697547;0.8615147724778;0.7317699728628;0.4771865665149;0.724797236687107;0.8564208324545;0.8298361332602;0.7271870116141;0.9837320430329;0.686300151720105;0.6972063216191;0.9681409393126;0.9523321538328;0.9808363806176;0.504922013479;0.773498616813061;0.9199648570855;0.6983643668177;0.8753934198219;0.7017144315727;0.9677819872499;0.7025255546204;0.9216635912634;0.7385438537526;0.7447027346257;0.4235585098237;0.528325453593;0.7532822023464;0.962315060361;0.7027900147082;0.6489148651617;0.9691015328904;0.9161266830646;0.855074442471;0.7976311696406;0.9276570443642;0.6888444654447;0.7554657065939;0.8929462995592;0.4689010837334;0.6719737969424;0.7067851935454;0.900085746471332;0.7542280446628;0.2484203407504;0.7235913437819;0.2112909968306;0.4074596416016;0.6963644791395;0.9730756235554;0.8919152148252;0.6900651793567;0.552241516976;0.3016282843612;0.8905163170219;0.9784062272813;0.484302361358;0.9728196421483;0.6831044664391;0.7409969415775;0.7417731877787;0.9348434430946;0.7551184344151;0.8449302573504;0.9846328600312;0.2207696973301;0.9044453985808;0.8135217413944;0.8476882665641;0.9013449538244;0.9099189738815;0.8779761011308;0.8834563215435;0.6125520188036;0.837325784812;0.9878878061939;0.3269108961071;0.5161402687648;0.8163815533649;0.8791904006509;0.7331083516202;0.941347439753;0.3490605151455;0.9681692884074;0.900159579066;0.730125061391;0.9732243850222;0.75268121961;0.6495056177246;0.8598640245434;0.4897421637225;0.6088157052657;0.3069092402655;0.9963285168498;0.942371491031108;0.9706148442973;0.7529011848766;0.8456954884608;0.9736807744814;0.9309857937876;0.4836268244595;0.8909396052953;0.7232134239661;0.2089010225401;0.6946256327634;0.5838922886367;0.8769016950639;0.8229179411753;0.4459518881688;0.7557475490321;0.5979812674576;0.5284251731083;0.9909690105859;0.8924640949782;0.9951453010012;0.8515158062462;0.1863036053322;0.543874354927097;0.6431066341348;0.8974112556312;0.5344225116741;0.8053937795351;0.4707261234564;0.9970578370275;0.7893656341483;0.472348179969;0.8490530923304;0.8710264856567;0.9410265982468;0.6132740738543;0.7966482966275;"/>
			<col name="b" type="6" num="0" prec="13" plot="0" width="100" comment="b" data="0.4617161541253;0.5321066231505;0.4093402498889;0.5023865534843;0.2651935079485;0.5119392131811;0.1200038971012;0.3683550251531;0.3594926752826;0.2206101305272;0.4444557865429;0.3486497233947;0.2557380333594;0.3907194818556;0.1762996737385;0.2467562034933;0.2951987630977;0.4085214316769;0.2527076049961;0.2990404676332;0.4912592500515;0.3947895346044;0.3162891462162;0.4355202691838;0.3069048561597;0.5578997894955;0.2081365442142;0.3769600888057;0.7229040706654;0.2255356741622;0.6310206833869;0.4433214790832;0.2198412262243;0.2650891959939;0.4429715044676;0.6053187629458;0.5835249609482;0.6803504204079;0.6370228833385;0.4278553528141;0.2206622318261;0.2546552678213;0.6457963689488;0.7697122219567;0.6622598943454;0.5008078305147;0.644778405759;0.3215146097462;0.3539155551774;0.2647472110369;0.3342042990262;0.1434169691946;0.1765373007058;0.3913178923021;0.6804460175557;0.02331704207101;0.4625670669237;0.286287125215;0.7041391324447;0.387471243041;0.3733630202988;0.1072897951689;0.3384663551764;0.3132848292679;0.435061923077377;0.2149324231838;0.2262859670134;0.184774958003;0.3043161310845;0.1728177839245;0.2223740748277;0.3236898457136;0.04868996272786;0.375970207296794;0.3352624526779;0.2757003583645;0.4278012320686;0.2778724641707;0.2725607551057;0.4186614191436;0.648662499816;0.342096600944;0.148000040412352;0.304258327445;0.2973784231683;0.313560175343;0.2461608581402;0.3893313255936;0.3768714759431;0.2698181823955;0.1228263821113;0.2007938570613;0.5952152786876;0.4299237796902;0.6125809566223;0.2084437045246;0.2580768116619;0.2707796546821;0.5144184871011;0.3294354973792;0.5754028153909;0.3436992994027;0.6841791812661;0.138718880123;0.2951567361517;0.6611822243134;0.3160542770885;0.4951703399715;0.586562132662992;0.2811688791481;0.6679101073759;0.2785272635649;0.4710564992991;0.3027419442587;0.4716835474862;0.6410937639438;0.4454216823829;0.09895222658978;0.4676595867891;0.7440230682057;0.5401261871834;0.5596760533719;0.4467027768525;0.2371246311643;0.2906791095082;0.8226341253102;0.3011849261705;0.4782999956047;0.3098833227817;0.6885885323453;0.2383204555035;0.1791552794605;0.2887430174318;0.2911166735159;0.4496378868376;0.5563723795472;0.514004776627675;0.5392140581737;0.570802866027;0.4097499367808;0.1233908514972;0.335306953493042;0.0758746986414;0.2366228591095;0.4748536305333;0.1163301554743;0.4646892793513;0.3968056404994;0.2578472426953;0.4382494199757;0.3312736515973;0.1905436155538;0.3914206288619;0.3397712442501;0.5411411168443;0.605085783516;0.4100259895095;0.4218682047579;0.4184121573639;0.06081650052577;0.1480136938835;0.1130391899837;0.583804124422252;0.1611519870448;0.297857934741;0.4026130082922;0.1502006551108;0.4389555124446;0.3232486937613;0.08913405501368;0.8140120627765;0.4480082121962;0.503131354828;0.1826359586931;0.1949071100032;0.3277874542013;0.2945544573197;0.211479193358;0.39159484802;0.6707318248174;0.3105055332247;0.4855085186187;0.6220593908227;0.382103526996234;0.215563265449;0.07889927571765;0.4659368331034;0.442438667894;0.2511631430118;0.3526986668911;0.6158539490908;0.09705232636317;0.2554624206713;0.5889288086057;0.3115009949878;0.3097947992487;0.4226981554439;0.7856518113072;0.2878964933282;0.549503127565448;0.3386047845406;0.6410212233878;0.332542403405;0.6488598073103;0.1670459841973;0.4517500596618;0.611560048503491;0.526582147975;0.131396818461106;0.1511411302496;0.365747678328389;0.4363783997995;0.4107481265921;0.231570472957262;0.577695356388348;0.1851833127487;0.4803547567385;0.4360962001365;0.4479370937428;0.3689133579875;0.343811470019;0.4435259712669;0.4147619980658;0.1489755672474;0.2245965631807;0.1436253046321;0.6015886671242;0.5035458881145;0.583758672987446;0.2551950984889;0.4338572503983;0.3201845261576;0.6844877685326;0.5754508019344;0.3648990608423;0.547839422189841;0.1116091693448;0.23649110249;0.4712459679883;0.199124363893608;0.2285618160443;0.285597634913;0.4523024718609;0.1868446792037;0.4157181055208;0.3335038482276;0.4336517077434;0.4830430985412;0.7489254873027;0.3283999036816;0.521490216086065;0.467236885844;0.4379994611979;0.5350514670507;0.4785201092475;0.2041962627983;0.2360487615506;0.2717465267595;0.3651937108487;0.07028075832517;0.385149529886;0.5762793334134;0.08200598002411;0.5490322613002;0.3846453339906;0.5605551535275;0.1162518099965;0.3649050637555;0.5397194829769;0.7488911906492;0.4923535061949;0.2343089090668;0.2079432514549;0.4934335095597;0.3510069224714;0.2157586159165;0.1211304083537;0.6761102679702;0.1164535791031;0.4655753836559;0.122980217638658;0.2014155119816;0.2264464237552;0.2945313559211;0.3413753651662;0.3011658661719;0.3484557909116;0.3853035079008;0.3519407638597;0.2792677919232;0.351372775505;0.1589454643426;0.3536998721007;0.1548147790324;0.2085783280904;0.3237966113437;0.4768772264097;0.2202253649687;0.3677356057589;0.3526780647473;0.6288813144076;0.2671506895142;0.3447752798389;0.2305704866283;0.378961837301;0.413114900570765;0.3980088866629;0.602061266058;0.6717387111803;0.2000930673523;0.37565743544523;0.2590602810789;0.6657604948682;0.6459553227873;0.266716156597034;0.4374743088897;0.6723434592987;0.5920880723989;0.4060466478876;0.5668094818038;0.3997871965981;0.3906335286828;0.2220045358515;0.4762260747557;0.09525112740964;0.3055838063609;0.575245984632216;0.4883213442757;0.1576933132202;0.199041267428;0.3988267535492;0.2184106346109;0.4529689214092;0.1367549967303;0.2236820438973;0.362422857785;0.7274015949689;0.1513853147149;0.6234761693004;0.3533846639457;0.6064206186356;0.3697043203586;0.4670850015154;0.1605184733575;0.4653152001704;0.2487723573098;0.1529677042707;0.4581260005909;0.3051626467741;0.563703772752;0.3142950864501;0.1818008041544;0.168632518895;0.5182870448952;0.3581043868655;0.5924363599701;0.7760741317171;0.393872852871;0.426524067452786;0.2413622836132;0.5502070774519;0.4743742415554;0.4700519757066;0.486912975094;0.2053202768854;0.187577407065;0.403770194709;0.4692250857198;0.4705846812905;0.5217669865989;0.4109404026802;0.5965000196603;0.5878133667671;0.3714146821499;0.2273622893223;0.5837517436235;0.4671448780712;0.2863906401033;0.4478801776094;0.6250861286451;0.4429256546157;0.3508171801539;0.4666288839728;0.5101979395195;0.3706039769158;0.3884038649109;0.31458473873;0.6046380486064;0.2832631860116;0.1948400552751;0.3612344308566;0.526745835365546;0.235440887693;0.3620114830308;0.07944234468028;0.2717870933709;0.578198635787;0.5214144460016;0.6820390762427;0.4562758321489;0.6784475219335;0.3522925053408;0.4972159492364;0.4385017407677;0.2927965342247;0.3732562026381;0.1945797649326;0.4811375539682;0.5424248522995;0.4553441017387;0.3231409181735;0.2705388257806;0.3688701970524;0.4496123220804;0.3705851464483;0.1980451235912;0.1815590869232;0.6117917166203;0.6149833548259;0.3558814709327;0.1717092633262;0.5220744051615;0.4039609997141;0.4897238441867;0.1595790442666;0.4783194022169;0.222167965111952;0.6619645194273;0.2717777467473;0.3161272053669;0.1765334555858;0.07897670060408;0.3996284892323;0.2640457295161;0.7255253166457;0.4725937658466;0.2103012856125;0.585225755622;0.1593491148929;0.2611156081358;0.1957010270256;0.5047769567658;0.3686379224785;0.460805316049428;0.1109920471449;0.122306184846;0.3603589314571;0.4237724932243;0.4070764795378;0.1532295065529;0.1826552946635;0.2828608681885;0.44336110832381;0.3724659973748;0.5114254395367;0.2098671447629;0.2026032751977;0.4543620271036;0.3662470311474;0.3633382711176;0.3960207836431;0.3967205022514;0.09172320370195;0.3858409722557;0.484114323125;0.8036541973913;0.321032110522521;0.2360994587781;0.2510512436383;0.1381275950586;0.1820671334763;0.3578960153462;0.6145459049914;0.06743329763959;0.6872579011775;0.6655476601626;0.1998333707188;0.6594941294614;0.3396369143018;0.6379892199956;0.2424742806171;0.3283341450617;0.1470946889702;0.3218157550121;0.2427185447402;0.7820031105537;0.5086023473909;0.382493505626;0.1446238845821;0.4188186539766;0.66386112165;0.3095049796233;0.4276840906603;0.4966083296984;0.3837225790097;0.2474538838141;0.3382170420924;0.1464736310522;0.3767014924626;0.2273736558614;0.3516043779511;0.277440596937894;0.4255280078579;0.3641941102329;0.1836122973394;0.2419242376267;0.726284682254;0.4582586602215;0.3153109895755;0.6307879016474;0.372486848574;0.6581815443084;0.1886411761802;0.6255902683703;0.7013373085234;0.3629339556455;0.4672442726868;0.7049946167588;0.4508565581628;0.1623829602001;0.65220853297;0.815845435902;0.5903859006059;0.3741548502706;0.0755823300249;0.4906116107829;0.1037180542298;0.7620657595332;0.2682672562285;0.1993988532132;0.4064269528579;0.4464304910898;0.5201354815849;0.3805577572415;0.2736262940494;0.4371598443361;0.6340519943914;0.4162490770319;0.5635874619186;0.3335831340719;0.4188933601596;0.3217855386909;0.1539709517042;0.3486155697576;0.03250397934035;0.3625321029319;0.2482792900668;0.5535024574128;0.5776291958238;0.5974964120506;0.09934233699226;0.6319907310198;0.315849840264;0.2863866045976;0.3406597531185;0.2333841403347;0.6880691456141;0.2510393711727;0.2149692813296;0.3877350256199;0.6314622983682;0.5873506890601;0.2980194091579;0.4077826946717;0.5593110325079;0.3608748745934;0.1613995893409;0.372523911011;0.1437235681024;0.4336707690867;0.5720873750058;0.4946255993025;0.4517435253327;0.1633076625775;0.3908091039862;0.3440726870511;0.4109427805868;0.5799823414226;0.243664144609;0.254264805327;0.6120934867349;0.6051059507254;0.7417855374472;0.3848981894478;0.2448745503844;0.2757021159686;0.2309934107485;0.46417774098865;0.5134757762415;0.369304715777582;0.3999108359745;0.4114147564629;0.422991447323;0.3263119331217;0.6315030117674;0.260782988493;0.5250956930263;0.5131998788147;0.2652385243135;0.4242404218642;0.7841551204997;0.1711436354149;0.667757227162041;0.185500354535;0.2194987605006;0.2826987550208;0.4710097066573;0.6389930818543;0.5508809279412;0.607035636415;0.591410186033;0.100197245334;0.2102704186914;0.3822712473001;0.4070190758566;0.1593670870426;0.3530371078657;0.4958876878294;0.2575843212062;0.6270197264556;0.500894746488;0.3698767643249;0.160838039001;0.2292950037845;0.1398315510512;0.8033261279206;0.3125046742887;0.5415049148939;0.2658687854232;0.4869893805357;0.8074482482491;0.1063760717494;0.26129651625;0.2677002173209;0.1160468039261;0.1151433625531;0.4109130092441;0.337836369675;0.2382937642923;0.02705560496108;0.358927480107;0.4202268134224;0.195228803661;0.7825016455488;0.5167427546376;0.26518402448626;0.5319167703963;0.707525018504;0.6046813418456;0.3107817402829;0.4420453519601;0.119247197579;0.2798105331254;0.2087212643375;0.7438033927078;0.2092147219654;0.1820994921727;0.423935342859877;0.3087687365812;0.1466365999748;0.5803289588414;0.5973193635817;0.4893194690889;0.2371767924324;0.5940377507224;0.1134801649587;0.2310000963572;0.1474219651849;0.2210813342871;0.1894869256406;0.1749581949198;0.5709983431321;0.3884271684951;0.2711318757081;0.8398682138608;0.3132053734789;0.2324725435785;0.1963515802436;0.1358086409538;0.4706389709558;0.569670557757;0.2036634496949;0.6566457594724;0.5765996159559;0.2006526217851;0.373091646715;0.1749515814873;0.1849111830612;0.2813939270513;0.3920085356605;0.3816036058464;0.1270006324315;0.2982193140905;0.3217659131805;0.7083015786708;0.2557982061249;0.1230911546929;0.1057398805892;0.6288697852938;0.5937455286759;0.4134912105646;0.3167979234033;0.01497907408433;0.290845446686;0.1130348589536;0.28224415461;0.4925599564998;0.5451897053378;0.3010044668475;0.3658134297891;0.4336231133821;0.4328176130048;0.6111508704728;0.389198413887;0.2782011762046;0.3337946436741;0.4090469778199;0.3099619404641;0.4396143718157;0.5857030145761;0.3008528704411;0.2124562776846;0.3848289705748;0.3320528568155;0.2117441916393;0.4036321344453;0.5527552161077;0.5319154676702;0.7402743631449;0.07487701468636;0.3148203699894;0.5128587645334;0.4685961940803;0.1844299141002;0.1853321627403;0.6222747784168;0.5107669639414;0.4243980258688;0.3849325878858;0.256198892251;0.6481530962301;0.25124405645627;0.5087026520139;0.5877824645604;0.6040497615965;0.3037222275982;0.769489565489345;0.602979371618;0.2299021103384;0.443238267247;0.4801192898175;0.1559305995407;0.531314766171;0.3441007574514;0.6851931060083;0.2895602119386;0.3274844752111;0.4358819192917;0.7526656157995;0.5545500226083;0.3766499134826;0.3048366497017;0.650102994649;0.5871471650784;0.6771274172903;0.2254093626077;0.2188879782797;0.4194772666;0.07163798096481;0.3726915688145;0.2387025838993;0.2445894922322;0.0957972698081;0.3145733655579;0.2922037126487;0.4136649899625;0.6987102033266;0.5576094991738;0.4871492811582;0.2430559616201;0.2457342089209;0.6551409437717;0.2569364143587;0.1900994809601;0.14174260802;0.167764627510275;0.118958628155;0.2606881923903;0.5443111347758;0.3613229210354;0.2564479142893;0.5987109369999;0.05923452129634;0.3154590728867;0.3108273281332;0.431240094994237;0.2424682613744;0.3317669080153;0.283399062986;0.331443372086;0.2228519803573;0.6868094524683;0.3347260635936;0.2769867595102;0.543871630065;0.0542351021577895;0.4682104866063;0.2716145757471;0.2071384382217;0.686455991224847;0.1396190088321;0.03655999782401;0.08086068089737;0.6576192419935;0.4766627895355;0.1865298033839;0.2706491490284;0.4768308082535;0.239035907129;0.2261343515041;0.2782718458101;0.4819674807307;0.1232121806264;0.6314960048325;0.101932821000916;0.3896085231389;0.5275846477572;0.5049411005407;0.09109658328577;0.5345456562139;0.3821195233707;0.5552884905329;0.3216530201822;0.3484037439961;0.7386171254132;0.080593661864;0.1412285938545;0.3415152741001;0.184219251915;0.208363579875;0.2791551353102;0.3791551880984;0.1875652285551;0.1577306314617;0.1973075749091;0.4304152984714;0.07961972875632;0.3420117571361;0.1925615774613;0.3942008481171;0.4399742162947;0.662416062168;0.6072943614687;0.04500640544446;0.322323812887869;0.5958300827009;0.2916237401256;0.2038899641444;0.1377261260644;0.26162134837165;0.5448473110504;0.3209383438314;0.3308678047912;0.2264602951429;0.4575441433034;0.1888547314284;0.08600368075658;0.5721070710047;0.23785915957;0.1883501392026;0.3232255740508;0.05448749854097;0.5356997444781;0.3433378978269;0.1214553073103;0.1173864576572;0.03737816979885;0.4978224475139;0.1228099127791;0.4447086759794;0.145779743423;0.1138559437632;0.05062687954497;0.198097991770072;0.5813343973517;0.4040762741387;0.3551356200123;0.7802466794434;0.1728270076747;0.5358289539367;0.1136862901352;0.5625049901097;0.5954301355429;0.2149683747999;0.5089842360677;0.01867965670465;0.408490880023632;0.3137002239644;0.4951539502763;0.4882727601522;0.2570567528686;0.558299642039015;0.1152594522806;0.3407900434057;0.3571215890024;0.123769043407;0.1729227898583;0.216767976476581;0.4873868153845;0.3757616233734;0.2174651355081;0.118752110763;0.6209512175176;0.3077031992868;0.4780410099958;0.6579552413145;0.2750131855159;0.1623491498594;0.2489924689265;0.3014630834862;0.4043717663339;0.2635859306334;0.2580019521958;0.5701668277507;0.4493576983448;0.5299594483845;0.1218320020456;0.7650037072001;0.6208039832741;0.4121273552585;0.3733461779827;0.1243366119557;0.5774627024296;0.579306938733;0.774737306434624;0.09779092660727;0.09067609302963;0.4900193091659;0.09512151541367;0.06326161194924;0.6369040571439;0.5758242775345;0.4730791803763;0.04303495498176;0.1542304337323;0.1617657335657;0.2557430114898;0.290612785113;0.3046176956928;0.6797970403274;0.2492300156807;0.3280298395941;0.1155847358062;0.7516788774195;0.06857000686884;0.2043989321945;0.7179644380134;0.09846054219839;0.6647917438613;0.2698100040425;0.1613871475901;0.7462118278176;0.4607076586776;0.4224532235694;0.5251357276199;0.3993080611757;0.6150713249919;0.5207467610966;0.1388402658517;0.2987879894571;0.1914341299373;0.279114566975;0.2792551745187;0.5766905503402;0.08359350514766;0.4917438493719;0.09467559086973;0.1019605453563;0.6471992147811;0.2058363022569;0.2776493153007;0.2067680571725;0.3062570707815;0.1344984961743;0.0786274809611;0.3895203811917;0.127706678518285;0.2757542853122;0.4023868424708;0.1460244936074;0.5602235729004;0.3692477186183;0.1651189186832;0.4492732037332;0.4385338292018;0.1516803531323;0.3664738670776;0.1532116013025;0.6121626189265;0.7094034673639;0.06264079286803;0.2038482871966;0.09817474593227;0.4479854769866;0.2095453119913;0.8207423489414;0.4480647617297;0.5816527560055;0.02720157955021;0.206348283301172;0.4361336994541;0.3386669330275;0.2396474832164;0.05513936471013;0.4530918942267;0.5833988155902;0.2070448061944;0.1484622125909;0.247072394433;0.1629523803361;0.1307287984116;0.4556626793863;0.2878504714484;"/>
			<col name="c-low" type="6" num="0" prec="13" plot="0" width="100" comment="c-low" data="0.0574530051712;0.01353516503798;0.12955140697;0.09220733177817;0.02268921584744;0.09184288653321;0.02349764639343;0.05212112440065;2.320664203769e-05;0.0001624989073871;0.02034072679584;0.0109498510116;0.08566277487541;0.008593237966575;0.01576273247337;0.04606554152835;0.01050237197673;0.02181297386154;0.05166798428794;0.1033369168633;0.32266406137;0.002090300710281;0.05000133250463;0.1498766771759;0.111842042285;0.08274926949975;0.1079243702904;0.02114003628877;0.139347802154;0.07925968408015;0.08628016948202;0.2637019809409;0.1993880363241;0.0633757986154;0.1542966076125;0.0497311038289;0.09398035477007;0.0009982496739127;0.03385294878285;0.04718951251436;0.02423019572344;0.1218758135147;0.2370199197615;0.2246716460386;0.002973502753284;0.0236064691934;0.1928569463974;0.1865249863152;0.1179660855261;0.06290108314731;0.02483144172775;0.02117292102599;0.04962869973222;0.008179927087113;0.01187986069496;0.01504422262758;0.04514464932929;0.1806977914476;0.04836672117009;0.08597704573427;0.1521607776591;0.03371525088417;0.1013125306581;0.07202025761897;0.00224644754164439;0.009882644220969;0.02279416566287;0.02012488486506;0.02416173314995;0.03300638504351;0.06241136522543;0.1290889193354;0.007441544798094;0.0724081346016461;0.0745309307188;0.03166929499211;0.04499036343921;0.2196445607402;0.04763447097417;0.03634434886665;0.1357657787454;0.04538938707984;0.0197344341334841;0.03765557747012;0.1509908525522;0.1778952149091;0.05904171432139;0.05373029277692;0.07410716386383;0.0080549917838;0.02373062799808;0.009497362081647;0.4369225104122;0.02099598420296;0.02883521169741;0.05203756758766;0.01820210088638;0.03777235566323;0.1080616242615;0.08593949872952;0.2139302671769;0.06074847406613;0.05949247678126;0.04625386925184;0.1061610729732;0.581246830159;0.207991356982;0.1411470112702;0.31491048600166;0.0114616261174;0.1306166286775;0.01323159269315;0.05322897910597;0.1291995829099;0.01415570892764;0.0574352412826;0.2510728935396;0.01857951436592;0.1086116205854;0.1384130867273;0.3831681843032;0.1002338012794;0.04028559247981;0.07445474218182;0.02500085135139;0.4562226373295;0.1299471832091;0.1486611035506;0.2723608453811;0.177672137762;0.02743884308465;0.04877621606995;0.06654018238787;0.01525309870199;0.16344110906;0.07434865633444;0.124973033997045;0.1066356485835;0.08713535569616;0.009108743191948;0.08395950480218;0.021082393252722;0.008125931495025;0.1573105405841;0.1939818914117;0.003176333640332;0.1901574893762;0.2370461031461;0.06001278358056;0.03742186209626;0.04359482617752;0.05063349623365;0.0004286592910563;0.107474728505;0.1234819078503;0.2798770431566;0.117658734504;0.15000118597;0.06898759219856;0.02520364697121;0.006105616371536;0.03894986931835;0.0752620380803267;0.02482386400937;0.1222036548762;0.08717962755013;0.03913918934229;0.07827821588808;0.008048111041925;0.01074184988658;0.01018970659648;0.06869199508879;0.2154628940643;0.09654055393994;0.1257877087993;0.1335355356027;0.1067041975144;0.1330148578103;0.3434124007546;0.05209569255453;0.08518218561433;0.05634353375177;0.1621085221825;0.202393253136036;0.06664805094725;0.001155956922367;0.05417048635485;0.03424143294239;0.1123709834071;0.05107360391967;0.1271574097191;0.01434412792591;0.1072742768287;0.1034587882212;0.1558883878502;0.07865829829588;0.1862372728752;0.1952191293856;0.09462391953142;0.0534129562755948;0.03500920998453;0.1128667590761;0.00801865871293;0.3204217356294;0.02083688197679;0.08284995918803;0.0921301260589014;0.1905902840934;0.0282899383430718;0.1289979094631;0.037790961123128;0.2172894609948;0.2174180126605;0.159019689176357;0.0154436793535183;0.1070697311391;0.03866076384569;0.1715422501141;0.1512367838233;0.1012633956155;0.2093113933464;0.0623430747615;0.0266707134172;0.08059728298827;0.1493184237847;0.1000077362064;0.1748296928363;0.04008328327791;0.0305263346849507;0.02884576469178;0.07819151344573;0.007620883180939;0.3208218530586;0.07893173360563;0.1031761859097;0.0421425642195262;0.01878617315818;0.005080325698696;0.009266531160321;0.081110095580063;0.002080308227173;0.04289985628199;0.3108376296305;0.04516152867262;0.03995317326287;0.121142944096;0.2408065165779;0.0965620400848;0.5024071764235;0.09211890567366;0.26335412508945;0.04032819611083;0.2435019734855;0.3837132958233;0.1520772681904;0.1528783345005;0.06418471867111;0.08006317845329;0.1762269197092;0.01387025149462;0.03661384262736;0.5099081112686;0.05327592163963;0.03085824651421;0.2290472318571;0.3476798382016;0.03471740122922;0.001383064244455;0.1588568352531;0.4395381401732;0.3127312822296;0.02925407188059;0.002990620828475;0.3536859900941;0.1224448392204;0.03693180027359;0.03138262470881;0.04704247348946;0.03656374002946;0.06229521724963;0.0480380311408716;0.1405527955661;0.111211950809;0.04065335316865;0.1074364117875;0.07837954110678;0.1665099294782;0.2405864636756;0.01622139844169;0.1526939377929;0.1019163605138;0.03107104993076;0.06659152967986;0.02339904035501;0.06180847440751;0.1262449480943;0.00190743960383;0.04927104934168;0.0781260987458;0.02211314299083;0.1435114326027;0.1029747722287;0.2701674908599;0.007359640063804;0.01467653680304;0.19377269876164;0.1162251784822;0.0275871063528;0.04367420704372;0.06285481119607;0.0712794604867626;0.01457562278764;0.06044658091052;0.0798014958493;0.229267066706355;0.05188118506968;0.425828973947;0.3124560487546;0.04379208474921;0.163449514964;0.3317939524795;0.09887020233269;0.09222360393852;0.09490803655035;0.05087349730999;0.2429109155316;0.450633205367492;0.05838227642334;0.1439790335361;0.06894746122222;0.1550563694795;0.1833195977758;0.2143881551996;0.03040095491084;0.03197604026807;0.1426481276048;0.4105190229816;0.06120888547164;0.2127587721312;0.06160273884808;0.1700696343305;0.1253432125826;0.3067029933196;0.03492852105187;0.05312126663774;0.036144676692;0.05310566320735;0.03654304950508;0.1391221047367;0.2093113226857;0.2185384762173;0.08332579198446;0.08077849845092;0.2731228706595;0.1850025383907;0.2766636299286;0.1394174401201;0.08509858800477;0.0378399391204976;0.02084294840719;0.1937449614101;0.1819049254666;0.1127746517934;0.05024704750102;0.02154266147879;0.0008554344471421;0.00572010921653;0.01326073950868;0.2319222332076;0.2402267626277;0.1504504319352;0.1459663207408;0.04000331511848;0.05380128903098;0.04155933475921;0.1758837483311;0.07564222527023;0.02437457320758;0.03911171514779;0.1983053840846;0.2848587152348;0.07491016308424;0.220724600275;0.3005578507072;0.0667337964765;0.2251140136069;0.08204684900686;0.1028990656704;0.08315904920479;0.1556199700901;0.2525529948694;0.174076342683476;0.05971176313209;0.1863019060939;0.0110424485301;0.03566179203555;0.2182377744224;0.2096355280541;0.1310395114334;0.05155481342387;0.3228394299043;0.07388783428686;0.007192040415899;0.2204233661699;0.06519484096512;0.08273648653771;0.1629538153297;0.1116106884125;0.2310098173614;0.143782310627;0.008654049945398;0.1371838553325;0.2679847567479;0.1889827135489;0.0757927887502;0.1644175936786;0.005877134965948;0.1804998130878;0.1749410595818;0.1679134080862;0.05704117833006;0.006355483027177;0.06229615908844;0.009996417256436;0.01831108024894;0.02954069559066;0.115883502170879;0.234614979847;0.03502657124499;0.288072574378;0.01043384551067;0.03846770808173;0.05307986492618;0.2443169938683;0.4101141838001;0.07319744001656;0.1562116515588;0.4860501586238;0.1321379721916;0.06459703694666;0.1296855480177;0.3679440820575;0.1291399099613;0.0974771887041605;0.02448849346749;0.05531301665912;0.07769408501484;0.168156327646;0.2281888187036;0.07898530746049;0.06778654691118;0.07554675049564;0.0329333722537284;0.0452050889308;0.07216813509169;0.07157507013202;0.05873051182974;0.07098332273674;0.1868820527659;0.2813523810295;0.02499711987261;0.01723300955088;0.006182877257338;0.0383878648064;0.1399421244829;0.05264270725585;0.151152365007456;0.1408079120748;0.1501041290222;0.08080938582814;0.03722892294812;0.05569840205597;0.04111382819593;0.01195562285866;0.09673480278811;0.3093640623845;0.07636544073006;0.3600607452926;0.008336132149342;0.3645206720679;0.0209765528534;0.0347800777917;0.06054452918988;0.05805361542252;0.1011776873001;0.04230989252777;0.05176451694849;0.05820979490948;0.008003733981971;0.05531231601528;0.1826726188361;0.2459485270218;0.06721060008234;0.006858236652073;0.1118300985894;0.004334436237837;0.1826442057845;0.03899689308483;0.009382612142953;0.04145911356806;0.07596190122212;0.0298629070426382;0.2166499695654;0.05341128881503;0.05335094712164;0.086377915932;0.2618887606501;0.1292860142023;0.06833989662431;0.02248270704487;0.02861732141893;0.1438273488949;0.03805949549374;0.004375994230158;0.04837733037193;0.1940114110385;0.1606174320909;0.112606356033;0.03133016657523;0.02217218147758;0.4364437677738;0.4095231682383;0.1085170967277;0.04059312199812;0.02907959815619;0.2248818751546;0.001029814104801;0.01797349431034;0.1900497878895;0.008694802881046;0.06718694509745;0.02449322918596;0.06882429558502;0.1454884673021;0.0224093979333;0.01024113658227;0.1591524574853;0.005588220679976;0.1313515576638;0.1025886252881;0.3000751495544;0.09071519049795;0.08946999942997;0.2576485608609;0.01577586426534;0.03165520290458;0.1294829511935;0.01373530615741;0.02545770554516;0.009751957022281;0.002984296978817;0.05346921896014;0.1405800589266;0.01247766919587;0.1610316458695;0.1548390108081;0.6218402628356;0.02894858988661;0.01795062318324;0.06187707737629;0.07550602994927;0.2110281504242;0.04047041388042;0.1456691518915;0.1010668242893;0.1594213123329;0.01058970813467;0.02613411017824;0.05467437267217;0.06433116935266;0.1196580540905;0.313693781707;0.2097095451531;0.0002290321126794;0.0728364689251;0.08481240210321;0.03475630973926;0.1123392280092;0.1087294353259;0.008088284634036;0.1988102557454;0.3342194598939;0.6133667312965;0.0133574390099;0.009948900526655;0.02098799535441;0.1662900276898;0.0922332689997718;0.2003162408383;0.113752274419847;0.04805915153694;0.04641829229696;0.1919804293174;0.1178427128675;0.4326050764107;0.007116115048049;0.1753253145748;0.018608567333;0.04694795149533;0.2451388164727;0.2213430815149;0.001909280741351;0.070200142695396;0.06299352564951;0.1588921116905;0.0896168577555;0.2833063921884;0.1662107904613;0.005542999257947;0.06485502889585;0.2913091439869;0.0462541762354;0.1676626521719;0.01330562621244;0.1449827157151;0.03332012483901;0.1849485339374;0.09551424034146;0.05099039674772;0.1597220790058;0.06995209055903;0.1612596302712;0.1253354172431;0.1668865162064;0.0303083023079;0.562025994975;0.1261854382446;0.0263660829937;0.02305984289395;0.09831882400209;0.190416886564;0.02089303795311;0.1327503100235;0.03847103940092;0.09404297186622;0.01460498855424;0.07152249808161;0.005795381126202;0.2120011208155;0.004741384452995;0.06102761816978;0.1024388604432;0.117944119326;0.400346518903;0.1992485893056;0.0839344353086973;0.03584688548126;0.1491579767453;0.2841150300028;0.1049923337967;0.02718348101051;0.01197599433803;0.1613315580649;0.09926914010117;0.162599826907;0.02665145619209;0.02324031147272;0.0450507513956675;0.08869404362147;0.04554177347659;0.0392392579234;0.1144001426116;0.3082319645542;0.1600849805274;0.07894717851189;0.01711929627876;0.03423651605539;0.09280922546308;0.1426406412005;0.006426171439367;0.02164691139455;0.1206699028791;0.05895842103788;0.1079549105209;0.6079143919833;0.157942257881;0.05051669170515;0.007380491146487;0.007113551701266;0.1053564670637;0.2788244085373;0.1058311343022;0.2756467247852;0.3030923601336;0.0492209085304;0.07091542560516;0.02432755319021;0.03234005885296;0.006162086110361;0.1040270186187;0.06258823069215;0.1076709627152;0.2127750132955;0.1568144559673;0.5157351779286;0.06757698158264;0.01247728847167;0.04922059477427;0.2434918748815;0.3112505800378;0.07031767657469;0.1358997588992;0.006232893432062;0.008442956359173;0.08215849810861;0.009964953323353;0.02164218317467;0.1375806713428;0.06033534596018;0.05083891088317;0.1007201437605;0.2826805742445;0.2349407124073;0.04321102368159;0.1449587524209;0.1660541098628;0.2011982610246;0.1141815854355;0.1251062441546;0.2877221595465;0.1157559111738;0.006307029849961;0.06477221454646;0.2584031571712;0.1379708065373;0.1408149713492;0.01398470139096;0.3095082863223;0.561535758893;0.01123002949762;0.005463088025087;0.09448384932628;0.2487926435507;0.06814256525341;0.1157209185586;0.1644529555643;0.08301707046144;0.1699925707336;0.04154469766092;0.08524004530979;0.1908667097022;0.00714403676346416;0.08293014692147;0.04348078018955;0.3854515051687;0.09479145634404;0.0670485624435355;0.2262324920636;0.06982891259373;0.05497271743152;0.2494377595336;0.01732114230574;0.001659980449618;0.02072531830586;0.05184083228295;0.05076819454894;0.0290811014093;0.3558155583113;0.168728588228;0.3329404226845;0.1984171884517;0.06176293327299;0.08418026125342;0.01015105766403;0.4170359627725;0.08323631323415;0.006513220922696;0.05962437430856;0.03074378856783;0.1672246996746;0.01487389322038;0.003842865146435;0.003776058261295;0.01383686959873;0.002832619222976;0.09674203762105;0.1970220804204;0.4292023392417;0.1560679679012;0.02427581709581;0.0254015412986;0.03148437222378;0.03101733827202;0.01539336361032;0.009739562009872;0.0268671138746;0.001136167316208;0.1532750734508;0.1101930461685;0.3071051793237;0.05494608406075;0.02528103331652;0.02123212456139;0.115027538449;0.06709543857006;0.151523327546822;0.2127473492432;0.1590467326892;0.0673575424445;0.04672296443491;0.08010429312123;0.1399249298945;0.1106199218828;0.04671328255518;0.3369998462299;0.00147514048863022;0.3378588864175;0.009412268952784;0.1720324461986;0.0727235694102168;0.06428674044633;0.01456092932523;0.0254659232944;0.04766312890459;0.003174299276944;0.05119623642198;0.03565458252527;0.07097036762716;0.1952313442462;0.202794718771;0.2164339408832;0.2129813499381;0.009232234187809;0.05923488329282;0.0195326310060412;0.08270170682352;0.5227775232101;0.1670283914313;0.01601831116255;0.01568106969105;0.09887073850486;0.2837168213823;0.30116732358;0.2412213901539;0.2193631110043;0.0517100925798;0.1290349671968;0.06428726784267;0.1108348872292;0.01144130220851;0.08389733007508;0.02407161194861;0.004196193284402;0.09926731086125;0.05565408356151;0.01996896267787;0.05079652792334;0.2372973524104;0.04479985816796;0.02080002316064;0.02616019204246;0.05347255112788;0.2332315241832;0.01571029246059;0.0129816809342222;0.1057735451228;0.1042243168309;0.01578516676574;0.0006209346323566;0.101440168898066;0.2257801166535;0.09117448048443;0.2404218224647;0.1250620948387;0.3416703834427;0.01491111971095;0.06972604658684;0.0450435407057;0.08582494993367;0.02635439543296;0.1462777648088;0.01755529794759;0.2069889109004;0.01807802311317;0.053190824054;0.02081566726853;0.007707433427205;0.08939212888367;0.01348895469177;0.1201707623234;0.04094543161108;0.03653771981403;0.01226942358336;0.020200344321217;0.1792268732795;0.07665963286485;0.0518166712927;0.002998859727274;0.07184125060643;0.1496580845845;0.0239561221499;0.3080967625037;0.02092816552741;0.05482878295143;0.0917374597752;0.01380237765507;0.20832112511762;0.04028884692208;0.272063449554;0.1682443336206;0.1153888026039;0.381499683068827;0.02233254967837;0.01229748270388;0.01319530785693;0.1124493150173;0.009872756596553;0.0713077026058864;0.4679310856122;0.02853890966421;0.03105956649681;0.01099792497653;0.2225342916237;0.1333573760765;0.003513526739736;0.006212388864495;0.0976446695679;0.02341815623383;0.008638589642709;0.07898415627423;0.2824753355656;0.1554766766731;0.0412711097094;0.2573658838329;0.3559050029429;0.04638961197418;0.01498825571479;0.2510126097606;0.3332741162464;0.2203419760934;0.06218659983198;0.0004317500044627;0.2247880485341;0.06834424060043;0.169051570241763;0.003447983852904;0.02350672887407;0.03712063826562;0.04175055658789;0.002270650124572;0.4499123624304;0.2748204982859;0.2314373438404;0.02496391860104;0.09485921103757;0.05388690404374;0.01215532286686;0.09437303772752;0.1239645269851;0.5888124781984;0.1430376661101;0.1093146845503;0.003315799763421;0.2587696105447;0.01730572377908;0.0004474740781975;0.09975880962454;0.02862375096952;0.6422088269906;0.05431115674692;0.08163059517214;0.1426753625619;0.1791356413998;0.05840108992646;0.01222533785655;0.05387010900403;0.0005938381433577;0.08611653480126;0.003974417249723;0.05826318557504;0.05989539223439;0.0625350242465;0.1145316905363;0.02355337591259;0.04364112969045;0.3665223630455;0.03515329452001;0.002639159016381;0.008085562129471;0.04081458417526;0.0194282879549;0.02732232290458;0.0520070385174;0.02260450588503;0.01435294266397;0.02357269861844;0.00540775620544378;0.02753486488728;0.0745070821354;0.06217431266906;0.3180609515378;0.09219896872186;0.1108042121361;0.1836839149856;0.07664700742275;0.02622794872872;0.1870287614594;0.1170198466844;0.04170772837578;0.02077400775144;0.01860277591987;0.05338673176201;0.08909359457491;0.136959642647;0.1584445354006;0.04495959473296;0.05835352652345;0.2974415155218;0.01775638215934;0.165389040529709;0.0143280405798;0.02071186181309;0.1684479470698;0.02360125236428;0.03150317628048;0.3058312328147;0.0493550450057;0.02338113416633;0.03132530129949;0.02515808914171;0.01957176313288;0.01255955487571;0.002789192070548;"/>
			<col name="c-high" type="6" num="0" prec="13" plot="0" width="100" comment="c-high" data="0.938511205341;0.828583659886;0.7064724946735;0.6361181228706;0.7572860578222;0.6394760301139;0.8606276358399;0.9240486400615;0.865293350751;0.6305256044419;0.7386539181704;0.7097535713609;0.8054326694198;0.6680890161971;0.6912977939607;0.8742301840494;0.6295649900102;0.4693893514886;0.7859144643969;0.7226631402732;0.8506591462209;0.5506721661619;0.5725356642525;0.7105716378866;0.8743225116685;0.5963623599002;0.6415724577825;0.7738252516148;0.8159552803242;0.5793885895154;0.5805397147106;0.8704216859614;0.8368082092368;0.6642112420706;0.9276891219191;0.715436913144;0.618292867767;0.5876136209627;0.4254417423023;0.5181688516949;0.5010244207428;0.626050454714;0.7381556567895;0.7001720418699;0.4846026353734;0.7495238095277;0.6557245875353;0.6597619813331;0.5887551005675;0.5915283489833;0.4225931728696;0.4440276583204;0.5809589708078;0.4871256424003;0.4467017359188;0.5828675042209;0.6348752592863;0.6198144061466;0.4941882678981;0.6743456354121;0.6715549843644;0.3855847977318;0.6918770335227;0.603845822794;0.356089882146453;0.688079930662;0.6581258739207;0.4963625127999;0.4860570390676;0.4148183222914;0.4557886762154;0.6627082624058;0.6885776924027;0.456134143711803;0.6903509822001;0.4271423435455;0.8991994001952;0.671922970258;0.5419812742669;0.386195444775;0.6012549889209;0.3868622445773;0.856808503447614;0.5497818366088;0.7991681323524;0.5363270198201;0.6187112983807;0.4364164016977;0.5204068915553;0.4159237763205;0.3979720423785;0.3770191260199;0.9072198766795;0.4533614871988;0.7641050586286;0.349022295827;0.4851425783076;0.423160252376;0.4494793523894;0.7447017832682;0.7164290795713;0.6332122509731;0.3486993872196;0.4228905622726;0.6006626425645;0.864147678494;0.5161456853401;0.4565362084899;0.654594934775349;0.3938858998686;0.6187460608977;0.4277375492801;0.7166812907391;0.6077987208092;0.4926382751957;0.3472327880328;0.601394012484;0.4700577532402;0.7087658612625;0.6960992444415;0.8362241185367;0.4281266191811;0.4405730650872;0.3461004817548;0.6947687386512;0.7905662769083;0.668909474873;0.5234899544274;0.5525634384361;0.4372345553761;0.5651582585436;0.3695091475559;0.4804133634896;0.3021892128243;0.5064714656476;0.5103141606133;0.576990436466688;0.6358355958767;0.3515182869641;0.2947712578974;0.6167127971674;0.460919248857297;0.3066782142444;0.6385683804921;0.5146556604498;0.2468749940776;0.5221853540248;0.5996984689067;0.4610946734175;0.8133568078222;0.4899523671981;0.5740546058034;0.3174383339424;0.494107893354;0.5238578594171;0.842660895402;0.4661875157575;0.5293390139067;0.5648110598226;0.3141128065051;0.2295182485583;0.5471242915137;0.53581424403882;0.2991505011299;0.5583919184656;0.5002199381971;0.4489458713446;0.5911731731015;0.3315670878228;0.4516335849841;0.2641125331502;0.400696209684;0.4889370486642;0.4003570920614;0.4222322521842;0.5871646617614;0.4820594720827;0.3909740475492;0.8048093163107;0.4931469663928;0.2986727294179;0.3985438434418;0.5830064604643;0.522679833744868;0.4512006653823;0.2878928922787;0.349930486393;0.3493639422201;0.6579871976106;0.3475914942338;0.5730214821242;0.5163428455498;0.4912187892301;0.4847017166391;0.3976200048589;0.4554675347974;0.7285093412142;0.8077500555401;0.3222730155637;0.430592997091823;0.2839838666607;0.4888381054143;0.7354586912544;0.7360004543127;0.332028011023;0.3110162030309;0.534401768722806;0.3731093613561;0.289446754405842;0.6713549897562;0.590173089499577;0.5817998818774;0.5616090659936;0.652905343655724;0.369033733544823;0.3419795266972;0.266465748021;0.554164337975;0.3340696673678;0.5684171407934;0.4765962375813;0.5416186268891;0.2499447845035;0.5729658553744;0.8004171921021;0.3450328280212;0.433996035762;0.7690464253399;0.586006498899945;0.4315172430551;0.377973615602;0.2461929318774;0.6447549662274;0.6161526161682;0.408177170404;0.704661548867287;0.4353599965918;0.3635877965279;0.4840448242604;0.299102893869215;0.1899702803982;0.2458335364963;0.5354888552667;0.4200160575791;0.795879400895;0.4283590274395;0.7665686317962;0.4577064678469;0.7758264870514;0.4924997460801;0.529077395177234;0.2767258987379;0.7551553303583;0.5771037202799;0.3792203255531;0.5657989912196;0.33760957305;0.4289921323668;0.6652394790043;0.2130215200414;0.2446650234001;0.7267154434913;0.3796741582004;0.243153398717;0.4821652614743;0.5858380755991;0.2329113159643;0.2732467597627;0.5899488912825;0.6410378402423;0.6022228089727;0.3048957068813;0.3038540396619;0.548589316171;0.3910280591211;0.3942402403666;0.3022649064767;0.4188106267915;0.2906046420404;0.4543751048563;0.314608833577855;0.5210156218427;0.4985778434531;0.4055355431789;0.5251167755412;0.3352681933628;0.4998781507723;0.6109636212365;0.3294132529897;0.3420955257218;0.41284015314;0.3170799267885;0.3238549448107;0.2272077336602;0.3601184644916;0.3718543640109;0.3920365696722;0.5034343725336;0.2655835728605;0.6027103535966;0.5130454548125;0.3261760541982;0.4286351021167;0.1747808298601;0.3665340472687;0.443487070823775;0.340018675263;0.4998399675953;0.3297809397206;0.3530242526429;0.384758525612845;0.2110198483684;0.4571327741956;0.5627081363846;0.657452443337188;0.2275560570321;0.6537110585129;0.5662198813021;0.3138469004384;0.3094135204926;0.813550380725;0.3838386794845;0.4201816140209;0.259402024447;0.8699124931618;0.5203099839139;0.729274093939858;0.2693497869298;0.5006134041979;0.2723333420898;0.4450785762791;0.3699658511399;0.3850695981868;0.7426230494742;0.2255779773873;0.3032873089237;0.7379100246763;0.2294488340364;0.481046551042;0.2367879683316;0.3819885529391;0.2722936542323;0.4724298274551;0.6350013110553;0.2813620138817;0.2476911570644;0.2573078294453;0.2079905643723;0.3023327018008;0.3796948038301;0.3993789513918;0.5642329034812;0.5765084754073;0.6716405094511;0.4790257622901;0.6608899711759;0.3203700842285;0.4664607285067;0.360390000809468;0.1876753471389;0.3737989051516;0.4799512779167;0.2687638425554;0.3954324365494;0.2267496749637;0.2068189381457;0.3232800084289;0.2047691575314;0.4147658117707;0.5759653877005;0.554420845715;0.3588232485694;0.2203693251948;0.2290195558924;0.4569578394737;0.5928942618381;0.2551067811925;0.1960714978;0.213700168757;0.3981187945342;0.4688387093342;0.4079038916489;0.327272160151;0.6301396923512;0.1753972490969;0.4040902485515;0.2822463091671;0.3145984553677;0.4547253107589;0.3367073609496;0.5227587311286;0.649646189849819;0.2690424192534;0.443506361034;0.2676468029289;0.2704458295388;0.50067014772;0.5177372047798;0.294132361207;0.4798989079645;0.4672082173213;0.5217296452359;0.3568536171372;0.3383617999817;0.205140370032;0.3284273170182;0.5250310292334;0.6216620811;0.6453496484408;0.4129981917844;0.1865792440202;0.5972607454097;0.3912829727133;0.4079798963359;0.2393272708462;0.4859409512335;0.1395581570929;0.3982649863106;0.5575991084322;0.4356079120312;0.2099593983619;0.2691611782882;0.5106369359226;0.2880672145402;0.4291448071018;0.2335619693609;0.464415033121844;0.3645683896212;0.1625107936462;0.4690828918449;0.1936343787134;0.1691600719641;0.3179798429445;0.3624851537946;0.8233946624126;0.2357114913948;0.297583417369;0.6837051177827;0.3023233431226;0.302958327089;0.4514477914642;0.5442734376398;0.4564831905431;0.311068102544963;0.2312898048447;0.2319008614083;0.5923047642686;0.3997388701229;0.4337738240141;0.2064876727321;0.3818968160998;0.2603772843602;0.269684219174235;0.6597894109793;0.38963415599;0.2338136656712;0.5946290245168;0.4434942644245;0.3568891033717;0.4645858041066;0.2459418329602;0.1840785199799;0.1355314018685;0.2606424623105;0.376341007104;0.3269216973815;0.330478423508587;0.2365421314948;0.3556489614217;0.8565468538796;0.2646767173662;0.183620393247;0.5154039507169;0.4033264542322;0.2919021861817;0.4268805965549;0.4429096192967;0.6545273628528;0.2763634326896;0.5579798122972;0.2527032530648;0.2465224740745;0.2822625930547;0.8087594375231;0.3134876406023;0.3062989373758;0.1970723284502;0.1686236170016;0.09258642486736;0.2847381251856;0.3300738752305;0.3641602813529;0.3462824100143;0.133172519932;0.3391133478437;0.2314962421328;0.3992718294236;0.1413976329578;0.1173409405191;0.3466142363109;0.23246456154;0.135773500521466;0.3865809532136;0.5364646196833;0.717602655663;0.3098928539698;0.4686592409255;0.3497682162058;0.3042611343837;0.4166930429451;0.2145003290294;0.2515016169747;0.3643574525733;0.2506176042724;0.2808387473401;0.3167169614498;0.3732349636626;0.3231670743187;0.4899794225396;0.5718113660291;0.7795096819029;0.5390879494343;0.313082638312;0.3288829378194;0.1435785749112;0.4847732769307;0.3160931507823;0.1177626372133;0.4759108472278;0.08714002046989;0.1797420393945;0.1669105365584;0.2592068755162;0.3811197636878;0.4183001043653;0.3581155437063;0.4214115370445;0.410634318005;0.4008984947369;0.4896592074376;0.4045510802079;0.4295478877446;0.2368470074858;0.5320383368442;0.388915817495;0.4090915726975;0.2589779205823;0.1706230962737;0.1158161315307;0.1453325605985;0.3056428179222;0.239213321059;0.4058933339226;0.1498703206924;0.5451468334529;0.3399318514671;0.7630546958302;0.38113104982;0.1101201552016;0.5702963454575;0.1882597681485;0.2835378526188;0.2791842940455;0.2523221998253;0.465041253214;0.4772634926381;0.2583111222954;0.2228020399036;0.2771492850318;0.358096881118;0.1958756799949;0.5162699996598;0.4664853038977;0.1219893327194;0.2089834015422;0.5466679913342;0.1443156115255;0.3083191120995;0.3272929844776;0.2865568184727;0.8597294264849;0.5003339768679;0.7473263746092;0.3479011261733;0.2011855950394;0.2692565791419;0.3234840894223;0.276912974289859;0.3354938875542;0.18395107490912;0.1782853610072;0.4288009845799;0.8038592289066;0.2388019769449;0.5594208715841;0.09815790620485;0.5440724189789;0.2312437272327;0.1323637729432;0.4952578833409;0.5570271633073;0.1338604639589;0.472424604251915;0.2238671198161;0.3558960894631;0.3577357764772;0.4444696869152;0.3910318794188;0.07791566102635;0.4482392175547;0.4776357511002;0.1092755908995;0.5448976181693;0.4160763737664;0.3050970971175;0.1098070126853;0.4274099747654;0.2361636542267;0.2002430088998;0.4914776847292;0.1670897376629;0.2366903809021;0.3637462357627;0.2509774794709;0.3886656293009;0.623341924684;0.2574421798443;0.09296303436884;0.1856858651697;0.2482391546343;0.7013961778072;0.2849983253756;0.3058208634185;0.2568369015137;0.1918112504449;0.1064740417469;0.5196855659448;0.1038868562433;0.2699563195494;0.7973093858028;0.2364717003203;0.2439162485282;0.1958340408189;0.5143837017932;0.5315495644845;0.217169476192228;0.4705511852935;0.4034074072888;0.7828548615084;0.4405332424236;0.1187099769858;0.1274255407327;0.3891551276163;0.2193132912897;0.3489484084419;0.08989503978109;0.6888739115063;0.503082123246936;0.2289739717637;0.1512479149397;0.4784569712252;0.5119460027519;0.4481110083737;0.3117892377809;0.62710022711;0.2258916282073;0.2747137288797;0.1907024353306;0.206104030712;0.08782848133356;0.2323885520901;0.297410405204;0.3209045064252;0.7284459555485;0.70475783742;0.2362594174738;0.1239424862499;0.3503406783755;0.2013828591829;0.3103880141574;0.4537807513253;0.193755553697;0.3904811435758;0.5381038334833;0.1781921798924;0.2762922000408;0.1896006235203;0.1025038212688;0.1667088927061;0.2867119657283;0.3492591037985;0.1986946629082;0.2913211346456;0.4568898038106;0.6972281889468;0.2069797197034;0.08362515807883;0.3178949028065;0.547221044494;0.585665453309;0.2493809408817;0.6464790076986;0.2552781300992;0.07235408355323;0.1410409664936;0.06177821156234;0.1178553073099;0.4585163603004;0.1358791199218;0.288858766727;0.4588455597987;0.3900441332692;0.7028178288905;0.6036259598716;0.3212558130344;0.5559402941374;0.4488157504148;0.1966440901362;0.3229905505206;0.4151512648213;0.5147543815877;0.1940983468513;0.1162448876081;0.3252696063286;0.5536691530847;0.2879568552775;0.05551372176778;0.567011144027;0.6691626404844;0.05416344390246;0.167745830161;0.2290524546788;0.5923135392241;0.3571881223099;0.1719916687944;0.280605919265;0.2037538626138;0.360376417675;0.1201076705511;0.3468846743888;0.2979073327786;0.143598969220793;0.3011573801667;0.1009798694709;0.6593095297452;0.239987527165;0.20684259340633;0.6296754693632;0.253509213533;0.1904629564247;0.460854328283;0.2688430684723;0.6417938439347;0.4653147182139;0.1090440864101;0.1227544212756;0.1476161164332;0.4477176823448;0.2736506680838;0.3951783483675;0.2992267686348;0.1642037766591;0.3684333893875;0.2632521423698;0.4996594131149;0.2194337024552;0.1061907716273;0.2342645447853;0.07682655690734;0.4398157777337;0.07892637677924;0.112042165856;0.1989670734277;0.07065075815863;0.2833146624599;0.6243119451908;0.2449417823276;0.5288135999559;0.4131134730804;0.1975787385361;0.1225161445566;0.09023013214383;0.1125799076076;0.2637687852973;0.1459486867259;0.46458944966306;0.3465351587351;0.2957088546642;0.3279002401107;0.3331333116551;0.1905387449345;0.07194375936909;0.2541532659185;0.1645316475353;0.313527773275;0.304603298355475;0.5255988484375;0.1950292114879;0.2401153505827;0.3962682422513;0.15028640988;0.2215085869592;0.2323066325827;0.1257321685044;0.6140268076509;0.115275790291504;0.6226517750839;0.380526681349;0.3511741710971;0.320491466303415;0.670367496275;0.07155260045972;0.1117758696792;0.2452864921793;0.1299424436667;0.1372162568385;0.23889052611;0.600125170136;0.270444866802;0.3935421648576;0.2821533165225;0.3930551721989;0.1146661468522;0.4108465410654;0.135501498153561;0.2627981158536;0.6599516476278;0.2637186872758;0.05226943080405;0.1702767342898;0.2855841160455;0.4140967746464;0.3589691249192;0.5427313649861;0.2571634933722;0.1273171452552;0.2146543216749;0.4540589926994;0.1506172745096;0.3233965492297;0.1617569332471;0.1132929492866;0.0996862697102;0.2053521861653;0.4296209589523;0.06057662931207;0.1489666340032;0.294243703249;0.1251546640327;0.03778593873546;0.2136332632966;0.3499771693397;0.4299886439261;0.08425444323053;0.0891426487501418;0.1561983413024;0.1736723636523;0.1076819384694;0.1435855262863;0.411951397519941;0.4632355305223;0.5705155143685;0.4333292117556;0.2101946629243;0.4358551865041;0.2821188971354;0.114685548985;0.5678247593524;0.1202909045552;0.07811815978409;0.2045349029601;0.1268663388721;0.5521052942985;0.07585238589081;0.0883755960428;0.04858728145633;0.1568533002146;0.1245022193231;0.2311821029532;0.2372607002909;0.07266389251357;0.2212527041879;0.05653401571199;0.0483693419250008;0.2455746964951;0.1425315993535;0.08943022574621;0.1132848197179;0.5317892458225;0.3220099341898;0.1020190438322;0.3420066913636;0.1801072662625;0.2093865968855;0.3200161315146;0.07897643412741;0.335804155458328;0.1513935946768;0.3796452463661;0.1912491362331;0.1661440832259;0.444473734222051;0.195000474402;0.09634864072278;0.3159137936672;0.1350347349044;0.04093831882869;0.169690229443968;0.5275382917131;0.05858930211684;0.8254146099374;0.09558900613826;0.4807229784722;0.3238002780464;0.3397656330273;0.2987638684304;0.22053783239;0.07811013694919;0.09628231708364;0.09937080354106;0.4892182406128;0.196590749737;0.06083981590475;0.719476469138;0.436783596761;0.07101399389532;0.1351576060706;0.6346486005023;0.3510554579388;0.2559365494284;0.4756758622021;0.07661711536752;0.2619372443239;0.1106006905303;0.245741141052493;0.05064062149997;0.04429933610645;0.2483314808843;0.1566561249994;0.07522296988635;0.5212335809815;0.3767372329456;0.3384369502234;0.03270554829833;0.1928428177652;0.06360112345751;0.3261632536526;0.1135819481776;0.3617984492085;0.6958358391136;0.2561853319526;0.1779186430636;0.05970008335619;0.6039465481715;0.03751924824924;0.08284120951378;0.1376404824597;0.08885866446028;0.6488416352465;0.1990596976749;0.1070138488872;0.1833663003596;0.2178290024052;0.1006063395958;0.1804835950492;0.1224176295469;0.02434806826239;0.4925777471882;0.02714149903853;0.3309147601973;0.1619270254419;0.2731727222306;0.1633932939049;0.03963127619678;0.06105710221074;0.6856588608687;0.04749202805295;0.04617584144949;0.03168937973007;0.4144444486234;0.07445008303136;0.1396466570804;0.1115885570589;0.03539897654958;0.2825752219697;0.1394006027481;0.0712406297150552;0.2565362378489;0.3836705858006;0.08639439060348;0.3885122049977;0.1054928140656;0.132215646019;0.226995735893;0.1244568345254;0.03881644718296;0.3504047446742;0.1296021479763;0.05429724546842;0.05483646215503;0.1236263593694;0.1664512105056;0.1064218425547;0.1457138842405;0.2163189535824;0.2669339849607;0.07968100217387;0.4171630194828;0.03799556858523;0.189450460585944;0.2284397078458;0.09975546913287;0.4656471759714;0.5298532512517;0.03651360659308;0.4666101012701;0.06409124738047;0.07698740000306;0.04181937395863;0.07507150609511;0.03156409241453;0.02375445419247;0.005698318239388;"/>
			<col name="d" type="6" num="0" prec="13" plot="0" width="100" comment="d" data="0.06684456542583;0.2216623503612;0.3270226833592;0.1918094371133;0.1768912800265;0.2845961867078;0.03608958368767;0.1187384679047;0.2628752531429;0.1819229388151;0.2269546200038;0.4067604534859;0.2781644980757;0.2206460700327;0.2356513442164;0.03026589979339;0.4420131413944;0.4721072673699;0.2210244115419;0.1103711933968;0.2353633649569;0.4730027162291;0.1297245316252;0.3185689536183;0.110571796125;0.375028236024;0.09660861086226;0.1766240078015;0.2442939735296;0.07047540148154;0.2562596837828;0.2874162797533;0.06323511660247;0.009021882707075;0.1623739282002;0.4608164089967;0.02606772833791;0.5269238293973;0.5343935628792;0.2998763046462;0.1553688357676;0.2365923461842;0.3871357460709;0.3118857755808;0.6141311777678;0.2642239452034;0.2240430429286;0.1789603688144;0.3504253779365;0.06337709094145;0.3790288617196;0.0450174167565;0.2115120984433;0.1089945523559;0.4545279597436;0.02717810253115;0.3824857193898;0.1820716072101;0.4810368587712;0.2218987402646;0.373175225418;0.2189344839167;0.3079734983119;0.2380994539857;0.435713835436327;0.305478885392;0.4013430343703;0.2082263046062;0.4438969758656;0.2260330425546;0.232767514066;0.2292894032709;0.08809822761976;0.278007139449645;0.345571032966;0.1715671020684;0.157600422362;0.08909646519992;0.2550162655545;0.3559330284045;0.3318351032143;0.3324705239641;0.103129812795397;0.2786123633302;0.2314414234015;0.03838928836937;0.2043055246086;0.1611402266701;0.2384260538029;0.08221194503872;0.106305605781;0.2259769095773;0.1788266458336;0.4515272071922;0.1346706595259;0.1439477930434;0.2783887191424;0.3752333390936;0.380387554984;0.02916506753038;0.2575881034532;0.4357046694645;0.5108579619567;0.1780556522965;0.2156012826068;0.1907717278706;0.186583213469;0.2103644883983;0.11985419437179;0.07977914274589;0.4545110123286;0.2337335150377;0.3615509743684;0.1690948342537;0.3294544180747;0.5740085829983;0.1817672004585;0.1301832434919;0.331581860518;0.323140818009;0.2565784823168;0.4253765964865;0.4157479693359;0.1270427952933;0.3106101462546;0.2336679892178;0.3115472740193;0.3177157868514;0.1009308824171;0.4826446060758;0.1872389361721;0.1460611495885;0.2170575603852;0.2834987154688;0.2827735464819;0.4016063197347;0.425419095083461;0.3889013326489;0.5899013689922;0.3944303143902;0.09939964018479;0.396588955305404;0.04547234756526;0.2095802304344;0.3084426621645;0.1836560337709;0.2312712809995;0.3070525686994;0.161117230412;0.2228105773824;0.315483704087;0.3080066074713;0.2361312701524;0.2825166657734;0.1394776788537;0.08401673620107;0.1945326373613;0.3741369533388;0.3806264837969;0.08766931746965;0.1481232864528;0.1848974398959;0.594712089137589;0.1428101893861;0.1541847470201;0.4412238876605;0.1603559378135;0.3946560020684;0.1346213517679;0.2021732614946;0.7923705591705;0.2305306245679;0.4288998425717;0.1499811279509;0.08029487284601;0.2986765546897;0.3527023828838;0.156238729964;0.1615573510523;0.4924624106344;0.2881475468575;0.533327643195;0.455487474444;0.201111694503455;0.05689127073083;0.1206158844475;0.334117937757;0.4087552459824;0.2762983809069;0.3450092401254;0.6316546426328;0.1733688916076;0.2240835041531;0.5162326268897;0.1578367654798;0.2290421309397;0.2728553548612;0.2585715060687;0.2471670890231;0.479036446692377;0.2251991331485;0.4614090593252;0.2974689809036;0.2696103257075;0.1436779228205;0.379272379112;0.417159302960255;0.5197942251345;0.186337321340346;0.08742978137308;0.455712411709035;0.2524035379997;0.2375979237023;0.154415705792085;0.422094286154552;0.07895650215221;0.3661537278921;0.180857687003;0.4758796030943;0.3037016648933;0.2321154943438;0.3316662468479;0.4504291070778;0.1423015951886;0.1468957478392;0.06137140031222;0.4060250578574;0.3975779603629;0.21226341932639;0.3203898720346;0.574182296952;0.2270313281783;0.522371385373;0.4527622783576;0.2371125917758;0.238281634291438;0.2337552523866;0.1205678716816;0.4242247103633;0.13526709553045;0.2614847699937;0.3998648051879;0.2128520256074;0.1065535349736;0.3525962964574;0.270449938242;0.3290942793776;0.2414254269701;0.3027445212767;0.1585789959155;0.449016916252422;0.5207356526758;0.3004472501431;0.3084732614834;0.3631652543898;0.1504200284602;0.2504882621737;0.2987519231391;0.1665910647839;0.07804794351271;0.3791011945014;0.2103875082922;0.07694216418263;0.5058128878211;0.1544324588629;0.3712243241901;0.1180863622892;0.4664821562885;0.4452779390775;0.3735789857956;0.1731275695122;0.3062693493068;0.0942356283183;0.1650338543127;0.3555262984852;0.03086036516409;0.04289880530545;0.5415972344259;0.1642791448283;0.4005944063075;0.0624148586224597;0.06230353707542;0.1879010733666;0.2182120552098;0.1907830766476;0.2525564450571;0.2906654623;0.1543174238231;0.2708268180475;0.1799215555429;0.3229745888489;0.2879728136061;0.4375239866667;0.2319794194909;0.1439256601815;0.116124508842;0.5392282463571;0.3192029073339;0.2463180220261;0.2326615515176;0.544339092848;0.3470714729338;0.09995465962554;0.2895910464237;0.1098244612502;0.213522274713636;0.3008316193702;0.5829088035517;0.6020994628509;0.2798520684024;0.400206310674954;0.1925679505251;0.4473512726558;0.2875976166409;0.135220112706491;0.4889137828462;0.2046698750357;0.4843722051311;0.2625121480765;0.4224036775883;0.1163463129963;0.1515293498401;0.1724967010612;0.4983588954264;0.1186871125323;0.07872824967271;0.235514043361375;0.5633208895264;0.03352976746833;0.1250069948034;0.3612742422611;0.08297196544011;0.2996554313383;0.08601848434834;0.2283072790205;0.3410429337583;0.3620908269759;0.05625550672462;0.369280558466;0.3825805313805;0.5810240496705;0.3613813285881;0.3433256983466;0.1131686209157;0.4467616092676;0.07595282856198;0.2597019164157;0.4657254760789;0.06711231801231;0.4111917607248;0.09187439379263;0.1797256178368;0.04051901337434;0.1787058232522;0.1539469801993;0.2301615413731;0.7048109242805;0.2532478232601;0.444322094128743;0.2155411303209;0.4915781099781;0.3400184402459;0.4128890710987;0.4091972060733;0.1429093986028;0.183884454482;0.3376333628441;0.4388760772153;0.3112439821729;0.3308637045472;0.05458276305577;0.5488695760581;0.628839842588;0.3851857479459;0.1422795801527;0.06910313806851;0.5459903349011;0.4272017427346;0.398555806477;0.4737239426456;0.04352939170873;0.1037569921195;0.4125089989908;0.3180663919403;0.4575132135763;0.2625629417716;0.1956309584413;0.5830351666241;0.2386510481513;0.04778754114786;0.1037873283885;0.248449812656833;0.1677068523951;0.1994567547173;0.1561848657519;0.34237968659;0.5114231597068;0.3701358546481;0.6492897767005;0.2160120994189;0.4394358306055;0.3489272295483;0.4340561742811;0.3053265501306;0.3374746155646;0.325922612917;0.08437731252879;0.05192895713823;0.1163487234687;0.2671740224871;0.3259807012637;0.1937747045463;0.172690614379;0.2758879495523;0.2757517827126;0.08489566701851;0.2481325875889;0.5577346062538;0.3883589627059;0.2190103583258;0.22380791818;0.5531811512881;0.2492387975465;0.4740738139377;0.04645394924502;0.4270101157283;0.173183020173976;0.6198002197441;0.4551920394151;0.1168695914873;0.2250100001954;0.08985179260074;0.5328182523039;0.09658167093675;0.1698366306847;0.4760040496396;0.05403878200719;0.1804005432121;0.05879938837671;0.2993805429495;0.1950998267694;0.1132638808626;0.1681273089443;0.463582106248006;0.1256391593295;0.0565613259156;0.4885336813408;0.3816001449124;0.2055896112333;0.1186815054456;0.1135095936098;0.2069205409939;0.462126040812025;0.2167979070335;0.4317398800171;0.1364759464476;0.1557032378691;0.4711993981877;0.2830512713035;0.2413551684222;0.3776270295771;0.5431430597652;0.11089763398;0.257776749818;0.436700498645;0.685795457382;0.27118208501485;0.1798071182723;0.2107748021581;0.1664537920312;0.1109165262134;0.4000053550184;0.3676739335213;0.180535743784;0.7242265464196;0.5321205807544;0.2172766637672;0.2809687893152;0.3272420404167;0.2469284888782;0.2686221995871;0.403857857347;0.07402345183111;0.226596606392;0.2007709475884;0.7510868610739;0.5024245463197;0.4555242495296;0.2127458893536;0.4015478420366;0.5747456040939;0.114195698777;0.2478428137246;0.5508805942248;0.3464364198093;0.21060206149;0.2512542749246;0.2503677180843;0.3781883934458;0.1256417550719;0.3787301508522;0.355220739378117;0.1925443100831;0.2025770628197;0.2045063869602;0.1590308763098;0.5064602656811;0.3385110790557;0.3553273389935;0.6422977404889;0.3242688203644;0.6257899735542;0.323965486685;0.5918860289855;0.6330158211763;0.2339478938103;0.4100867032662;0.56697846696;0.2114605565108;0.3484128648386;0.2793999858314;0.5160703230664;0.5618180402113;0.3610154582097;0.1083335075741;0.3623514073759;0.202300862084;0.7428390024131;0.1864093889789;0.2410943246691;0.4591384724723;0.3811291253539;0.5233825747184;0.282829955292;0.3812830836804;0.452243378549;0.5639585717205;0.1718340252106;0.4014619350948;0.3442363757154;0.1956515509002;0.1610788934127;0.1304461410198;0.2758680182978;0.02335150883631;0.169132113898;0.202634627485;0.6178985230725;0.5657970072455;0.6448236048108;0.1128629838196;0.528619794499;0.1500234207042;0.3681923764977;0.1869839849767;0.1619646758603;0.2016038770406;0.1652273249931;0.3424401145287;0.2787076472708;0.5957918312888;0.5362056461709;0.1318581685156;0.3918769848558;0.4278978715424;0.2806350302875;0.190366709676;0.4272013233937;0.1355507950354;0.3772914674815;0.5176662968302;0.2709797401278;0.2137223259184;0.2738513215701;0.4310008780812;0.2795357629728;0.460662026395;0.5436301576505;0.08195847544284;0.3317152271564;0.1794112303132;0.3947480129658;0.248043434674;0.4089180780617;0.3905704456408;0.3231502817837;0.124427489967;0.370793157710027;0.4764324918344;0.421820532529571;0.3529106107014;0.3655960354979;0.2346970197911;0.2784224731364;0.3304429992715;0.2945514828064;0.4019239037198;0.5341032744636;0.2498140723957;0.2369517439781;0.5687111867112;0.2110805793391;0.433918407622889;0.1837495517599;0.1524391053071;0.335766632757;0.259953211937;0.6205701748343;0.7333689286717;0.5814490039683;0.4684182775999;0.09397704025947;0.156185847347;0.1849427043286;0.3379973299837;0.1648292345579;0.2712035682137;0.4879520875616;0.2372818826649;0.3156363306684;0.5396287963911;0.2377218436335;0.1421920353661;0.1903296119625;0.2354528828135;0.4307688795907;0.2557694239503;0.5902929008413;0.2487759447626;0.4732138899993;0.358440441365;0.1300935738238;0.196071663525;0.3213919143054;0.05803946825786;0.1871947917708;0.4357245045241;0.4515057946715;0.1381825850185;0.06242975690645;0.3762740388303;0.4189193404367;0.1396938788114;0.5211380574097;0.1963778084633;0.217624075505163;0.4585473462649;0.6075942779674;0.1652732630792;0.3715165925668;0.5085166362132;0.2529484560567;0.01204401564327;0.1681213864639;0.5931304633784;0.3012637970807;0.3070130382569;0.174079291700408;0.1892932064544;0.166697440755;0.6736222648238;0.4234917018287;0.3543571036479;0.0948835644944;0.2971381085093;0.2744374968514;0.2730403974142;0.1590213232513;0.08586726115275;0.2459632360529;0.1895450027943;0.4793647274332;0.4099837681777;0.2928770493949;0.4261456018487;0.215797235265;0.178243512263;0.08534799537102;0.1986485884259;0.4762840895932;0.3988195413427;0.2721500238143;0.4483222960627;0.3575110894005;0.127700182613;0.407513793451;0.2853143887544;0.1921741078959;0.3051458005203;0.345085600398;0.3403071121541;0.0517677610705;0.1071422950563;0.1393464036287;0.2826027351584;0.2283095154506;0.2488675354089;0.07063347516684;0.5128833946298;0.1799953093281;0.37786968732;0.1383046401154;0.05735814928909;0.4402498578344;0.05715915651715;0.4313078238614;0.5701571128178;0.5685320617432;0.4166326731449;0.3772573183829;0.1009028291964;0.1618260146517;0.4056046272982;0.4742796337182;0.1685098690784;0.2437367455155;0.3889072039004;0.2852323503247;0.2493893681328;0.4516154924847;0.2778712259922;0.2784523347407;0.3557776974152;0.06991382992982;0.2333334593899;0.2752551558915;0.5631270122215;0.1780022031521;0.3007235412219;0.1636094502425;0.2770697348301;0.4758343243711;0.3134903849396;0.2182582959635;0.1779903818016;0.6092013184131;0.502969969504;0.3623619422838;0.4275107310451;0.07795945676811;0.5787411005998;0.238441233859545;0.5584804161336;0.6036090977373;0.1483070294161;0.2110272814127;0.743868499579377;0.3132846783442;0.1053040246349;0.533705850559;0.2477579726631;0.1803287413897;0.3249502908169;0.1456674151227;0.7001500978569;0.2868789189156;0.334099505446;0.1189850497796;0.7005930416385;0.3453636364599;0.346147335172;0.2849748178993;0.4606463928751;0.5032436164352;0.4437191817114;0.2708329797553;0.2221339038705;0.4587171276618;0.08405220724067;0.270706588299;0.3216170371766;0.3026034027185;0.06714476229573;0.4176631415326;0.4767778856271;0.3996924548668;0.6105498046744;0.2673879053107;0.2485407914365;0.1777214674086;0.2464382072087;0.7053739616692;0.3208915272032;0.1579470917401;0.1417991649946;0.242666542680423;0.2344216497069;0.07910117727782;0.6053791193683;0.1320719058366;0.2000435688822;0.7011596456003;0.06386247109234;0.3638848830735;0.2744794042622;0.246729625563582;0.02732154826666;0.2414609766131;0.1934591610134;0.276194415024;0.2955254478125;0.6440415668484;0.2923188725797;0.3067989240648;0.2718300351846;0.0832302278583092;0.2786595736325;0.2564890131521;0.06878964490826;0.616284228085079;0.1580895191745;0.01412860619102;0.04303025760252;0.6763334648962;0.6384615649081;0.1745198797644;0.2351922435852;0.1501103511119;0.09252417205683;0.07072197427282;0.1980788950784;0.3607994987857;0.09539736113299;0.6423419563911;0.225908020113082;0.3149808459794;0.04141777236551;0.4156436696796;0.1161214799719;0.5775937192343;0.4069034793015;0.4312627534507;0.06873719652068;0.2014373815233;0.6571826519628;0.09112405441425;0.05560046722748;0.2777106802446;0.1585470825204;0.251642975221;0.3407936963518;0.4716787671461;0.1907800522215;0.06062049510975;0.1610418929387;0.5076312317017;0.1448244367397;0.181877543793;0.2108201129842;0.4309407196977;0.4708337396469;0.5993125114448;0.4061411881192;0.08013740845057;0.443749084791768;0.5727430368228;0.2596713336262;0.1887397132615;0.1676113314158;0.192735707592778;0.3121812251469;0.294740807442;0.07974808942211;0.1695872076983;0.1681823107031;0.2767391237823;0.07033420415277;0.2489728490259;0.3000699929496;0.2658482151285;0.252232729476;0.02656276778202;0.3976177534486;0.4584254980645;0.1317492208995;0.1792319330131;0.09905823991662;0.5000445101087;0.1784449312619;0.4464525528317;0.2180615478074;0.09139600243114;0.1242179343997;0.186333876543659;0.4943088544468;0.3840397942207;0.4569090200611;0.7736523476507;0.2400728208974;0.503912717395;0.06368653840505;0.4038083756603;0.5822859275117;0.2034866333313;0.4952360647049;0.007282620599256;0.295539764653015;0.3385578987419;0.3369738931956;0.4229887654362;0.3086977322644;0.336398037957739;0.1238515920726;0.4577375385035;0.2744644653647;0.05570377355759;0.1890437888899;0.221756655191722;0.05274130230031;0.3936405044608;0.09579042167271;0.1305613034311;0.5606029593559;0.2226132064703;0.4671865364596;0.5235190741867;0.2640344250846;0.2289602740931;0.3108342677044;0.3674575262853;0.3115643668206;0.2073733326214;0.3721332115005;0.4476187329071;0.2692170975553;0.5517630480883;0.1468117550627;0.4813626769276;0.4231944900453;0.347101735632;0.2807014098794;0.1817081767488;0.4622529397568;0.5503004951373;0.714096474923742;0.1831799710818;0.09746307497636;0.3792166544598;0.05739263857488;0.1020605348087;0.3053521720445;0.4699287340042;0.4009528618646;0.06025609359283;0.08169112791965;0.1467326884572;0.1118058959489;0.4133099908468;0.104219519307;0.04818434498607;0.1916026373099;0.2905918394751;0.2265589438913;0.4728839483749;0.1709498141659;0.3957945018942;0.7524351530684;0.1134618790581;0.1252917198814;0.2522384362315;0.2078631945081;0.7068589209643;0.4584043097829;0.4314992796424;0.5633244559;0.4082743169334;0.7120931553831;0.4133427481419;0.1998847612395;0.2182306377559;0.1822202907821;0.3646460168067;0.3273740719249;0.6535663730871;0.08374472941862;0.2365672580328;0.1309168362107;0.1420804048462;0.778588259503;0.2448692216854;0.3636430971648;0.2877995702551;0.3207507615218;0.1858231368593;0.0360017580675;0.4403865948176;0.287075629650564;0.2498170960018;0.2868653599907;0.1220188804211;0.4460997825513;0.463943103615;0.1308162033973;0.3436660340932;0.4754735192825;0.1447643615208;0.2273240887809;0.09665168536098;0.6370060817167;0.7064659313557;0.06559475729365;0.3218638670625;0.03773599384556;0.3953118721897;0.1174887617877;0.6923788185215;0.5401837347364;0.4429856923019;0.02761511215248;0.0827664452304445;0.3273631627761;0.4397832083639;0.04016692248508;0.0783723493372;0.4420914113739;0.4130837008361;0.2286537603561;0.1965182568185;0.4155718711574;0.2518601805015;0.2794339123691;0.5079217182124;0.4359723154242;"/>
			<col name="m" type="6" num="0" prec="13" plot="0" width="100" comment="m" data="0.4371305793567;0.4318191049301;0.1583722825283;0.5033332019802;0.7140888079124;0.5969023264565;0.2540999272962;0.1746703594124;0.6382609188356;0.1050134502102;0.04437198614239;0.2808757824246;0.5110531875883;0.03988403921184;0.113912383437;0.1886716953747;0.01764357028743;0.02899939560098;0.3216011408179;0.1361710807001;0.3854370212509;0.7379390668831;0.01792882247166;0.8035969408729;0.04853154272553;0.9095847998387;0.4168579342994;0.2092262968679;0.4128081630701;0.1998027869344;0.5386030853214;0.8039843177488;0.4798611483574;0.5353512368418;0.2546969415634;0.6373846384298;0.1956082187773;0.5732243147329;0.4107906016974;0.002206651639454;0.5045723204409;0.6013095276105;0.1594907639319;0.177184043652;0.1865797655616;0.08370270656315;0.5650812265127;0.2033721115997;0.4539106506351;0.6026611950542;0.3728232537971;0.246326342328;0.003707221713543;0.7850608710102;0.248686607081;0.1385157084207;0.505046323964;0.6771011639944;0.1795034440133;0.02341929447217;0.373581256847;0.5205994576208;0.2393428958917;0.1759989185054;0.152942287549266;0.08749209901501;0.05711763883989;0.2406807932539;0.7339526749207;0.2380625805455;0.1043297023261;0.4435550927553;0.1337266437705;0.0997021360196099;0.3415266037996;0.4531143334509;0.05571987803422;0.1917447910346;0.1188398012164;0.1956960086;0.09938545987986;0.5653566591912;0.0343706983950338;0.4191514803962;0.3018486497817;0.720473374846;0.1872868468477;0.4613124685331;0.5998837155005;0.4559391191691;0.1594189447521;0.2883043066713;0.6383476330216;0.2744558431959;0.2205305509268;0.3010014307015;0.003391270589814;0.4381080187101;0.009295918296927;0.007758016146319;0.03539596090999;0.6819502681915;0.0698077767155;0.1074772963351;0.8493181848829;0.4094714226908;0.3663058823684;0.27414092837;0.377605489990965;0.3431075615629;0.3340830343861;0.01790122523407;0.01993685865097;0.08352675879996;0.07429952158662;0.5953744965272;0.374117885694;0.5950819180777;0.2502908705528;0.4444383139645;0.3697372975499;0.7684717518603;0.5657430803138;0.2262946553996;0.4121291060844;0.4262260139278;0.4537093636507;0.2431184062129;0.5928798992222;0.09539671411092;0.3035496543498;0.3127359233792;0.1113225843369;0.01800897831168;0.1698306521137;0.5229442328175;0.476374225043765;0.2825533882942;0.3621871031656;0.5156827601137;0.08263213875524;0.45745352885775;0.05146868178292;0.3728483405932;0.5206035402158;0.4696892588225;0.01624537268992;0.7972701201208;0.05321873735267;0.1403147780125;0.2096661586966;0.1024332275257;0.2089584560181;0.7179268112785;0.3809104254038;0.05831798068045;0.1204248951807;0.5947732726529;0.02387279179001;0.226478189923;0.8734343069133;0.6041409700881;0.209099045317578;0.5324438268728;0.1333985718403;0.4776871233872;0.5567544185223;0.1989982270048;0.0928398549944;0.2485289500315;0.457064488541;0.3317630033683;0.3792468082815;0.05119430216785;0.07302392008824;0.2486007798202;0.001721141517821;0.6437392142186;0.2227106477427;0.9620154618227;0.1851499510654;0.2058352773875;0.4027350231459;0.425096949330195;0.03063290750327;0.04115883238439;0.2564722210147;0.01904325278309;0.448928065645;0.2169035975533;0.3406719509425;0.07630188507715;0.5091998675666;0.227202316498;0.01266454125994;0.2314807139321;0.213841968097;0.4728286339248;0.4649060207821;0.155678231709748;0.4868165449649;0.3734112597225;0.1049070896762;0.4376966680683;0.117134958693;0.1274898367121;0.182748495308637;0.3441230416441;0.573794971366869;0.3961415592748;0.469679731948634;0.3975368419846;0.3981620724648;0.0502719443609791;0.382356060382561;0.7458343179609;0.3211770497754;0.4618951670035;0.2319328298241;0.1444211243955;0.4581676735756;0.2366976880904;0.1399653345337;0.2184818337269;0.457102769965;0.0983588555054;0.4682115771019;0.750102102046;0.524235235872655;0.7822197834052;0.786055783606;0.360361881534;0.5919098945278;0.9191401917888;0.08197501080597;0.806023789628281;0.4922210572413;0.4595636479733;0.3410330708757;0.593811630665643;0.2097647591019;0.2797442150987;0.8904262517102;0.3899606528325;0.2257747569437;0.09080539230406;0.1249259656502;0.3015396857331;0.2823257146945;0.1248524751014;0.539185097662823;0.1893337693136;0.1821650762058;0.6537579245346;0.1596942310734;0.3410517737281;0.5806444954117;0.1790857297044;0.6139824027424;0.6066064597745;0.1744257920547;0.5209634525296;0.3189589464869;0.7201391254998;0.3961529130811;0.3622878047283;0.03828626788337;0.4507635199289;0.2962985994332;0.4972264017175;0.3887551939157;0.1842535463729;0.4750511194106;0.04988706304551;0.1550978535207;0.5206486814282;0.06247984471186;0.2259515307043;0.09568636987955;0.2625359178759;0.162725997484971;0.4531848335919;0.4921023654289;0.6548504201806;0.1354781546537;0.03519789777159;0.2633261193207;0.6289625439871;0.2896237679153;0.1731480499908;0.1119140976854;0.5439249057715;0.4415717767292;0.3312368594126;0.07419691615932;0.03095063998934;0.636443418203;0.3261758333119;0.1397997915693;0.4634350416541;0.2710878823822;0.5408320052221;0.03516857896224;0.571915110518;0.1688385489839;0.158820676382169;0.06948899889973;0.02873172783927;0.2770661597067;0.7322341844829;0.303484816503424;0.3084467922067;0.4172915877864;0.01080603282667;0.545054860034052;0.2259646732063;0.1099557704805;0.2999747390993;0.05444085222347;0.008312259652335;0.009357108297678;0.426275905418;0.1298884306976;0.3472484196632;0.007644983400353;0.218210495814;0.470848485677641;0.285727858969;0.3079209501775;0.2854345173636;0.2242690681681;0.1273195257255;0.8941657833969;0.2655092636817;0.5067983108205;0.2601634579982;0.3767669113775;0.1791794531764;0.7132356774659;0.4167202990669;0.2319097239832;0.4287050377999;0.05018465612235;0.3716815148016;0.4353419181511;0.5201964672548;0.7717724406996;0.09717571907707;0.1074021551296;0.3384436320498;0.01261211091265;0.2605858215032;0.2528235204476;0.1459083971457;0.8282822568981;0.3692832672722;0.3456088243881;0.0881674050962;0.221250077600705;0.2625740365746;0.3825418799133;0.4575440028387;0.03054677362729;0.001762886860473;0.7436380199703;0.03604643813863;0.1519437845539;0.3312529548671;0.1052068600682;0.2615631267415;0.6655507454627;0.5425622962079;0.5465682451899;0.2510201217203;0.2172041329078;0.4075609315091;0.5647920982392;0.6044851069627;0.1810529034359;0.1862908465684;0.1147178502582;0.4911382523389;0.5388779378019;0.2418588463822;0.1361146951523;0.2370836735025;0.0445641693091;0.3275504463783;0.05266197570186;0.1112607303007;0.1668748970868;0.459811757400162;0.3180279629769;0.3324849166441;0.5084684185056;0.7200656469232;0.3309344081259;0.2069647912258;0.4096776384046;0.4330919633895;0.3595669107567;0.04352933033187;0.7236943791239;0.7314665596703;0.01528422343232;0.2138837447313;0.2972185718213;0.4104940645807;0.5773308716596;0.2193891673637;0.007540442526076;0.4452770955951;0.660169852416;0.02784297221049;0.4901616188304;0.227869767199;0.3661051529299;0.2391382914033;0.4679625458753;0.304824010949;0.3141275214774;0.2145782304809;0.04907327133906;0.1309725852289;0.03082669700751;0.005519108434461;0.324385679481519;0.06690602547958;0.128935020533;0.2347703803038;0.1584648614306;0.3318238180038;0.6528525529721;0.3491959108582;0.5270498258626;0.09817552608097;0.5294604966607;0.1971896945563;0.8712366050533;0.278428447605;0.6828459536813;0.1655392178088;0.06445700860725;0.585116440302382;0.04742614753233;0.1068247682868;0.4788538215112;0.952875312289;0.1552137123671;0.4315693083363;0.004473637200542;0.2228723378873;0.0709030395803849;0.311489301211;0.1939428884644;0.02543231063312;0.2270301429573;0.2742672527662;0.1678367232294;0.5355662880385;0.7522455666989;0.230013403521;0.02276296838547;0.1861840130517;0.5560455807598;0.06819071143905;0.839292875965689;0.3828778266304;0.3874382637293;0.6298093385065;0.8719261074424;0.4096821707258;0.177369358616;0.6259591141288;0.792416558903;0.4945120267723;0.2353424860527;0.01489384741427;0.3181847344709;0.0779765092128;0.4199947417945;0.4887290741675;0.144731587131;0.8319095648032;0.2439134047218;0.5538501325142;0.1700787445722;0.08487329137127;0.1682414140867;0.2451444588266;0.7710542462977;0.3977113052398;0.4097555256886;0.3778039183372;0.210697242178;0.743467091215;0.1569513015133;0.6538424174203;0.1917252760317;0.07866225333669;0.1708132476747;0.355211584824593;0.4960127979679;0.04721955825513;0.2014607696292;0.4299327480298;0.3976995469755;0.2222866962902;0.04268870402508;0.1151632967052;0.1034669070561;0.1947826980677;0.52553155982;0.3764491057255;0.2251402464245;0.0133370458058;0.01993547548232;0.1503422530409;0.0478073076721;0.7059525335652;0.7300237780782;0.2793391896615;0.3856403313447;0.3516858452706;0.1078795287598;0.7849705359315;0.4150997339663;0.7972175354728;0.1945088931332;0.3351957045057;0.2054244930251;0.1741824584657;0.1077003735172;0.2230211359282;0.2608656744666;0.6141787333703;0.5169738020965;0.7470914939862;0.06237353376527;0.07933617856185;0.4904566524135;0.3340981776199;0.2074603186285;0.343499128553;0.05595116586198;0.09143256845612;0.1521649569935;0.4002530991329;0.006046607190586;0.8866692678349;0.1736179775003;0.03912597229284;0.129599255669;0.2377122150093;0.07660690439623;0.1355236274396;0.05846691443788;0.3429620963493;0.7155719829983;0.03491813684136;0.1685354714868;0.471306432201;0.1701700317627;0.5627429228713;0.1927036002875;0.237629069476;0.01025703782028;0.2129792227727;0.08760641336624;0.3360877405528;0.1730795088716;0.3590652264612;0.3957317130449;0.01820091693245;0.264719776396;0.5344213946398;0.4930169156642;0.2688130682516;0.5256669549575;0.1843736103845;0.693122858373;0.0203475662454;0.04308349693735;0.04579181879826;0.1528424538848;0.02859224832811;0.02648844538396;0.034248352898371;0.6654120126791;0.555421692706374;0.1629646047988;0.08224173810183;0.5005464873726;0.323676455505;0.1328108117224;0.08834807505886;0.4875871132908;0.6688123485492;0.1007329094389;0.3828895665511;0.2970834065072;0.6782939850983;0.225041343924754;0.08681364094058;0.4857412151822;0.1578052520926;0.474163477922;0.232483570913;0.8526355215424;0.2050082405925;0.5675000110289;0.3478204441873;0.2463004843796;0.3398437712073;0.2216269874815;0.08314449100064;0.09240562602513;0.0202072854399;0.4755227069873;0.2975560311205;0.6333289291288;0.1318111316607;0.7629296005667;0.5351487669133;0.5053813219225;0.70596377383;0.2893668615284;0.009833597103813;0.2878671559674;0.1090359052353;0.06469822168154;0.1384028746196;0.4408084414333;0.2545494708626;0.09544925142572;0.08942758333529;0.204638130934;0.5530264372789;0.6204690244608;0.7585981347;0.597964957701;0.2587748156684;0.0635545345712;0.7592167185886;0.08027290687755;0.149699044103693;0.2546062112695;0.08876936448269;5.782065047766e-05;0.6227560312448;0.4648252562006;0.06208053576679;0.4532101188261;0.9572758012209;0.6486784982858;0.900860343564;0.2131517719238;0.360818302678625;0.3582437161301;0.02595496276835;0.132879140812;0.3160780010295;0.3592318060005;0.09113528461479;0.1665754002746;0.3399450397899;0.634179390823;0.4269777789021;0.2250509940271;0.3183994045851;0.1312851677049;0.7567898181666;0.1504388378994;0.2578632199268;0.2637806906115;0.2413956662012;0.007689077966301;0.1634241898796;0.2618711551678;0.005482616689063;0.2748377552181;0.7588184108189;0.03145531865782;0.155099220187;0.5287499648319;0.4321852649972;0.3142090142835;0.04403971814801;0.1800482346744;0.1077821723599;0.12158666071;0.8993750009705;0.08071140253435;0.4883312977678;0.05757443422728;0.3819888234745;0.4225146122482;0.1855902554736;0.3549450424845;0.09839175269457;0.1134794658911;0.03970164201629;0.2958541844996;0.5410194230283;0.08873056313505;0.5334310102325;0.04317348144483;0.7658951024329;0.1818661470581;0.703752522058;0.4985325757836;0.006352560008434;0.3129982500171;0.1193196920392;0.08986445031793;0.2131418886298;0.4860797661602;0.05388211169056;0.2963168438038;0.2874852420859;0.2320473838982;0.0109784590973;0.1107477283645;0.2334311679472;0.1246292084755;0.24222866096;0.2307677495625;0.003879838589081;0.2131554311213;0.3166812582203;0.3348351840058;0.1711908033736;0.1758581350306;0.2408981676341;0.187906840131;0.1146363371325;0.04704632406068;0.2275276606434;0.137764482488;0.146127721719;0.1102194391156;0.241907244051418;0.5934233441855;0.3168167825684;0.03412858976129;0.2412461275082;0.167243394515407;0.3144629708754;0.4723864091458;0.04640059146332;0.1179749192794;0.3014803875488;0.7419391388287;0.292876383167;0.2953958365432;0.25427955201;0.2216338452844;0.02546029524711;0.438265399802;0.4680672496968;0.7363243116106;0.1004190569831;0.05657219688093;0.190044019689;0.206290200978;0.4250336796478;0.1839651956686;0.3737686881513;0.8755193831775;0.0470569049115;0.5030411425581;0.2066631845177;0.3045494404977;0.3377268626515;0.1331357453785;0.5491052803425;0.341495494814;0.966825249489;0.1229147688175;0.07292849915651;0.07785002033885;0.8174463299657;0.1374097736808;0.8742517300663;0.1498494390953;0.12339697867767;0.5352148848389;0.1021566661352;0.4958611807992;0.7765376044347;0.2973542158961;0.02692936660232;0.07808195744675;0.175531461592;0.2134595229198;0.0163838238255044;0.7604899672082;0.1137195538094;0.102150679362;0.2959302183774;0.2326857278804;0.2733908663622;0.1823877568349;0.2613881427343;0.08882820927737;0.251230608165729;0.6699063894316;0.9255241851348;0.2697530029113;0.00131826673728075;0.04498297136827;0.1543709727171;0.08041160497798;0.3849621088368;0.4420264140471;0.05519430794576;0.6200075193297;0.3069710508825;0.1069340815798;0.3056878975815;0.3296637159022;0.1786495752457;0.0379835369883;0.3229838978746;0.113983763340201;0.09132861151399;0.01106915857257;0.06620118997735;0.5818082423466;0.1472723711075;0.1275264425882;0.3125206851506;0.01865299583965;0.5201615598698;0.6080031169827;0.7575685170021;0.9582865156661;0.4752757959038;0.4379099035646;0.3806392057651;0.00161585551405;0.184784602221;0.2575759907256;0.6349495359788;0.02844022584856;0.1754420041376;0.008307240172974;0.5504095628447;0.1620462683545;0.335840678056;0.1340328984699;0.8385056331072;0.6972069975419;0.1356025270768;0.485550495961132;0.2182051783885;0.2483903765033;0.4550713214612;0.6328498346911;0.049586164928614;0.007434944237864;0.2375562145091;0.2361351309608;0.382395156668;0.1632440830296;0.1410693403126;0.8711636306402;0.272057075727;0.09291249508148;0.3565872029167;0.1206889070493;0.3613614573835;0.1421665365939;0.4939365471987;0.3314534338015;0.06125696311978;0.5576793214298;0.4315337508543;0.2698336849786;0.351670079742;0.4261461684225;0.1435831662558;0.1279347309053;0.00167555980237266;0.4164838456113;0.1828251129434;0.6834211165622;0.1462464332194;0.4682258584404;0.5840632896159;0.4210271087184;0.02144413293805;0.2282605649897;0.1029146575128;0.2458785913997;0.001930019755086;0.235263937394747;0.1122077201677;0.4524721302617;0.3376855320565;0.2901463662648;0.34812390375734;0.2235937001845;0.3303780656613;0.2793967371258;0.7260418410825;0.0844661994343;0.0753727559255727;0.1792282979963;0.2646858842414;0.3670131117845;0.3052171809555;0.4139463008718;0.2226200887465;0.1602302119067;0.2927855220764;0.8077575416928;0.2044858303945;0.4870812729276;0.4296862782976;0.2475571430104;0.02510075870728;0.1590594242188;0.6510132244561;0.7589983981611;0.1913072834208;0.3928390592079;0.5875989816217;0.1398955869235;0.6760064813209;0.05826058954354;0.1541652296449;0.3435084004309;0.02475163196394;0.177714884725336;0.2853521430027;0.4129682159108;0.2593119530498;0.127837921976;0.07249869491451;0.2141001599157;0.4150402519308;0.6868037897895;0.1570001465996;0.02672865719844;0.2727024235979;0.2757364527863;0.5077550880625;0.8455560673889;0.5812789674234;0.3298249639708;0.3609853026321;0.4808433242395;0.2628998394567;0.6275936623102;0.1749396808174;0.4415189361748;0.4277031639377;0.3386523928647;0.1981413925307;0.5078277534891;0.2868307466592;0.6106899224504;0.1249970787945;0.3077816809637;0.3067338929273;0.7270133545552;0.0928861094992;0.4733622463763;0.673158066102;0.466233129895;0.4528028518593;0.1856370079079;0.3404023960282;0.06795763276484;0.08445551626824;0.01886805299983;0.09367658382211;0.4068131113129;0.09782269729557;0.469582795533;0.1864375107199;0.462738969972;0.355167796727;0.07069645828617;0.1699110982015;0.125705536481971;0.09434114678451;0.1629238412433;0.05181615909039;0.4791215292559;0.6742857824969;0.1012238847945;0.01221291311695;0.6561449135393;0.3393878297435;0.4618157210203;0.2184380860979;0.1121008088043;0.2814810842305;0.9084572466701;0.4595721616292;0.05030669192184;0.4910250526895;0.4183364179934;0.3976490153358;0.4329062423056;0.7331804835558;0.5495032807743;0.136332768884151;0.08848245437265;0.1318734573254;0.09178096191326;0.5543378869086;0.3914219172092;0.4068084907552;0.08424305205777;0.8591801637384;0.7890443105095;0.09237534820933;0.6781487470298;0.2814426958628;0.476353177697;"/>
			<col name="k" type="6" num="0" prec="13" plot="0" width="100" comment="k" data="0.09393134112495;0.2832668865277;0.4360617901833;0.2726545648623;0.2192858882687;0.3462530557597;0.06246124520259;0.2066221765279;0.2942085051454;0.2324633144473;0.3153180108897;0.5112887320408;0.3495991442464;0.4404303624574;0.5712687256258;0.07674019403421;0.466241152505;0.6755097497339;0.2879680279629;0.1465464526442;0.3339199104189;0.5210691979758;0.3346143163004;0.3576767802378;0.1488596919477;0.4781674576972;0.152892311162;0.2832768943217;0.282046653273;0.102426763091;0.337806527051;0.301042536923;0.08044955202055;0.01161738784783;0.1716644377291;0.5031383352474;0.03016623883106;0.5720899118473;0.6944552731826;0.6015178296784;0.3064229457026;0.3620842895819;0.5303603601694;0.3699431830303;0.6605505926533;0.4017320648814;0.2746231368408;0.398673959848;0.5829604821876;0.07038650999564;0.697832683083;0.1345882588704;0.3033501427896;0.1212226263145;0.6288827044921;0.06226507008792;0.4872775044153;0.210090355513;0.5889055863951;0.4114596541029;0.4041595780692;0.2280154435096;0.572915760203;0.4539652130521;0.651879709352272;0.4082354605561;0.4662831488135;0.5004863104093;0.6230594530966;0.4160994182862;0.4240289343717;0.3673080778168;0.4587996343826;0.448723443784235;0.6165271497612;0.3875802573882;0.3123511346442;0.1927307628;0.491689207385;0.6358418111695;0.3821964862564;0.5608371599808;0.516919057118651;0.3534769794765;0.4263499013181;0.06313134141074;0.5554095940513;0.3183272857186;0.3807162872751;0.1268920999043;0.5486778108281;0.5687407997621;0.1863514442266;0.714112022452;0.2006170580907;0.2564661369222;0.5131768933522;0.5132191763522;0.4537841376304;0.07776242501327;0.2841418085018;0.4952400497067;0.729725701435;0.2707695709845;0.2201859823756;0.2293252974682;0.3332057649619;0.3459737266159;0.148757748575679;0.1388175852131;0.4670707933344;0.4759189013774;0.3980036343043;0.3415697379679;0.4978624200117;0.6538257203271;0.2881369088478;0.2180884100597;0.5049357353883;0.3368268200229;0.2853061574482;0.5109613307038;0.4868936538035;0.3299028803429;0.3444213351276;0.2776097351134;0.3959236546338;0.5539712385417;0.1581114755376;0.6042854420917;0.3510477261345;0.2506916356245;0.4030294181776;0.6566321068339;0.358421438193;0.5100704527577;0.512063840203071;0.4629747728838;0.8106349104;0.5514887842706;0.1472125476577;0.603916812259142;0.3348462755281;0.3217006746654;0.4311642329268;0.4103889409648;0.4810113825193;0.3817024200601;0.2807351469;0.3840956361301;0.4432597060863;0.4488882534878;0.407839358756;0.3520191304509;0.1809010071873;0.1043898517253;0.3919400771672;0.492934737812;0.839605137949;0.2089770495161;0.4102717290528;0.242689556861;0.736163520218046;0.3098153489304;0.3340262531051;0.655066335063;0.3208065376852;0.593921820717;0.3185166345265;0.2816204532219;0.8423392403118;0.3867195106006;0.4452588127477;0.5707869314774;0.2051576585521;0.6373754809937;0.4339625611552;0.2400732814447;0.234444828892;0.5734547189939;0.593511733455;0.7980717666395;0.5550314092162;0.282826660622491;0.1387441668203;0.2863499050192;0.4884452400368;0.6871994705752;0.4390343003935;0.6863755955377;0.6469110835644;0.3630678804064;0.3795427802514;0.6863319268238;0.44366480407;0.497971276243;0.4921460540489;0.271611584275;0.45212776284;0.662823852663085;0.355325485241;0.5783862692381;0.4100942983773;0.3435823724895;0.5650796129069;0.7266145618624;0.578771341996679;0.6384124905504;0.406343252047231;0.0929170206024;0.477992037932286;0.3898611665742;0.4215452438358;0.178173652632429;0.596718054488036;0.1049663456044;0.6892088627368;0.2398894517773;0.6062147491963;0.5355471342722;0.4890943400078;0.3529137233608;0.7443706832558;0.3228785674571;0.2208539207139;0.2138999819294;0.4743379732277;0.4075639084549;0.289105767453456;0.4059934583229;0.6180101927487;0.4806580127795;0.6016310950138;0.4678010035834;0.4546902433827;0.262959601716644;0.2986167076702;0.2172967080951;0.7035702240398;0.228808077352443;0.4893527534747;0.5953894711636;0.2759051255727;0.1690961230168;0.471668466766;0.3188062276479;0.4099092974848;0.4211800192694;0.3516366342859;0.3800915754613;0.523720968824017;0.818325298394;0.3490849976854;0.3237153849915;0.4287951866478;0.2197234563519;0.4657444237076;0.521787154847;0.2435465943302;0.1282508739812;0.7121179727096;0.267667539048;0.2136365846125;0.7149046062759;0.2270987440674;0.4677105343352;0.2452987227063;0.7329792005712;0.4974522563768;0.4157435991139;0.2128163198015;0.5382510808473;0.1172546957931;0.3302094929534;0.516091101178;0.06221815392043;0.2043828533267;0.6829597884352;0.3571478054175;0.5045376478804;0.0878535770571235;0.1005540079229;0.3107277295236;0.4572570464413;0.3403702069798;0.5663054136224;0.5655281784058;0.2042684981389;0.5641719423252;0.4589593172246;0.747976107625;0.3695425339892;0.6234832077407;0.4348024708846;0.3600314327891;0.2971374037484;0.6911933513085;0.5335198828357;0.515203431269;0.363548358649;0.701517795986;0.4220833426424;0.2689304270477;0.4145723233444;0.221580915876;0.293113787603029;0.6315542317196;0.696994753505;0.7290656448398;0.4519421716033;0.668987109612118;0.4105287455691;0.5838819341296;0.3795487568523;0.207515321723785;0.7297818091098;0.2790222023578;0.5402951303056;0.6027307293987;0.6624786643903;0.1660727763662;0.2348405361377;0.4275425517138;0.6503356937596;0.1658303693613;0.1725577582404;0.265092915799704;0.7228626721848;0.1051351493595;0.2376755334553;0.6741107253333;0.1808753957929;0.3708290070028;0.09846004296292;0.3482496578504;0.4952313586625;0.4291408938689;0.1385888650091;0.4591412047525;0.7325473763094;0.5907672433025;0.5195454319858;0.3987180647345;0.2374490129428;0.5903558571096;0.1726423212086;0.3684410755514;0.7566510818188;0.09947294088212;0.5670420246381;0.1742195929853;0.2127750514696;0.04912204526492;0.2855840662823;0.2052452282082;0.2499760980252;0.8135928047069;0.4410470198561;0.668932285562899;0.4578508479939;0.6361198454057;0.4054412227172;0.7169087689787;0.6110518359127;0.2935371349136;0.2974585181005;0.7532321728408;0.7294379070755;0.4761907776615;0.4332847268581;0.09794487221173;0.7231957843958;0.8405608350863;0.7527496190574;0.1972046751818;0.08722064594406;0.5592466606911;0.589364022894;0.7072868589682;0.6619760519286;0.08692296042176;0.2323531604598;0.5196410489679;0.4192882426085;0.60096858193;0.5793540032418;0.4671898801975;0.6682248886158;0.5753434424588;0.1468549864413;0.1823001893364;0.343032241566741;0.4168638663166;0.2175351709021;0.2236693207035;0.5601219442913;0.6732651407391;0.4503128234108;0.7604221940112;0.3558209071506;0.5485166667179;0.6389731081428;0.4663698229744;0.3579984880404;0.6034201536152;0.6746877350708;0.1839729721377;0.07216822606156;0.1625646262796;0.438844234541;0.5169765407596;0.3678557127444;0.240524569602;0.5217633308997;0.5022203175613;0.1705259258987;0.3279348491944;0.6975763636133;0.4858641590638;0.3898229058844;0.4202406244771;0.7740105508318;0.3613985218996;0.8542972657232;0.1449775811902;0.7051778213187;0.303756620792182;0.642485727515;0.5161754843505;0.1536293613975;0.6765538117316;0.1544416979023;0.6459602067609;0.137438840598;0.2035985276006;0.6805615575831;0.1147600082815;0.2407355160222;0.07227316694983;0.3493650883641;0.3350611576271;0.164698914868;0.3381281397812;0.62534825884678;0.4652110410259;0.2007152447532;0.5487660648674;0.5164617424877;0.3085824871417;0.4040745060714;0.3456417830025;0.6402413462389;0.748265943148629;0.2657304111147;0.6450938923235;0.4283953324634;0.3262238202624;0.6025560296349;0.4110947516409;0.3141095180586;0.584656380722;0.6948877835427;0.3164949665365;0.5015757873259;0.5642447068925;0.7452135699844;0.298811060886959;0.4968320480437;0.2619071462118;0.24454990448;0.1283879502174;0.6335839985293;0.4858419044031;0.3070742835842;0.7977478828614;0.6438785814829;0.3817676979499;0.3943582113955;0.3988038240575;0.3431020939617;0.430231141232;0.5092182696887;0.242734136937;0.2623339717187;0.496424427884;0.8091612614624;0.8308767518089;0.683547965774;0.363173844496;0.6692187424552;0.6183580780378;0.2568635131243;0.3954415448213;0.7601149212669;0.5458881130954;0.336541878988;0.3750104326641;0.3506682864783;0.8395208511895;0.4018619578061;0.5559594994814;0.65904121540457;0.2492929818438;0.2742322411783;0.242142975474;0.2853119078214;0.609196322198;0.4475943022772;0.6022394614569;0.725524123844;0.7237105047762;0.7302368884007;0.3640242293085;0.8082967576047;0.6846600360216;0.4070582928497;0.5762393407714;0.6870320820898;0.2936136190303;0.3509153178152;0.3160313943109;0.5395703474694;0.7890837347596;0.5098280864972;0.3939263716401;0.4385911646408;0.501140398442;0.9070944760935;0.2805736851837;0.5103822079893;0.5851531655952;0.8253751257785;0.7715106273796;0.4654900045146;0.4582574109228;0.5526331356759;0.6651661191863;0.2573111567964;0.6291312891287;0.6638127296237;0.3141651761249;0.2606393502887;0.3132059132279;0.3098575915163;0.2886924011922;0.3333629497525;0.4890797934643;0.6753642179442;0.9004228477465;0.7611441783161;0.2434347152349;0.7876892907531;0.3695719100214;0.5993044811797;0.4566520784867;0.2789852600862;0.2588666157909;0.2402173285577;0.3990139327354;0.5278016211299;0.7591243026736;0.6176521833511;0.2424426645603;0.5765718634996;0.6070315182581;0.4916367263878;0.6179935631311;0.6226510478294;0.1973303760813;0.5967355912116;0.8338333244531;0.3262482387175;0.325746566539;0.5044296966564;0.731730086054;0.3491985862658;0.6673151574708;0.7865653510325;0.14047473678;0.4387576707836;0.1905667522726;0.6169478733038;0.257753441301;0.5883125799677;0.5040540670544;0.7862868463422;0.2830808008755;0.573411861976689;0.4895587568025;0.469849645833766;0.6862950060058;0.6318834891106;0.2881732607249;0.6530900546754;0.4079451576227;0.8547876174354;0.5608645315046;0.5655053663758;0.6014484009424;0.3369231760025;0.659415032236;0.379021951908;0.513548205455277;0.2279879229584;0.2373470068923;0.5399402323354;0.3108107874722;0.6698186465137;0.7396390530115;0.7535189715102;0.6143874319549;0.2867660010432;0.1968805827358;0.2744409350967;0.6537648884366;0.4675873166069;0.4963803117366;0.5659461238562;0.7113442031515;0.4304972140062;0.6198982518788;0.5966755480879;0.1745909011153;0.2936730582983;0.3907302165059;0.4790821414858;0.5785809994246;0.8639700793168;0.481970471086;0.585157451982;0.4242920199702;0.6399506907545;0.4970701762478;0.7051542922936;0.2336418145705;0.3464789481636;0.5323652983478;0.7078010484188;0.1681998038016;0.06455963774881;0.7414808014587;0.4735166639795;0.5285690681772;0.5543812663172;0.2903957203561;0.40032803192063;0.5730484249254;0.646564202918;0.1869024867975;0.4181733933171;0.6656033417599;0.2986082226067;0.03230914120164;0.4323199054714;0.6697465229367;0.3987201821113;0.382800931509;0.332178961694221;0.4336289004822;0.3562719191933;0.7108359135336;0.5616905825146;0.4914782341492;0.3092457623436;0.3347259440291;0.3375796061982;0.3853530410801;0.1995896375502;0.2522026200784;0.5046140618;0.7628750902516;0.6710581832142;0.7624588992468;0.4280172711497;0.4881559196096;0.4218430247923;0.7540592379085;0.3180738807469;0.4300836695236;0.658761335739;0.6008024438413;0.3384678845692;0.6124325518099;0.5654722068736;0.2354069089112;0.5308118673425;0.4120389773806;0.4543544842699;0.8561491614859;0.5816134770219;0.4328444347416;0.1865002066015;0.1703107279275;0.2647717711397;0.2974790149191;0.3922470823298;0.4079240954052;0.2229759477561;0.5880701807744;0.2447032934853;0.5561223836805;0.3437708837889;0.1254237618244;0.5280957853962;0.1689701928183;0.5664411287948;0.792411211057;0.6993378066912;0.5242565141037;0.4701285996088;0.1158459372725;0.2976495639545;0.4700560366048;0.5720719957756;0.3216182278181;0.5646024904413;0.4786443836728;0.4420102489365;0.4919912234994;0.5853261434404;0.47397490595;0.6168502735879;0.8704893250933;0.1028014944493;0.2441483154815;0.5559224755728;0.8864915367462;0.2839398493041;0.3889999603037;0.3252889690123;0.5856073340676;0.7603550003966;0.4153161709665;0.3549233670127;0.1967461678985;0.639341544433;0.7738938276142;0.6058438635068;0.6943419596168;0.1564438263097;0.7860738717705;0.474641859242566;0.6292943833488;0.8427122814558;0.2018208120881;0.5777802057825;0.915744637296457;0.3810658513806;0.1859143002712;0.6528231758726;0.3186941425618;0.4545117079536;0.3790583568591;0.2911601136073;0.8747845796779;0.690886810619;0.7399330162188;0.2051139424926;0.8270448173601;0.508250113109;0.4516475778689;0.7272616101044;0.6565160757829;0.7983961294343;0.4929310227978;0.4775210936301;0.5290758848734;0.4913046577598;0.3590972528824;0.5640848113862;0.6217808107532;0.5095186135757;0.2129947899194;0.6028013339208;0.5946783405197;0.5461638105357;0.7779360368682;0.300745279755;0.3370970018178;0.6317717779433;0.7197753699351;0.8790192008364;0.6163911926383;0.2419669781609;0.1826154845359;0.398874170406118;0.4478151430441;0.1677080449418;0.6989867953623;0.2330674990041;0.5509875653907;0.8023218287437;0.3763829115218;0.5097012718362;0.7201712118234;0.54735288848081;0.03690717367879;0.6167768169063;0.4308885307462;0.3623265551837;0.3648959987812;0.7907609999674;0.4376285913879;0.5451884727361;0.4788878088682;0.363154363839198;0.3486168526884;0.3167770182467;0.1620677986265;0.87398650243766;0.3614141699594;0.1643823085675;0.1000536572912;0.6946749221301;0.6832800574341;0.6592623900851;0.5411932043068;0.2277582713293;0.2338354032965;0.1176392681051;0.2398673801614;0.4554484138925;0.2232675791587;0.7122223107243;0.300957151011503;0.4875020872226;0.05754238987853;0.7694865298768;0.3504869155958;0.7034846814642;0.4774094961198;0.6291739248665;0.1689247982329;0.262810271203;0.7748424250105;0.102956421137;0.1153665412743;0.4649005849567;0.3443906900972;0.4576385392007;0.4108338028579;0.7499661343567;0.5840247306765;0.07456895341123;0.3428304671214;0.7314386502711;0.1745572686569;0.3910846255267;0.6175906873208;0.8281443983993;0.8201833234401;0.6621962900688;0.603540187484;0.2859459954901;0.66000027794286;0.7808282420848;0.5059780324144;0.5335184839219;0.2118367116364;0.449137621559854;0.4342321699695;0.4899170492918;0.1706045604012;0.2231876425974;0.2676895608729;0.4959172010135;0.1235345267964;0.2928788598201;0.4542924577632;0.4674354613471;0.6321002472142;0.2787594328744;0.5093964326348;0.6557043070322;0.3351417812303;0.4067084956648;0.1619781148804;0.7905081997942;0.4599497972366;0.6002997344692;0.4268295641238;0.2840822545555;0.1899177621586;0.901484561960096;0.7000003007269;0.7470292082203;0.6398767374887;0.9313354117637;0.3315322919861;0.5515151822563;0.392727237988;0.6252121428445;0.7744495434576;0.524644502383;0.7513293954913;0.2200803444742;0.488481168734835;0.6227224580819;0.4539249051135;0.716642726197;0.329499466162;0.524909928069699;0.3771664102055;0.6457094360367;0.3597025231928;0.06175715821258;0.8529654666536;0.552555827047997;0.07814580253824;0.8319364025539;0.1579517321838;0.30309780702;0.6728359151394;0.5313037881358;0.7845079637955;0.7472467523226;0.3935265427355;0.5979023298679;0.6830552170219;0.6049174974564;0.3527458749322;0.3270032202181;0.5777472390143;0.5366803876256;0.2959986288638;0.8687268278186;0.3613664377402;0.5337738595389;0.6695294476575;0.5382059709962;0.3323855117373;0.4690140870714;0.7450876097595;0.9045222922594;0.813214673935668;0.4881225249559;0.517096315671;0.6509809057722;0.4548755763695;0.4667211814096;0.4430612160289;0.6086837614586;0.4795432635612;0.2231392898689;0.2594318395172;0.7221963636812;0.2201620522424;0.4586192484268;0.215963431209;0.05628814896048;0.4789824887177;0.532063752903;0.3665230489219;0.5231439142103;0.2721044903411;0.4780835722161;0.8024788452395;0.5231948838086;0.1564068686474;0.4439126583804;0.3058251234686;0.8116964133343;0.6094257313208;0.8412956229383;0.8037297192307;0.8003658400688;0.8597850969059;0.4781516536896;0.6497941008673;0.4322120285337;0.3295672220948;0.4531288284764;0.493695090153;0.8420096283518;0.3060683103963;0.2567440813441;0.4341021597912;0.4008524484615;0.8110699944269;0.3391492579495;0.6984595175129;0.4127662557025;0.7080331488005;0.5881289523834;0.2047027112598;0.678607635419;0.356229600506761;0.4546675672815;0.4436891365321;0.6310910383001;0.5319318287791;0.5962923048619;0.4049594590046;0.7008045551615;0.7520370577374;0.8294815558226;0.4146990757081;0.2507279189902;0.8831990727954;0.9475628627845;0.1511338048802;0.4536676699242;0.1564136233612;0.7786867758424;0.1411511333227;0.8037177379567;0.7154513840884;0.5202345108178;0.224095697832;0.258831587903611;0.6450800533994;0.6068234068141;0.1198237646357;0.1490376302927;0.951553618829;0.4690036643234;0.6615050814037;0.4220904730652;0.5141913557856;0.4097250935445;0.3690766123953;0.8638668014492;0.6486612301814;"/>
			<col name="Signaling-BasinOfAttraction" type="6" num="0" prec="13" plot="1" width="170" comment="Signaling-BasinOfAttraction" data="0;0.002;0.016;0.022;0.037;0.062;0.002;0;0.001;0.186;0.192;0.052;0.025;0.079;0.027;0;0.201;0.242;0.044;0.003;0;0.173;0.412;0.025;0.009;0;0.013;0.111;0.001;0.043;0.095;0.001;0.001;0.001;0.002;0.004;0.237;0.086;0.038;0.182;0.099;0.036;0.007;0.013;0.185;0.154;0.025;0.03;0.009;0.12;0.018;0;0.008;0.438;0.04;0.015;0.044;0.067;0.208;0.102;0.056;0.455;0.006;0.012;0.272;0.152;0.214;0.129;0.022;0.15;0.182;0.031;0.117;0.047;0.004;0.001;0;0.033;0.246;0.362;0.198;0.046;0;0.202;0.004;0.03;0.002;0.009;0.022;0.469;0.001;0.369;0.005;0.036;0.008;0.4;0.578;0.277;0.344;0.044;0.098;0.067;0.194;0.402;0.142;0.012;0.087;0.081;0.054;0.431;0.11;0.355;0.205;0.017;0.423;0.232;0.037;0.116;0.008;0.104;0.006;0.136;0.293;0.003;0.128;0;0.011;0.006;0.093;0.2;0.091;0.337;0.241;0.439;0.129;0.095;0.041;0.014;0.031;0.379;0.017;0.061;0.411;0.007;0.041;0.517;0.046;0.039;0.321;0;0.165;0.195;0.47;0.117;0.221;0.011;0.234;0.021;0.009;0.234;0.207;0.128;0.013;0.288;0.031;0.041;0.044;0.053;0.542;0.423;0.173;0.295;0.18;0.143;0.06;0.003;0.132;0.175;0.028;0.062;0.284;0.113;0.004;0.097;0.348;0.454;0.535;0.677;0.012;0.227;0.004;0.444;0.061;0.002;0.097;0.023;0;0.011;0.15;0.108;0.453;0.027;0.074;0.002;0.018;0.331;0.112;0.095;0.14;0.051;0.173;0.074;0.033;0.063;0.26;0.208;0.165;0.068;0.198;0.019;0.002;0.304;0.591;0.038;0.015;0.09;0.235;0.048;0.118;0.242;0.165;0.442;0;0.057;0.302;0.041;0.323;0.5;0.026;0.244;0.704;0.485;0.083;0.221;0.014;0.36;0.031;0.113;0.005;0.179;0.086;0.247;0.005;0.138;0.299;0.034;0.103;0.12;0.005;0.448;0.507;0.04;0.12;0.227;0.116;0.075;0.65;0.481;0.058;0.079;0.127;0.544;0.641;0;0.135;0.091;0.539;0.037;0.432;0.24;0.415;0.075;0.12;0.003;0.002;0.089;0.01;0.09;0.209;0.182;0.014;0.396;0.201;0.462;0.032;0.155;0.217;0.075;0.537;0.072;0.004;0.327;0.14;0.672;0.51;0.236;0.118;0.132;0.145;0.148;0.125;0.64;0.081;0.245;0.063;0.434;0.007;0.016;0.535;0.501;0.041;0.365;0.024;0.249;0.006;0.157;0.025;0.329;0.012;0.396;0.026;0.244;0.14;0.086;0.571;0.288;0.005;0.463;0.093;0.163;0.237;0.339;0.208;0.006;0.413;0.41;0.27;0.652;0.372;0.127;0.205;0.155;0.046;0.002;0.066;0.088;0.047;0.176;0.19;0.525;0.096;0.137;0.356;0.001;0.452;0.754;0.111;0.282;0.092;0.118;0.002;0.048;0.061;0.06;0.39;0.159;0.455;0.365;0.534;0.067;0.29;0.022;0.268;0.056;0.592;0.042;0.084;0.266;0.143;0.148;0.061;0.009;0.106;0.247;0.519;0.185;0.018;0.101;0.138;0.182;0.13;0.142;0.446;0.299;0.542;0.186;0.049;0.034;0.025;0.104;0.745;0.01;0.241;0.057;0.306;0.059;0.671;0.105;0.072;0.105;0.383;0.342;0.139;0.417;0.421;0.341;0.137;0.203;0.61;0.161;0.419;0.52;0.207;0.303;0.001;0.592;0.187;0.068;0.25;0.503;0.089;0.213;0.218;0.189;0.391;0.288;0.02;0.084;0.133;0.061;0.104;0.011;0.561;0.15;0.034;0.216;0.011;0.217;0.176;0.223;0.288;0.59;0.831;0.669;0.128;0.375;0.277;0.063;0.29;0.004;0.3;0.417;0.25;0.179;0.045;0.055;0.116;0.043;0.581;0.164;0.452;0.503;0.057;0.001;0.073;0.033;0.073;0.49;0.884;0.289;0.192;0.12;0.4;0.579;0.296;0.559;0.14;0.464;0.766;0.253;0.567;0.527;0.262;0.014;0.112;0.326;0.154;0.317;0.453;0.172;0.735;0.37;0.367;0.212;0.462;0.272;0.315;0.254;0.429;0.261;0.002;0.072;0;0.464;0.427;0.099;0.191;0.13;0.117;0.613;0.575;0.006;0.179;0.182;0.415;0.439;0.034;0.296;0.343;0.1;0.195;0.142;0.334;0.144;0.023;0.259;0.096;0.629;0.82;0.441;0.722;0.675;0.181;0.66;0.011;0.294;0.001;0.413;0.603;0.351;0.516;0.345;0.635;0.239;0.079;0.131;0.78;0.62;0.542;0.142;0.158;0.15;0.185;0.661;0.307;0.105;0.558;0.035;0.215;0.612;0.004;0.143;0.07;0.402;0.76;0.265;0.209;0.295;0.304;0.438;0.693;0.378;0;0.004;0.213;0.74;0.03;0.529;0.785;0.111;0;0.665;0.275;0.619;0.191;0.291;0.287;0.109;0.405;0.06;0.018;0.489;0.138;0.346;0.202;0.527;0.071;0.581;0.021;0.132;0.447;0.319;0.214;0.331;0.248;0.008;0.195;0.723;0.48;0.552;0.007;0.018;0.096;0.166;0.346;0.893;0.213;0.519;0.391;0.144;0.061;0.534;0.164;0.079;0.136;0.597;0.291;0.174;0;0.206;0.649;0.754;0.015;0.083;0.145;0.539;0.054;0.033;0.27;0.739;0.034;0.026;0.112;0.272;0.233;0.594;0.415;0.463;0.446;0.822;0.124;0.077;0.102;0.027;0.001;0.458;0.64;0.307;0.679;0.252;0.015;0.392;0.431;0.029;0.537;0.355;0.644;0.856;0.513;0.252;0.394;0.028;0.374;0.066;0.118;0.448;0.621;0.142;0.026;0.175;0.616;0.003;0.514;0.628;0.474;0.594;0.764;0.004;0.615;0.373;0.379;0.276;0.005;0.101;0.41;0.022;0.205;0.543;0.098;0.178;0.099;0.697;0.153;0.404;0.185;0.306;0.743;0.238;0.003;0.666;0.54;0.269;0.002;0.204;0.525;0.308;0.26;0.207;0.712;0.419;0.059;0.775;0.263;0.503;0.04;0.097;0.038;0.048;0.413;0.657;0.295;0.527;0.123;0.266;0.428;0.518;0.577;0.253;0.079;0.181;0.27;0.516;0.142;0.224;0.245;0.29;0.681;0.613;0.309;0.133;0.556;0.607;0.351;0.656;0.545;0.008;0.299;0.154;0.421;0.355;0.731;0.214;0.726;0.491;0.821;0.169;0.331;0.371;0.189;0.236;0.393;0.606;0.066;0.478;0.006;0.602;0.084;0.42;0.367;0.409;0.605;0.319;0.536;0.691;0.01;0.599;0.096;0.249;0.163;0.003;0.078;0.084;0.776;0.423;0.588;0.619;0.16;0.018;0.307;0.176;0.374;0.232;0.872;0.079;0.79;0.653;0.027;0.066;0.591;0.654;0.467;0.046;0.353;0.096;0.098;0.487;0.233;0.012;0.441;0.359;0.02;0.641;0.838;0.411;0.269;0.575;0.626;0.106;0.517;0.566;0.559;0.148;0;0.714;0.553;0.503;0.54;0.583;0.722;0.049;0.333;0.059;0.038;0.442;0.286;0.707;0.403;0.353;0.528;0.584;0.434;0.004;0.011;0.543;0.495;0.811;0.553;0.31;0.545;0.334;0.515;0.401;0.848;0.746;0.365;0.551;0.424;0.574;0.15;0.28;0.167;0.368;0.731;0.565;0.036;0.347;0.209;0.76;0.23;0.387;0.542;0.042;0.565;0.737;0.627;0.491;0.702;0.516;0.271;0.582;0.001;0.833;0.049;0.138;0.49;0.131;0.27;0.578;0.564;0.475;0.207;0.453;0.439;0;0.248;0.53;0.702;0.003;0.035;0.233;0.374;0.791;0.096;0.229;0.124;0.694;0.502;0.466;0.01;0.86;0.014;0.264;0.258;0.547;0.36;0.363;0.612;0.456;0.041;0.047;0.239;0.434;0.738;0.024;0.518;0.637;0.374;0.261;0.161;0.656;0.488;0.292;0.367;0.394;0.548;0.298;0.433;0.406;0.542;0.074;0.498;0.425;0.459;0.488;0.534;0.1;0.629;0.944;0.382;0.352;0.489;0.759;0.347;0.523;0.007;0.819;0.793;0.779;0.332;0.571;0.3;0.438;0.435;0.529;0.345;0.351;0.165;0.485;0.588;0.458;0.43;0.471;0.467;0.212;0.434;0.087;0.472;0;0.399;0.451;0.586;0.791;0.017;0.067;0.152;0.226;0.603;0.527;0.381;0.813;0.469;0.465;0.363;"/>
			<col name="Hybrid-BasinOfAttraction" type="6" num="0" prec="13" plot="2" width="171" comment="Hybrid-BasinOfAttraction" data="0.986;0.721;0.866;0.92;0.9;0.887;0.994;0.992;0.339;0.005;0.573;0.318;0.793;0.816;0.789;0.993;0.003;0.458;0.819;0.882;0.702;0.181;0.587;0.783;0.965;0.748;0.901;0.861;0.892;0.93;0.867;0.662;0.836;0.972;0.89;0.602;0.675;0.018;0.859;0.69;0.866;0.813;0.853;0.605;0.058;0.781;0.854;0.898;0.815;0.858;0.73;0.984;0.363;0.385;0.641;0.959;0.843;0.713;0.698;0.888;0.674;0.282;0.949;0.964;0.118;0.221;0.21;0.773;0.553;0.475;0.776;0.905;0.696;0.472;0.903;0.86;0.996;0.851;0.739;0.633;0.655;0.669;1;0.358;0.919;0.802;0.982;0.828;0.868;0.481;0.992;0.569;0.52;0.711;0.977;0.581;0.33;0.546;0.462;0.937;0.77;0.576;0.743;0.554;0.682;0.277;0.779;0.816;0.662;0.523;0.287;0.442;0.425;0.949;0.448;0.423;0.743;0.548;0.96;0.491;0.569;0.737;0.487;0.78;0.156;0.366;0.64;0.881;0.69;0.737;0.834;0.631;0.747;0.438;0.734;0.8;0.805;0.63;0.822;0.146;0.928;0.529;0.588;0.763;0.678;0.232;0.908;0.626;0.659;0.988;0.389;0.625;0.079;0.753;0.733;0.786;0.754;0.646;0.991;0.704;0.294;0.644;0.879;0.666;0.945;0.812;0.805;0.921;0.436;0.292;0.398;0.654;0.521;0.857;0.906;0.916;0.558;0.751;0.737;0.334;0.707;0.829;0.721;0.803;0.652;0.053;0.457;0.313;0.805;0.756;0.527;0.447;0.788;0.835;0.873;0.948;0.916;0.707;0.734;0.769;0.313;0.519;0.313;0.594;0.974;0.664;0.874;0.436;0.65;0.871;0.255;0.791;0.753;0.878;0.549;0.749;0.814;0.822;0.639;0.941;0.609;0.236;0.375;0.926;0.891;0.881;0.639;0.047;0.162;0.491;0.438;0.315;0.494;0.658;0.695;0.903;0.372;0.436;0.936;0.614;0.119;0.435;0.488;0.721;0.857;0.593;0.831;0.832;0.318;0.811;0.562;0.718;0.689;0.477;0.546;0.805;0.718;0.793;0.739;0.468;0.485;0.334;0.739;0.198;0.699;0.541;0.341;0.251;0.696;0.36;0.656;0.396;0.144;0.112;0.661;0.889;0.461;0.309;0.525;0.547;0.578;0.861;0.828;0.847;0.821;0.873;0.815;0.758;0.65;0.797;0.951;0.388;0.542;0.354;0.881;0.806;0.389;0.653;0.457;0.826;0.842;0.466;0.706;0.169;0.486;0.726;0.865;0.453;0.227;0.392;0.805;0.328;0.827;0.568;0.771;0.525;0.301;0.381;0.462;0.494;0.833;0.615;0.921;0.466;0.943;0.757;0.393;0.568;0.872;0.594;0.854;0.74;0.48;0.808;0.351;0.639;0.034;0.532;0.673;0.738;0.468;0.625;0.537;0.932;0.503;0.576;0.59;0.334;0.598;0.661;0.703;0.706;0.943;0.686;0.636;0.712;0.747;0.8;0.607;0.226;0.554;0.704;0.637;0.018;0.267;0.005;0.877;0.285;0.632;0.786;0.811;0.649;0.585;0.698;0.553;0.764;0.169;0.506;0.448;0.785;0.535;0.917;0.478;0.7;0.314;0.679;0.649;0.588;0.848;0.803;0.722;0.825;0.757;0.682;0.09;0.569;0.654;0.749;0.716;0.801;0.495;0.849;0.057;0.541;0.442;0.795;0.879;0.879;0.744;0.78;0.056;0.832;0.519;0.79;0.631;0.832;0.015;0.73;0.816;0.819;0.484;0.261;0.4;0.577;0.576;0.251;0.821;0.479;0.083;0.61;0.428;0.413;0.32;0.629;0.508;0.401;0.729;0.415;0.703;0.309;0.761;0.596;0.773;0.695;0.595;0.707;0.322;0.509;0.617;0.706;0.877;0.888;0.41;0.732;0.659;0.748;0.945;0.667;0.57;0.64;0.627;0.219;0.122;0.33;0.519;0.487;0.621;0.475;0.654;0.851;0.542;0.502;0.637;0.561;0.557;0.277;0.747;0.657;0.038;0.588;0.151;0.319;0.899;0.702;0.832;0.244;0.8;0.414;0.073;0.672;0.53;0.52;0.578;0.116;0.683;0.303;0.586;0.407;0.214;0.742;0.422;0.415;0.605;0.2;0.716;0.653;0.179;0.551;0.537;0.237;0.265;0.581;0.345;0.343;0.146;0.651;0.673;0.624;0.382;0.167;0.391;0.255;0.652;0.464;0.527;0.567;0.451;0.145;0.792;0.017;0.256;0.952;0.733;0.755;0.191;0.39;0.591;0.559;0.648;0.887;0.514;0.793;0.664;0.584;0.977;0.63;0.639;0.113;0.178;0.183;0.159;0.324;0.803;0.118;0.914;0.691;0.116;0.33;0.122;0.645;0.443;0.475;0.36;0.493;0.87;0.838;0.202;0.248;0.436;0.766;0.732;0.56;0.732;0.002;0.665;0.803;0.359;0.791;0.752;0.102;0.835;0.716;0.245;0.139;0.094;0.672;0.74;0.395;0.413;0.43;0.306;0.611;0.797;0.437;0.517;0.25;0.781;0.145;0.215;0.716;0.705;0.166;0.526;0.309;0.694;0.671;0.572;0.513;0.184;0.891;0.248;0.507;0.806;0.074;0.767;0.238;0.776;0.299;0.802;0.772;0.329;0.5;0.715;0.546;0.647;0.057;0.769;0.252;0.069;0.425;0.76;0.923;0.737;0.705;0.652;0.084;0.589;0.256;0.515;0.331;0.719;0.379;0.732;0.259;0.785;0.402;0.545;0.536;0;0.56;0.293;0.015;0.668;0.584;0.629;0.265;0.263;0.936;0.677;0.254;0.201;0.861;0.485;0.71;0.578;0.154;0.497;0.507;0.533;0.121;0.867;0.6;0.863;0.878;0.071;0.535;0.357;0.693;0.195;0.674;0.453;0.514;0.542;0.6;0.441;0.505;0.219;0.14;0.426;0.672;0.158;0.426;0.594;0.829;0.466;0.427;0.298;0.849;0.592;0.701;0.357;0.967;0.403;0.164;0.524;0.243;0.201;0.595;0.268;0.546;0.51;0.558;0.751;0.479;0.584;0.857;0.66;0.439;0.751;0.609;0.876;0.135;0.8;0.544;0.672;0.663;0.215;0.7;0.122;0.28;0.169;0.7;0.491;0.573;0.447;0.454;0.686;0.759;0.274;0.577;0.496;0.125;0.371;0.465;0.513;0.828;0.903;0.809;0.567;0.267;0.641;0.451;0.013;0.728;0.553;0.474;0.41;0.549;0.566;0.369;0.542;0.483;0.72;0.755;0.419;0.454;0.055;0.179;0.512;0.854;0.322;0;0.009;0.086;0.08;0.774;0.522;0.333;0.56;0.637;0.269;0.498;0.242;0.295;0.054;0.363;0.336;0.621;0.625;0.31;0.594;0.119;0.924;0.427;0.944;0.396;0.786;0.526;0.549;0.429;0.345;0.611;0.445;0.291;0.367;0.181;0.565;0.525;0.763;0.787;0.914;0.887;0.224;0.114;0.047;0.381;0.751;0.601;0.643;0.718;0.556;0.656;0.097;0.395;0.123;0.343;0.322;0.627;0.297;0.113;0.38;0.433;0.573;0.69;0.227;0.48;0.6;0.58;0.546;0.31;0.198;0.272;0.152;0.58;0.72;0.085;0.307;0.265;0.475;0.393;0.434;0.698;0.392;0.281;0.319;0.484;0.452;0.323;0.096;0.912;0.625;0.912;0.548;0.512;0.581;0.217;0.572;0.555;0.441;0.123;0.559;0.96;0.639;0.376;0.451;0.144;0.367;0.545;0.365;0.56;0.434;0.593;0.109;0.2;0.52;0.443;0.471;0.344;0.716;0.544;0.767;0.516;0.246;0.433;0.775;0.542;0.664;0.234;0.512;0.512;0.378;0.153;0.42;0.168;0.178;0.499;0.298;0.482;0.411;0.405;0.965;0.133;0.667;0.822;0.46;0.601;0.623;0.248;0.225;0.456;0.618;0.506;0.189;0.629;0.435;0.465;0.287;0.603;0.101;0.34;0.342;0.039;0.272;0.756;0.457;0.219;0.448;0.528;0.942;0.091;0.102;0.549;0.509;0.451;0.631;0.61;0.383;0.41;0.72;0.148;0.72;0.535;0.118;0.649;0.356;0.004;0.464;0.435;0.156;0.334;0.467;0.463;0.509;0.605;0.334;0.648;0.144;0.495;0.156;0.604;0.484;0.396;0.473;0.433;0.452;0.623;0.371;0.041;0.103;0.283;0.385;0.152;0.484;0.435;0.982;0.166;0.045;0.211;0.586;0.429;0.492;0.472;0.55;0.467;0.523;0.6;0.683;0.503;0.409;0.529;0.501;0.331;0.532;0.261;0.542;0.831;0.481;0.357;0.561;0.523;0.366;0.114;0.801;0.84;0.306;0.544;0.397;0.237;0.366;0.158;0.405;0.228;0.298;"/>
			<col name="chMinuscl" type="6" num="0" prec="13" plot="0" width="100" formula="col(&quot;c-high&quot;) - col(&quot;c-low&quot;)" muparser="1" data="0.8810582001698;0.81504849484802;0.5769210877035;0.54391079109243;0.73459684197476;0.54763314358069;0.83712998944647;0.87192751566085;0.865270144108962;0.630363105534513;0.71831319137456;0.6988037203493;0.71976989454439;0.659495778230525;0.67553506148733;0.82816464252105;0.61906261803347;0.44757637762706;0.73424648010896;0.6193262234099;0.5279950848509;0.548581865451619;0.52253433174787;0.5606949607107;0.7624804693835;0.51361309040045;0.5336480874921;0.75268521532603;0.6766074781702;0.50012890543525;0.49425954522858;0.6067197050205;0.6374201729127;0.6008354434552;0.7733925143066;0.6657058093151;0.52431251299693;0.586615371288787;0.39158879351945;0.47097933918054;0.47679422501936;0.5041746411993;0.501135737028;0.4755003958313;0.481629132620116;0.7259173403343;0.4628676411379;0.4732369950179;0.4707890150414;0.52862726583599;0.39776173114185;0.42285473729441;0.53133027107558;0.478945715313187;0.43482187522384;0.56782328159332;0.58973060995701;0.439116614699;0.44582154672801;0.58836858967783;0.5193942067053;0.35186954684763;0.5905645028646;0.53182556517503;0.353843434604809;0.678197286441031;0.63533170825783;0.47623762793484;0.46189530591765;0.38181193724789;0.39337731098997;0.5336193430704;0.681136147604606;0.383726009110157;0.6158200514813;0.39547304855339;0.85420903675599;0.4522784095178;0.49434680329273;0.34985109590835;0.4654892101755;0.34147285749746;0.83707406931413;0.51212625913868;0.6481772798002;0.358431804911;0.55966958405931;0.38268610892078;0.44629972769147;0.4078687845367;0.37424141438042;0.367521763938253;0.4702973662673;0.43236550299584;0.73526984693119;0.29698472823934;0.46694047742122;0.38538789671277;0.3414177281279;0.65876228453868;0.5024988123944;0.57246377690697;0.28920691043834;0.37663669302076;0.4945015695913;0.282900848335;0.3081543283581;0.3153891972197;0.339684448773689;0.3824242737512;0.4881294322202;0.41450595658695;0.66345231163313;0.4785991378993;0.47848256626806;0.2897975467502;0.3503211189444;0.45147823887428;0.6001542406771;0.5576861577142;0.4530559342335;0.3278928179017;0.40028747260739;0.27164573957298;0.66976788729981;0.3343436395788;0.5389622916639;0.3748288508768;0.280202593055;0.2595624176141;0.53771941545895;0.32073293148595;0.41387318110173;0.28693611412231;0.3430303565876;0.43596550427886;0.452017402469643;0.5291999472932;0.26438293126794;0.285662514705452;0.53275329236522;0.439836855604575;0.298552282749375;0.481257839908;0.3206737690381;0.243698660437268;0.3320278646486;0.3626523657606;0.40108188983694;0.77593494572594;0.44635754102058;0.52342110956975;0.317009674651344;0.386633164849;0.4003759515668;0.5627838522454;0.3485287812535;0.3793378279367;0.49582346762404;0.28890915953389;0.223412632186764;0.50817442219535;0.460552205958493;0.27432663712053;0.4361882635894;0.41304031064697;0.40980668200231;0.51289495721342;0.323518976780875;0.44089173509752;0.25392282655372;0.33200421459521;0.2734741545999;0.30381653812146;0.2964445433849;0.4536291261587;0.3753552745683;0.2579591897389;0.4613969155561;0.44105127383827;0.21349054380357;0.34220030969003;0.4208979382818;0.320286580608832;0.38455261443505;0.286736935356333;0.29576000003815;0.31512250927771;0.5456162142035;0.29651789031413;0.4458640724051;0.50199871762389;0.3839445124014;0.3812429284179;0.2417316170087;0.37680923650152;0.542272068339;0.6125309261545;0.22764909603228;0.377180040816228;0.24897465667617;0.3759713463382;0.72744003254147;0.4155787186833;0.31119112904621;0.22816624384287;0.442271642663905;0.1825190772627;0.26115681606277;0.5423570802931;0.552382128376449;0.3645104208826;0.3441910533331;0.493885654479367;0.353590054191305;0.2349097955581;0.22780498417531;0.3826220878609;0.1828328835445;0.4671537451779;0.2672848442349;0.4792755521276;0.2232740710863;0.49236857238613;0.6510987683174;0.2450250918148;0.2591663429257;0.72896314206199;0.555480164214994;0.40267147836332;0.29978210215627;0.238572048696461;0.3239331131688;0.53722088256257;0.3050009844943;0.662518984647761;0.41657382343362;0.358507470829204;0.474778293100079;0.217992798289152;0.187889972171027;0.20293368021431;0.2246512256362;0.37485452890648;0.75592622763213;0.3072160833435;0.5257621152183;0.3611444277621;0.2734193106279;0.40038084040644;0.265723270087784;0.23639770262707;0.5116533568728;0.1933904244566;0.2271430573627;0.4129206567191;0.27342485437889;0.34892895391351;0.4890125592951;0.19915126854678;0.20805118077274;0.2168073322227;0.32639823656077;0.21229515220279;0.2531180296172;0.2381582373975;0.19819391473508;0.271863695518245;0.4310920560294;0.2014997000691;0.2894915267431;0.27564163500071;0.300863418833425;0.1949033260769;0.2685832199007;0.35730844009301;0.27088228176789;0.37176815330204;0.25404090201094;0.39207988760667;0.266570802436983;0.3804628262766;0.3873658926441;0.36488219001025;0.4176803637537;0.25688865225602;0.3333682212941;0.3703771575609;0.31319185454801;0.1894015879289;0.3109237926262;0.28600887685774;0.25726341513084;0.20380869330519;0.29830999008409;0.2456094159166;0.39012913006837;0.45416332319192;0.1874574741147;0.58059721060577;0.3695340222098;0.2232012819695;0.1584676112568;0.167421189796296;0.35185751046566;0.249714372062135;0.2237934967808;0.4722528612425;0.28610673267688;0.29016944144683;0.313479065126082;0.19644422558076;0.39668619328508;0.4829066405353;0.428185376630833;0.17567487196242;0.2278820845659;0.2537638325475;0.27005481568919;0.1459640055286;0.4817564282455;0.28496847715181;0.32795801008238;0.16449398789665;0.81903899585181;0.2773990683823;0.278640888572366;0.21096751050646;0.3566343706618;0.20338588086758;0.2900222067996;0.1866462533641;0.1706814429872;0.71222209456336;0.19360193711923;0.1606391813189;0.3273910016947;0.16823994856476;0.2682877789108;0.17518522948352;0.2119189186086;0.1469504416497;0.1657268341355;0.60007279000343;0.22824074724396;0.2115464803724;0.20420216623795;0.17144751486722;0.1632105970641;0.1703834811444;0.1808404751745;0.48090711149674;0.49572997695638;0.3985176387916;0.2940232238994;0.3842263412473;0.1809526441084;0.38136214050193;0.32255006168897;0.16683239873171;0.1800539437415;0.2980463524501;0.155989190762;0.34518538904838;0.20520701348491;0.205963503698558;0.31755989921237;0.19150841802272;0.1828435785631;0.3357386250728;0.4039704137798;0.2128569278286;0.18036601007632;0.17521826686142;0.41539850471449;0.417010513507;0.17946455592227;0.17169692459242;0.17458845360921;0.1998134104496;0.1839799940994;0.33299372856466;0.106547559876;0.329581841644;0.1086634526204;0.1789762349446;0.20019946016024;0.2116993896973;0.37156626155411;0.1810873908595;0.2702057362592;0.475569847166343;0.20933065612131;0.2572044549401;0.2566043543988;0.23478403750325;0.2824323732976;0.3081016767257;0.1630928497736;0.42834409454063;0.144368787417;0.44784181094904;0.349661576721301;0.1179384338118;0.13994552906688;0.24569083048049;0.3620772139037;0.5100513926875;0.4143398310794;0.2692158811574;0.177925194074802;0.4600768900772;0.1232982159654;0.218997182787;0.163534482096;0.3215233575549;0.133681022126952;0.2177651732228;0.3826580488504;0.267694503945;0.15291822003184;0.262805695261023;0.44834077683416;0.278070797283764;0.41083372685286;0.20402127377024;0.348531530950965;0.1299534097742;0.12748422240121;0.1810103174669;0.18320053320273;0.13069236388237;0.26489997801832;0.1181681599263;0.4132804786125;0.16251405137824;0.1413717658102;0.1976549591589;0.170185370931;0.23836129014234;0.3217622434465;0.1763293555823;0.3273432805818;0.213590913840802;0.20680131137721;0.17658784474918;0.51461067925376;0.2315825424769;0.2055850053105;0.12750236527161;0.31411026918862;0.18483053386456;0.236750846920507;0.6145843220485;0.31746602089831;0.16223859553918;0.53589851268706;0.37251094168776;0.1700070506058;0.1832334230771;0.22094471308759;0.16684551042902;0.129348524611162;0.2222545975041;0.2363988826211;0.27427899012565;0.179326058501131;0.09573421942;0.2055448323995;0.77573746805146;0.22744779441808;0.12792199119103;0.47429012252097;0.39137083137354;0.19516738339359;0.1175165341704;0.36654417856664;0.2944666175602;0.268027300540258;0.1934591402293;0.2317267002114;0.2117423962828;0.22171806386482;0.75070582210058;0.2123099533022;0.26398904484803;0.14530781150171;0.11041382209212;0.084582690885389;0.22942580917032;0.1474012563944;0.1182117543311;0.27907180993196;0.126314283279927;0.2272832492543;0.227161805894963;0.2166276236391;0.10240073987297;0.107958328376147;0.30515512274284;0.15650266031788;0.105910593478828;0.1699309836482;0.48305333086827;0.66425170854136;0.2235149380378;0.2067704802754;0.2204822020035;0.23592123775939;0.39421033590023;0.18588300761047;0.1076742680798;0.32629795707956;0.246241610042242;0.23246141696817;0.1227055504113;0.2126175315717;0.2105607182857;0.45864925596437;0.54963918455152;0.3430659141291;0.129564781196;0.2045655415843;0.28828981582128;0.11449897675501;0.2598914017761;0.315063336677499;0.09978914290296;0.2858610593383;0.078445217588844;0.11255509429705;0.14241730737244;0.19038257993118;0.2356312963857;0.395890706432;0.34787440712403;0.2622590795592;0.405046097325024;0.2695469370731;0.3870705821495;0.1044759306535;0.33883269724665;0.14737700805583;0.2743897759833;0.37313995322966;0.37743636979292;0.1294949693888;0.15688779011629;0.09035842598554;0.135580603576219;0.302658520943383;0.18574410209886;0.265313274996;0.13739265149653;0.3841151875834;0.185092840659;0.1412144329946;0.35218245993339;0.09216953201836;0.50841926808121;0.11275373819923;0.0725097021946;0.23871388016508;0.1066530479338;0.3639744289247;0.3178421803052;0.24772141416073;0.19666792972536;0.22247491235963;0.29376571176534;0.0762176259044;0.2025762179528;0.2567757587446;0.121760300606721;0.1361469326171;0.46185558923099;0.10955930178624;0.1959798840903;0.2185635491517;0.278468533838664;0.6609191707395;0.166114516974;0.1339596433127;0.3345436871634;0.191236694512745;0.24826858378749;0.1571940617325;0.184679705290087;0.1351776467159;0.070198800489273;0.13022620947026;0.38238269228294;0.6118787995892;0.1209592640774;0.1268157951734;0.091041791156801;0.3687471044041;0.2126351598997;0.08541582144787;0.2501190668682;0.3356840817924;0.131951183217549;0.402224461556519;0.16087359416659;0.1970039777726;0.2681189187217;0.1611632947268;0.2248210889575;0.072372661768403;0.38338418865885;0.1863266071133;0.0630214146641;0.3772349659974;0.40277074755396;0.1601143814024;0.07648688784629;0.242461440828;0.14064941388524;0.14925261215208;0.3317556057234;0.09713764710387;0.0754307506309;0.2384108185196;0.0840909632645;0.358357326993;0.0613159297089999;0.1312567415997;0.06659695137514;0.16262602227575;0.14992033063221;0.5109792912432;0.26410528742249;0.173070553395;0.21836586211278;0.09776827857868;0.09186905319266;0.44816306786319;0.098091475117098;0.0579551987339;0.792568001349805;0.17544408215052;0.141477388085;0.0778899214929;0.1140371828902;0.3323009751789;0.133235040883531;0.43470429981224;0.2542494305435;0.4987398315056;0.3355409086269;0.09152649597529;0.11544954639467;0.2278235695514;0.12004415118853;0.1863485815349;0.063243583589;0.66563360003358;0.458031371851269;0.14027992814223;0.10570614146311;0.4392177133018;0.3975458601403;0.1398790438195;0.1517042572535;0.54815304859811;0.20877233192854;0.24047721282431;0.09789320986752;0.0634633895115;0.081402309894193;0.21074164069555;0.1767405023249;0.26194608538732;0.6204910450276;0.0968434454367;0.0783171595928;0.07342579454475;0.342960187229013;0.194269307481634;0.2050315470937;0.174956342788;0.0879244193948;0.1148344187906;0.2350114733497;0.128971271362;0.20537677443564;0.16527307033009;0.07016376241584;0.160546806595739;0.1826849471096;0.28667087310635;0.091023700193;0.0785461213501;0.3000753478433;0.1814930110182;0.13940273812076;0.07114786960716;0.26867430803223;0.3037291696125;0.2744148732712;0.17906326430701;0.5105792487994;0.249045236667138;0.063911127194057;0.05888246838499;0.051813258238987;0.09621312413523;0.3209356889576;0.07554377396162;0.23801985584383;0.3581254160382;0.1073635590247;0.4678771164832;0.56041493619001;0.1762970606135;0.3898861842746;0.2476174893902;0.0824625047007;0.197884306366;0.1274291052748;0.3989984704139;0.187791317001339;0.05147267306164;0.0668664491574;0.4156983465474;0.1471418839283;0.04152902037682;0.2575028577047;0.1076268815914;0.04293341440484;0.162282742135913;0.13456860535252;0.3435208956734;0.28904555705649;0.0562707502358;0.1161529637007;0.12073679215236;0.1903838469414;0.07856297289018;0.26164462907901;0.1070406230764;0.136454932457329;0.21822723324523;0.05749908928135;0.2738580245765;0.14519607082096;0.139794030962794;0.4034429772996;0.18368030093927;0.13549023899318;0.2114165687494;0.25152192616656;0.640133863485082;0.44458939990804;0.05720325412715;0.07198622672666;0.1185350150239;0.0919021240335;0.1049220798558;0.062237925683;0.1008095801831;0.10244084338611;0.28425312813408;0.25310108470577;0.0826234503424;0.13619738922105;0.099677550704604;0.17464017047674;0.04608276833951;0.2725910780591;0.06405248355886;0.108199300709565;0.195191015166405;0.0568138885599;0.280482043236924;0.52756990756975;0.0479197019072;0.0996112607142001;0.2570455051792;0.17330292144029;0.097114603258;0.05874575992005;0.08156256933558;0.24837542168698;0.136209124716028;0.43772233578846;0.345398991418892;0.1424337812134;0.2177071939422;0.0260281323314;0.13559266087375;0.04666272605257;0.23292114135711;0.0495041090863;0.24643233470494;0.153079970808653;0.3128514991943;0.0359824787987;0.1727578081382;0.34954527781639;0.07018211675877;0.0815836570647;0.1216867106999;0.07901888594922;0.277026961421;0.113800649802874;0.2847928886664;0.371114412396216;0.1791417248985;0.247767896893198;0.60608075582867;0.05699167113449;0.0863099463848;0.19762336327471;0.126768144389756;0.08602002041652;0.20323594358473;0.52915480250884;0.0752135225558;0.1907474460866;0.0657193756393;0.1800738222608;0.105433912664391;0.35161165777258;0.11596886714752;0.18009640903008;0.1371741244177;0.0966902958445;0.0362511196415;0.15459566459875;0.18671337754064;0.1303799532641;0.0578018013392;0.3015099748322;0.0378003823679;0.0756070526754;0.0856193544781;0.38977172485673;0.0397823872804;0.31195524702119;0.07785960317202;0.08922133733799;0.095490076425798;0.10608487530405;0.37396687539079;0.0406076666342;0.09817010607986;0.0569463508386;0.08035480586474;0.01698591557482;0.18747307125414;0.29650461821182;0.1967571197429;0.06854415076994;0.0761609678159196;0.0504247961796;0.0694480468214;0.09189677170366;0.142964591653943;0.310511228621875;0.2374554138688;0.47934103388407;0.1929073892909;0.0851325680856;0.0941848030614;0.26720777742445;0.04495950239816;0.5227812186467;0.03446595462153;0.05176376435113;0.0582571381513;0.10931104092451;0.3451163833981;0.05777436277764;0.0351847719888;0.0277716141878;0.149145866787395;0.03511009043943;0.21769314826143;0.1170899379675;0.03171846090249;0.18471498437387;0.04426459212863;0.0281689976037838;0.0663478232156;0.06587196648865;0.03761355445351;0.110285959990626;0.45994799521607;0.1723518496053;0.0780629216823;0.0339099288599;0.15917910073509;0.15455781393407;0.2282786717394;0.06517405647234;0.127483030340708;0.11110474775472;0.1075817968121;0.0230048026125;0.050755280622;0.062974051153224;0.17266792472363;0.0840511580189;0.30271848581027;0.0225854198871;0.031065562232137;0.0983825268380816;0.0596072061009;0.03005039245263;0.79435504344059;0.08459108116173;0.2581886868485;0.1904429019699;0.336252106287564;0.292551479565905;0.1228931628221;0.05469198071536;0.087643727440931;0.02038664726683;0.2067429050472;0.0411140730639;0.01956870619535;0.4621105853051;0.0808785938181;0.02462438192114;0.12016935035581;0.3836359907417;0.0177813416924;0.035594573335;0.41348926237012;0.0761853653630573;0.0371491957898;0.04225644992987;0.07668957081073;0.047192637647066;0.02079260723238;0.21121084261868;0.11490556841151;0.072952319761778;0.0713212185511;0.1019167346597;0.106999606383;0.00774162969729;0.09798360672763;0.00971421941377;0.31400793078574;0.01920891045008;0.2378339222234;0.1070233609152;0.1131476658425;0.0686039585133;0.056384283592769;0.3451769376268;0.02021352447016;0.0823937354355825;0.03788167283516;0.06023491349076;0.00663280825589996;0.14474854092798;0.02538325371506;0.0406909377977;0.0386933610054;0.04220524966934;0.16825825719265;0.06854752054287;0.0237542301190323;0.40646121238694;0.023167081788807;0.27265157462226;0.10203163320751;0.2106376979841;0.0488616033686;0.01607790028419;0.01741597252029;0.3191364978232;0.01233873353294;0.043536682433109;0.023603817600599;0.37362986444814;0.05502179507646;0.11232433417582;0.0595815185415;0.01279447066455;0.26822227930573;0.11582790412966;0.0658328735096114;0.22900137296162;0.3091635036652;0.02422007793442;0.0704512534599;0.01329384534374;0.0214114338829;0.0433118209074;0.04780982710265;0.01258849845424;0.1633759832148;0.0125823012919;0.01258951709264;0.03406245440359;0.10502358344953;0.11306447874359;0.01732824797979;0.0087542415935;0.0578744181818;0.22197439022774;0.02132747565042;0.119721503961;0.02023918642589;0.024061420056235;0.214111667266;0.07904360731978;0.2971992289016;0.50625199888742;0.0050104303126;0.1607788684554;0.01473620237477;0.05360626583673;0.01049407265914;0.0499134169534;0.01199232928165;0.01119489931676;0.00290912616884;"/>
			<col name="Pooling-BoA" type="6" num="0" prec="13" plot="3" width="100" formula="1 - col(&quot;Signaling-BasinOfAttraction&quot;) - col(&quot;Hybrid-BasinOfAttraction&quot;)" muparser="1" data="0.014;0.277;0.118;0.0579999999999999;0.0629999999999999;0.0509999999999999;0.004;0.00800000000000001;0.66;0.809;0.235;0.63;0.182;0.105;0.184;0.00700000000000001;0.796;0.3;0.137;0.115;0.298;0.646;0.00100000000000011;0.192;0.026;0.252;0.086;0.028;0.107;0.0269999999999999;0.038;0.337;0.163;0.027;0.108;0.394;0.088;0.896;0.103;0.128;0.035;0.151;0.14;0.382;0.757;0.0649999999999999;0.121;0.072;0.176;0.022;0.252;0.016;0.629;0.177;0.319;0.026;0.113;0.22;0.0940000000000001;0.01;0.27;0.263;0.045;0.024;0.61;0.627;0.576;0.098;0.425;0.375;0.042;0.0639999999999999;0.187;0.481;0.093;0.139;0.004;0.116;0.015;0.005;0.147;0.285;0;0.44;0.077;0.168;0.016;0.163;0.11;0.05;0.00700000000000001;0.0620000000000001;0.475;0.253;0.015;0.019;0.092;0.177;0.194;0.0189999999999999;0.132;0.357;0.0630000000000001;0.0439999999999999;0.176;0.711;0.134;0.103;0.284;0.0459999999999999;0.603;0.203;0.37;0.034;0.129;0.345;0.22;0.336;0.032;0.405;0.425;0.127;0.22;0.217;0.716;0.634;0.349;0.113;0.217;0.0630000000000001;0.0750000000000001;0.032;0.012;0.123;0.137;0.105;0.154;0.356;0.147;0.475;0.0549999999999999;0.41;0.001;0.23;0.281;0.251;0.0459999999999999;0.335;0.02;0.012;0.446;0.18;0.451;0.13;0.046;0.203;0.012;0.333;0;0.0620000000000001;0.499;0.228;0.108;0.0459999999999999;0.024;0.147;0.151;0.0259999999999999;0.022;0.285;0.429;0.051;0.299;0;0.0339999999999999;0.081;0.31;0.074;0.235;0.604;0.00900000000000001;0.0580000000000001;0.275;0.1;0;0.493;0.00799999999999995;0.00999999999999995;0.183;0.017;0.469;0.109;0.151;0.163;0.03;0.029;0.084;0.282;0.116;0.123;0.234;0.454;0.613;0.404;0.00800000000000001;0.005;0.014;0.469;0.21;0.078;0.572;0.135;0.214;0.0590000000000001;0.191;0.043;0.021;0.11;0.163;0.04;0.389;0.46;0.034;0.0359999999999999;0.094;0.029;0.126;0.905;0.72;0.267;0.397;0.243;0.506;0.285;0.003;0.0559999999999999;0.305;0.064;0.0379999999999999;0.142;0.177;0.08;0.429;0.0580000000000001;0.129;0.047;0.138;0.055;0.677;0.0099999999999999;0.352;0.035;0.306;0.385;0.155;0.161;0.179;0.087;0.256;0.084;0.00800000000000001;0.626;0.141;0.575;0.185;0.384;0.00899999999999995;0.268;0.246;0.561;0.217;0.0599999999999999;0.215;0.888;0.204;0.02;-5.55111512312578e-17;0.654;0.043;0.213;0.00700000000000001;0.0640000000000001;0.052;0.15;0.177;0.038;0.175;0.152;0.141;0.021;0.035;0.216;0.257;0.184;0.087;0.0389999999999999;0.394;0.272;0.00599999999999995;0.102;0.154;0.207;0.154;0.159;0.004;0.038;0.017;0.415;0.628;0.46;0.07;0.032;0.0920000000000001;0.187;0.166;0.041;0.692;0.603;0.00299999999999995;0.005;0.126;0.02;0.0549999999999999;0.285;0.051;0.086;0.582;0.103;0.116;0.01;0.12;0.016;0.38;0.106;0.0780000000000001;0.073;0.961;0.00499999999999989;0.234;0.099;0.295;0.036;0.255;0.0619999999999999;0.084;0.0140000000000001;0.14;0.014;0.03;0.212;0.0920000000000001;0.139;0.011;0.312;0.298;0.2;0.206;0.024;0.203;0.249;0.35;0.159;0.00700000000000001;0.981;0.281;0.241;0.012;0.433;0.276;0.096;0.187;0.303;0.354;0.242;0.0569999999999999;0.077;0.376;0.129;0.018;0.148;0.175;0.0609999999999999;0.254;0.244;0.094;0.279;0.267;0.146;0.00900000000000001;0.0489999999999999;0.217;0.166;0.137;0.071;0.391;0.246;0.328;0.15;0.146;0.017;0.375;0.00900000000000001;0.497;0.16;0.016;0.019;0.072;0.087;0.231;0.116;0.199;0.158;0.24;0.153;0.0629999999999999;0.109;0.314;0.165;0.112;0.0760000000000001;0.133;0.397;0.461;0.00600000000000001;0.003;0.408;0.042;0.318;0.307;0.229;0.153;0.067;0.473;0.0680000000000001;0.491;0.00700000000000001;0.084;0.517;0.047;0.188;0.15;0.191;0.00900000000000001;0.116;0.014;0.005;0.658;0.407;0.25;0.233;0.019;0.101;0.029;0.118;0.307;0.036;0.044;0.116;0.254;0.137;0.085;0.191;0.047;0.000999999999999945;0.353;0.138;0.102;0.462;0.0559999999999999;0.145;0.158;0.081;0.113;0.26;0.398;0.668;0.137;0.3;0.381;0.248;0.397;0.178;0.0439999999999999;0.297;0.0950000000000001;0.723;0.127;0.096;0.043;0.039;0.278;0.36;0.022;0.305;0.0209999999999999;0.138;0.274;0.129;0.02;0.005;0.0110000000000001;0.058;0.133;0.786;0.172;0.0209999999999999;0.667;0.132;0.0099999999999999;0.591;0;0.049;0.288;0.445;0.392;0.077;0.012;0.122;0.189;0.572;0.607;0.673;0.348;0.072;0.0459999999999999;0.334;0.358;0.725;0.091;0.37;0.169;0.042;0.088;0.0630000000000001;0.394;0.171;0.375;0.145;0.00900000000000001;0.013;0.291;0.0649999999999999;0.00199999999999989;0.272;0;0.111;0.265;0.258;0.00200000000000006;0.376;0.119;0.000999999999999945;0.0159999999999999;0.222;0.075;0.015;0.883;0.257;0.275;0.004;0.041;0.18;0.005;0.268;0.051;0.031;0.018;0.132;0.022;0.092;0.11;0.29;0.083;0.337;0.028;0.092;0.083;0.174;0.033;0.286;0.161;0.141;0.685;0.459;0.146;0.0629999999999999;0.051;0.31;0.283;0.132;0.00100000000000006;0.011;0.203;0.559;0.27;0.01;0.189;0.326;-2.77555756156289e-17;0.173;0.295;0.169;0.199;0.072;0.115;0.038;0.141;0.378;0.411;0.0489999999999999;0.734;0.004;0.0559999999999999;0.58;0.031;0.235;0.153;0.12;0.177;0.096;0.224;0.181;0.0710000000000001;0.123;0.105;0.935;0.0359999999999999;0.025;0.451;0.023;0.233;0.0589999999999999;0.167;0.129;0.002;0.023;0.198;0.225;0.094;0.525;0.22;0.087;0.104;0.662;0.079;0.001;0.164;0.29;1;0.234;0.058;0.231;0.317;0.333;0.226;0.196;0.683;0.0309999999999999;0.0529999999999999;0.00700000000000001;0.765;0.113;0.403;0.018;0.189;0.252;0.088;0.0299999999999999;0.021;0.0570000000000001;0.00900000000000001;0.323;0.035;0.095;0.928;0.00700000000000001;0.003;1.11022302462516e-16;0.126;0.074;0.532;0.094;0.0269999999999999;0.371;0.022;0.14;0.137;0.004;0.061;0.076;0.448;0.546;0.032;0.105;0.416;0.125;0.081;0.00900000000000001;0.382;0.124;0.027;0.03;0.083;0.208;0.002;0.163;0.035;0.401;0.117;0.081;0.111;0.166;0.244;0.42;0.00600000000000012;0.121;0.135;0.018;0.151;0.213;0.025;0.168;0.0469999999999999;0.0519999999999999;0.143;0.0309999999999999;0.042;0.0620000000000001;0.875;0.0539999999999999;0.291;0.031;0.507;0.223;0.028;0.238;0.0539999999999999;0.034;0.014;0.004;0.445;0.1;0.366;0.032;0.447;0.0750000000000001;0.0589999999999999;0.143;0.02;0.076;0.0640000000000001;0.022;0.864;0.00600000000000001;0.019;0.00800000000000001;0.0130000000000001;0.198;0.355;0.45;0.188;0.001;0.138;0.021;0.336;0.256;0.264;0.208;0.179;0.013;0.122;0.393;0.64;0.258;0.375;0.218;0.179;0.513;0.0189999999999999;0.00800000000000001;0;0.288;0.032;0.214;0.125;0.468;0.333;0.00800000000000001;0.186;0.454;0.013;0.275;0.0099999999999999;0.095;0.05;0.002;0.13;0.054;0.084;0.162;0.05;0.0700000000000001;0.019;0.0180000000000001;0.623;0.22;0.339;0.226;0.074;0.21;0.00800000000000001;0.029;-2.77555756156289e-17;0.463;0.365;0;0.089;0.381;0.05;0.106;0.07;0.112;0.031;0.526;0.087;0.00399999999999995;0.651;0.307;0.112;0.233;0.153;0.521;0.0740000000000001;0.214;0.675;0.033;0.167;0.408;0.0129999999999999;0.331;0.782;0.087;0.01;0.00900000000000001;0.011;0.34;0.067;0.629;0.00800000000000001;0.041;0.00699999999999995;0.154;0.608;0.005;0.128;0.013;0.00799999999999995;0.094;0.182;0.0389999999999999;0.042;0.029;0.414;0.046;0.133;0.076;0.025;0.092;0.031;0.293;0.00700000000000001;0.036;0.35;0.081;0.054;0.045;0.08;0.145;0.09;0.106;0.051;0.00600000000000001;0.043;0.054;0.115;0.00599999999999995;0.105;0.0820000000000001;0.134;0.176;0.0659999999999999;0.116;0.023;0.00200000000000006;0.189;0.111;0.127;0.00599999999999998;0.258;0.101;0.08;0.805;0.0150000000000001;0.095;0.195;0.01;5.55111512312578e-17;0.002;0.318;0.013;0.034;0.034;0.284;0.04;0.05;0.268;0.107;0.174;0.211;0.069;0.175;0.0409999999999999;0.372;0.371;0.317;0.00499999999999995;0.0110000000000001;0.394;0.864;0.427;0.284;0.17;0.632;0.015;0.419;0.087;0.05;0.00600000000000001;0.048;0.049;0.884;0.187;0.233;0.00199999999999995;0.00900000000000001;0.027;0.005;0.134;0.239;0.805;0.041;0.031;0.144;0.327;0.126;0.359;0.162;0.304;0.683;0.00999999999999995;0.045;0.245;0.124;0.001;0.118;0.0539999999999999;0.423;0.099;0.302;0.322;0.018;0.179;0.0679999999999999;0.079;0.014;0.277;0;0.015;0.515;0.365;0.126;0.089;0.169;0.042;0.011;0.015;0.162;0.00999999999999998;0.082;5.55111512312578e-17;0.208;0.0900000000000001;0.0149999999999999;0.00399999999999995;0.132;0.049;0.152;0.012;0.00300000000000006;0.013;0.0690000000000001;0.198;0.00099999999999989;0.527;0.024;0.0820000000000001;0.047;0.643;0.0399999999999999;0.0259999999999999;0.048;0.095;0.182;0.0930000000000001;0.542;0.23;0;0.236;0.253;0.0290000000000001;0.126;0.307;0.339;"/>
			<col name="c-star" type="6" num="0" prec="13" plot="0" width="100" formula="col(&quot;b&quot;) - (col(&quot;k&quot;) * col(&quot;d&quot;))" muparser="1" data="0.455437354447937;0.469317019303271;0.266738153152741;0.45008883487169;0.226403746480902;0.413396913875966;0.117749696765225;0.343821024477043;0.282152540015709;0.178319721196248;0.372892907201074;0.140677686887553;0.158491962872406;0.293540253256297;0.0416794306359904;0.244433592470535;0.0891140466316194;0.0896083696483035;0.189059641072719;0.282865960766792;0.412666736309201;0.148322388618528;0.272881460759044;0.321575551569881;0.290445172650429;0.378573491311238;0.193365830421319;0.326926588413039;0.654001773016613;0.218317106910907;0.544454489585045;0.356796953073296;0.214753989421664;0.264984385283374;0.415097675381247;0.373464362068515;0.582738595629375;0.378902613297757;0.265910455642202;0.247474408871339;0.173053655499809;0.168988896232679;0.440474915228188;0.654332205396465;0.256595180904011;0.394660599417028;0.58325100252259;0.250167770855105;0.149631407884766;0.260286318791855;0.0697055714865162;0.1373581534545;0.112375075441297;0.378105286411545;0.394601244964868;0.0216247956120513;0.276190380104948;0.248035636527407;0.42085383905239;0.296168864125858;0.222540678647982;0.0573693517190883;0.16202348426866;0.205195959911693;0.15102891467238;0.0902251097156328;0.0391464731928517;0.0805605430804799;0.0277419240704446;0.0787655664040711;0.123673913881944;0.239469995734405;0.00827052810615904;0.251221886286345;0.122208528683338;0.209204336785482;0.378574561323424;0.260700834469936;0.147172009624925;0.192344317707838;0.521836289350965;0.155634776506646;0.0946902748213324;0.205775270810232;0.19870339514015;0.311136608072438;0.1326876096549;0.338035994617627;0.286098793949607;0.25938613605232;0.0644988550526259;0.0722715687805387;0.56189067497031;0.107482772570075;0.58556372509708;0.171525970124283;0.115214153628105;0.0782027094525968;0.341804648497349;0.327167551002362;0.502211265827159;0.12792089723966;0.311392996643593;0.0905068275393114;0.247684355939482;0.617433441070952;0.253883674715512;0.422389753972693;0.568732892550893;0.270094131201744;0.45562128826836;0.16728906587308;0.327157897514216;0.244984266030938;0.307660573619984;0.265792188690999;0.393047843112869;0.0705607700002168;0.300232056207023;0.63518057405613;0.466922766309703;0.342325061580905;0.244277729001158;0.195212847070227;0.183698348231012;0.757765616718966;0.177835990849581;0.302294587658379;0.29392499203542;0.396933423189611;0.172590652716442;0.142538970968964;0.201262435158704;0.104962314692917;0.348285785624622;0.351524862209768;0.296163041103523;0.359162552016368;0.0926082226291706;0.192226042218278;0.108757977229338;0.0958002158278191;0.0606484524196534;0.169200757582224;0.341864186699243;0.0409597502732648;0.353445160740721;0.279602931941169;0.212615973347466;0.352668849519492;0.191432437648679;0.0522830674633058;0.295117003060705;0.24031997322666;0.515909464259519;0.596315288881527;0.333780852610573;0.237443103758058;0.0988362059285609;0.0424956252278723;0.0872428970375266;0.0681665122306306;0.145998779366496;0.116907198389329;0.246356181407918;0.113582093260187;0.0987574219035878;0.204560701139244;0.28036955386078;0.0321979294822211;0.146567247919385;0.358857521884851;0.312159920136849;0.0970286908904865;0.178434001896374;0.137418341494411;0.141494827917904;0.17397044876679;0.353718562496299;0.388326931511992;0.139486583198499;0.0598747842163854;0.369249536001719;0.325223778027691;0.207669933492103;0.0443609286623016;0.302738516795082;0.161542279260059;0.129858676650482;0.115892744234019;0.207229559786732;0.0341076503587918;0.170413144496556;0.23462187510318;0.241474377356162;0.195738396991241;0.288413469222848;0.715420794895508;0.176145390320511;0.231986344402772;0.258585793278757;0.374148558972036;0.210552070392328;0.55622645195605;0.0858565191866244;0.176165226086824;0.370120198902785;0.194739022133169;0.0556799053298999;0.143017415452494;0.14792077394455;0.337976062027482;0.310589851910134;0.204057662632472;0.325824075143687;0.176895537256077;0.227998362351146;0.39271034875164;0.159451859505354;0.206266801680197;0.230285095507335;0.326476401178705;0.0794757758719981;0.103029432046045;0.192154061334212;0.130497963214334;0.408995564100461;0.341507460673469;0.522392094240795;0.125118906329941;0.0790067383861032;0.211060099116728;0.370212899946766;0.363648153734008;0.257086278778659;0.485180978540174;0.0418059454764969;0.210292100871556;0.172774093474774;0.168174159836236;0.100603523856184;0.0475223400152403;0.393575507007287;0.168826889545929;0.249409550983368;0.24728272364906;0.298752902877461;0.38135953255781;0.642469422792465;0.268125363289007;0.286330641687974;0.0411057274836816;0.333117833577111;0.435193926450017;0.32279659620743;0.171145454240474;0.119385250238992;0.115861610779679;0.324621024374739;0.0602710413572296;0.115184755805875;0.519965426822386;0.0655683188554387;0.18742429788318;0.349573916539595;0.386929626502325;0.0872853761579259;0.0229833457584257;0.318214967467986;0.593578118541217;0.455509133995135;0.0694591007720156;0.196893681523566;0.438937764206958;0.167522963588435;0.21383854096668;0.112362628121066;0.306221135329598;0.057781643051809;0.263460424143469;0.11749684904716;0.195150641620894;0.168060349852949;0.194752356057981;0.276438489879413;0.158141784090836;0.184076281491601;0.353781319499791;0.199147871888088;0.196691117637243;0.109795499676015;0.0525272610826023;0.0809110134302466;0.0539495542433815;0.156760566440137;0.28929167627483;0.104166247689931;0.0499242672471029;0.24083171562766;0.268094339572347;0.247017753723852;0.12065760208248;0.317894430540396;0.110514053692691;0.354626832591592;0.350528577891837;0.20801740441459;0.195776888210588;0.232768678039211;0.0736161158308441;0.107924572418263;0.180005601913018;0.404560168554593;0.536798004917562;0.23865591140522;0.0806739239454843;0.615236020009943;0.330384128711182;0.247822509401432;0.286976057641552;0.380465241378834;0.355048294925754;0.148254856117582;0.152125496757304;0.0755691996999825;0.291998636087187;0.512812880165771;0.0811177007751279;0.154168156109428;0.169330163252458;0.155287912054332;0.203403047522205;0.341847995363022;0.128285613065757;0.144174112093655;0.193527702337632;0.572013613818733;0.143588927887423;0.453924248794645;0.0731262994558586;0.263170642519304;0.181950301885693;0.330194843497023;0.133646696024969;0.201566867407562;0.235659684684501;0.0572828508637397;0.105734315285225;0.298486787131999;0.330540764236104;0.298288766957777;0.143559676568769;0.166642142085936;0.467251509222511;0.326507503782531;0.534901475942187;0.202645035043666;0.282178655137089;0.129302673501152;0.142676594318212;0.237504486127805;0.336516749395707;0.174048180020472;0.236872271072563;0.163371061467308;0.132879409733065;0.149453883190392;0.149092238490366;0.322373167377125;0.378408796746907;0.405594300927739;0.199559856071972;0.0592352235457934;0.0814662571172841;0.199304090933284;0.577724523284403;0.161801606508144;0.0346133024179085;0.165986893122745;0.311492223388515;0.439141951023019;0.326708915115132;0.252272275028522;0.376836441010025;0.0956529097386137;0.23628697349258;0.223187934692887;0.215039439329916;0.14595687042183;0.187822216567768;0.342313981240657;0.441519539213036;0.165529960795791;0.318622623805794;0.0445085818533852;0.0800127176322633;0.233875250189766;0.354737524249445;0.188304719695064;0.379414210978161;0.437409644893359;0.129337388960666;0.294785248075978;0.329195297462354;0.0891575498594785;0.153360213120772;0.179056619965687;0.477389933250307;0.523510665550702;0.338096322351109;0.154616542879804;0.199257693727885;0.327333861354586;0.305664106566904;0.232096998566283;0.183568211368081;0.100187764232018;0.222729238128478;0.426293653995908;0.270506216631353;0.0776560840273171;0.0939063575432285;0.313886466680761;0.0847238811887538;0.152844263068325;0.177201339126571;0.169562476125321;0.263751724331055;0.0368187753297189;0.298172604659919;0.0243020822758741;0.0650998371952564;0.0554491008080913;0.250771656639536;0.690946828705648;0.148643708408011;0.204099794541833;0.54179693776115;0.155099496880202;0.156522498293756;0.130330653215398;0.486122518493991;0.311789348258745;0.170905053074714;0.0525433230396044;0.110953464471285;0.0922682255925248;0.226690617449283;0.343635125972933;0.105273335860159;0.14342163634032;0.150381782458084;0.0975679305420583;0.314856200409982;0.232912679865188;0.151401486311223;0.151809170112817;0.170437988565265;0.249886139069247;0.287526315483551;0.175238731267753;0.0192970253045599;0.0566246607464729;0.256546396011425;0.237708378267243;0.292590116316575;0.239999904005696;0.146765519954037;0.195847816711715;0.0974213361170363;0.167826788030527;0.10445902308051;0.435914500930033;0.0119954134557775;0.109507707059241;0.3229266154486;0.116884158974162;0.548691780249099;0.209131537191241;0.553267538402691;0.126904645128492;0.122682345743275;0.129126670276878;0.262371767279308;0.1430509419479;0.174252718579309;0.0911494723157275;0.0711208314993139;0.0673601420448324;0.150095312093267;0.308462534541822;0.280172271251755;0.329676745528186;0.0778757701917531;0.194607055492475;0.176577470321509;0.243994067744221;0.0586776123620964;0.0592044504869924;0.176883014186012;0.141045752844796;0.0433354891212298;0.377528062660227;0.308640948284536;0.13409251229742;0.196550834904242;0.417750951061652;0.306743029978462;0.101318844299141;0.16478539623221;0.137810096904897;0.201206621227825;0.0707098895671397;0.147170710269799;0.267936673594592;0.267703525375296;0.230936181137568;0.315462220103188;0.388768858883503;0.0401195490043584;0.563909365877257;0.537389192366417;0.147064423180648;0.190099030015639;0.0329069044591895;0.331687485012671;0.00233691959986415;0.0882406038174709;0.215965687009848;0.0763485994548956;0.137760622244189;0.131855991312975;0.116340263004357;0.248903240075763;0.0989004952933586;0.187235167959903;0.258925859858226;0.372034265227979;0.311015197156306;0.105074645872491;0.357426456211929;0.279802040566591;0.113114448979038;0.263135770031469;0.0257625761829348;0.306149722544987;0.149174788307721;0.136195904609065;0.0681726433133598;0.106692679208058;0.0718675686655745;0.215602580012833;0.260405398126405;0.0657272634263251;0.255273127735164;0.188198383115037;0.635880632234275;0.211348904558123;0.0783309045051426;0.240632677569071;0.179182239902463;0.256162100977456;0.266051363438937;0.181837451250787;0.299563537886108;0.222904386993112;0.0437541881266851;0.106526559365806;0.116975278739945;0.208527522180035;0.140439965762549;0.406218936357679;0.382124211472052;0.0251689235089402;0.0754327943784939;0.246459193810266;0.103536027902203;0.152381695638381;0.232151049344277;0.108722204896405;0.577903671252882;0.361567003635249;0.677851488567857;0.144326539947888;0.0480059287879053;0.0216133000103013;0.195770377237713;0.251560546017927;0.280234077838734;0.171112487963152;0.157710046283672;0.180400657947484;0.355358041847382;0.144476984918188;0.49670039034427;0.00900402829285318;0.299670831065994;0.211161610906647;0.114988249938197;0.344405887723767;0.40913841498156;0.0911394622239229;0.444919207613295;0.143607675884723;0.18331779512262;0.10140484131951;0.390213444149233;0.223323607280019;0.00845262803040558;0.168902780959176;0.30361988337766;0.073247825308916;0.179520458050638;0.331515398584846;0.186048289127938;0.0822950275573022;0.218416996131705;0.219733095246371;0.088795229459649;0.491139165463714;0.166379798941696;0.228033952982415;0.136012603415014;0.173400324554744;0.0478329951725428;0.596952450600849;0.164521345357281;0.0315095105338979;0.145966126131105;0.210084746421219;0.655364829343334;0.0231225993181377;0.163835139904429;0.0410693294399903;0.102486357245627;0.0502843079986491;0.17894840339568;0.0182600948393489;0.21505148060339;0.0230251624704533;0.0799275042270072;0.221861524862321;0.1213909403076;0.493592469355925;0.459715479486948;0.178063006640732;0.269146935865477;0.31467630847247;0.57379135797496;0.155423386095635;0.103574979556091;0.0437147087047998;0.279421401323347;0.136039042433706;0.346556327212283;0.0890947659298416;0.0645746151425504;0.36610986449037;0.226685731597628;0.0872469828324047;0.101494060848801;0.359448062891438;0.315160665529805;0.207834452196451;0.494577916844603;0.0208356628455846;0.125783148875919;0.11568295691442;0.19942538604542;0.0653704180424739;0.0303590338063586;0.249316720043807;0.0758313959012756;0.145775440243719;0.631842715702761;0.222172815012897;0.0980663765593278;0.169204612141971;0.0503731270979056;0.15688142790415;0.33005880266664;0.111549406849016;0.382078591661447;0.374437031250814;0.170591116528778;0.156778489045449;0.0573909325129661;0.0975960153781302;0.0201436058049014;0.191302099742829;0.234303566247512;0.117345934296555;0.279971831827639;0.284870919089782;0.624233195402436;0.166244464821272;0.0215720904355029;0.0899903145205669;0.327258354697666;0.549700083671409;0.203349419331596;0.269252815038723;0.0077849992292068;0.0583513522423771;0.103376665255566;0.0379336640039198;0.0407610682390845;0.147593740244685;0.0825820739628485;0.188453975005576;0.421933930560396;0.384650170307227;0.420493966936441;0.117876317270109;0.224005330741745;0.196180270143991;0.222898728903081;0.183886318292336;0.316916991460302;0.321360660042094;0.169148882235236;0.0406928788186097;0.0751282828685942;0.32486561061604;0.154776220583785;0.25061160676792;0.0535478856601663;0.481373548931395;0.623292917547193;0.021656665296308;0.152566301224728;0.151055756637496;0.338398567772371;0.10696494481838;0.150313237198044;0.232787066631949;0.121521609066952;0.204863266767755;0.0880939491347345;0.244002616537171;0.193219838528895;0.138069865897084;0.157254062930725;0.0791136646987229;0.574118316481369;0.181794841517849;0.0882959761457688;0.48359727894027;0.210324586282661;0.0948227189032864;0.401160275156783;0.0739690752985444;0.408139642873059;0.301688216315393;0.0727125969431112;0.0913593506151744;0.0802732204292319;0.411476426633728;0.17324377163383;0.37901891531382;0.220313307966392;0.0975854047970469;0.347681232475091;0.185359409554017;0.458404467214297;0.0960809019238504;0.101362286529032;0.194107405185561;0.0414550642459832;0.219990094012857;0.0387272817715916;0.0904074260157807;0.0814957852687329;0.0628054667124968;0.00867423082748481;0.19536743577008;0.223741507967544;0.47719384878803;0.403366925535533;0.130776554176677;0.0683540571611151;0.0351036876944344;0.0591417031983941;0.151881500462446;0.115847884797725;0.0709712116133004;0.0139810635588707;0.247422288596442;0.121159124149301;0.330541252253359;0.14622639529883;0.0361552479005828;0.0351977784896283;0.12998648518217;0.113155162945127;0.296191921768222;0.241459900247349;0.182839375452786;0.200039729337544;0.231370801129377;0.115015926912496;0.177526499046688;0.206798967150447;0.109723522662233;0.413695540130881;0.0240096817077137;0.371065063075046;0.190364750947739;0.19598985190312;0.147831894213276;0.0824832164803674;0.0342375049214891;0.0765553462500554;0.187787344932752;0.040414734795628;0.0714754103330574;0.14336470509442;0.442641934175619;0.217400480041416;0.217814670211698;0.230759180182379;0.317641921275544;0.101913042748109;0.174005732376463;0.0339441868770335;0.236054703288802;0.525201370151844;0.185108895493686;0.0503975239359993;0.128217322622636;0.187859938347977;0.283949211295589;0.310041603128849;0.295463931127539;0.229404125691513;0.0712118553420156;0.134814160257231;0.212407416405662;0.129617112752902;0.0932020562947436;0.13914556504799;0.0254120864437053;0.0761449599379899;0.153210224586095;0.142097507526811;0.0591141955200525;0.054339570644264;0.270882246030099;0.0623610389823392;0.0373197050572869;0.0538042349233748;0.265553540497438;0.362171832646264;0.022091434409065;0.0294492935884124;0.148616144092243;0.160235749662992;0.10319383846927;0.102219892784278;0.175056491073774;0.409288180231125;0.176539797143533;0.317262417052505;0.188610526042041;0.412523494404697;0.0516150397513533;0.0773149781289662;0.499188186855833;0.10153962497194;0.0640832561157065;0.163789203393508;0.0470828764584797;0.33315467931912;0.0427463242926259;0.0773006387423373;0.0444913078063479;0.0213329028337855;0.102533162010899;0.0407342028272901;0.176703327061434;0.0527046280202063;0.0878919613352018;0.0270356874238152;0.030120878695785;0.235318050586971;0.117187330736924;0.0627701669264443;0.0597168516821821;0.0932351151190165;0.257913439761329;0.088674851810368;0.310039090264567;0.144479064819679;0.108210231314208;0.136898822947477;0.0170768950544908;0.264125270378309;0.102872617056801;0.342193107781761;0.185140938139298;0.15534101488206;0.38172097213183;0.0685467919003415;0.0452245955657778;0.258396028283955;0.120328936650366;0.0116749662498618;0.0942350444637216;0.48326530398933;0.0482777581927796;0.202334872478279;0.0791792660113608;0.243757412329517;0.189427959400073;0.111529451565207;0.266757313349554;0.171108631049202;0.0254532685319425;0.0366755007418277;0.079181596264177;0.294468721162071;0.195774183078843;0.0430030167058616;0.329938632665638;0.369669806601739;0.0506280859112295;0.0687791611002053;0.508064893298478;0.337462810102373;0.225315128598213;0.280045096214554;0.039112917324453;0.233043764441904;0.0815478734399266;0.194023574420903;0.00837665660147303;0.0402782960453878;0.243156507961756;0.0690150058625551;0.0156277985680279;0.501614352480798;0.289786288103346;0.280804936463547;0.0295894530471819;0.13303715414387;0.0557959195287438;0.23112759598489;0.101060867743553;0.282110090704308;0.677084832739261;0.157455707617129;0.173416454919992;0.0325456609306351;0.504292517699433;0.022053794811322;0.0151760828654289;0.114151145261464;0.0390978675678819;0.645195258287203;0.15783816926926;0.0978173604650827;0.172456976937524;0.18134427694755;0.0594347683052194;0.0723751208436061;0.0725392445247838;0.00282424238481327;0.323106242531947;0.00895632714500416;0.204466082824419;0.131380294894937;0.113882944570794;0.117632202565982;0.0263813714338971;0.0579618973099077;0.431006606032176;0.0378443095176344;0.0450072671952996;0.015709639485152;0.122789087427625;0.0236593331080772;0.0879741061655138;0.0791548991210617;0.0252105293646427;0.0712578234745634;0.0906706754123032;0.0254418416526377;0.162170554007733;0.275107798595556;0.0690194716702322;0.322928899749928;0.0926020160389284;0.112143659726394;0.208430481586398;0.0809601227285418;0.0316009853103615;0.272202777573975;0.128978325365046;0.0495594381892798;0.0399825869887749;0.0527272076180474;0.0578290565935632;0.09227232240375;0.14016134977898;0.192961640112285;0.264265211110168;0.0615895610505015;0.351196311071537;0.021013151721691;0.184925712857039;0.224958252929497;0.0717961882684831;0.234834531350407;0.0434589354844421;0.0324182118806453;0.389661046225798;0.0557891818367759;0.0655137286044309;0.0333889305762178;0.0597589443199883;0.0275962766460475;0.0168859692875722;0.00505213300030505;"/>
			<col name="c* - cl" type="6" num="0" prec="13" plot="0" width="100" formula="col(&quot;c-star&quot;) - col(&quot;c-low&quot;)" muparser="1" data="0.397984349276737;0.455781854265291;0.137186746182741;0.35788150309352;0.203714530633462;0.321554027342756;0.094252050371795;0.291699900076393;0.282129333373671;0.178157222288861;0.352552180405234;0.129727835875953;0.0728291879969959;0.284947015289722;0.0259166981626204;0.198368050942185;0.0786116746548894;0.0677953957867635;0.137391656784779;0.179529043903492;0.0900026749392011;0.146232087908247;0.222880128254414;0.171698874393981;0.178603130365429;0.295824221811488;0.0854414601309188;0.305786552124269;0.514653970862613;0.139057422830757;0.458174320103025;0.0930949721323959;0.0153659530975641;0.201608586667974;0.260801067768747;0.323733258239615;0.488758240859305;0.377904363623844;0.232057506859352;0.200284896356979;0.148823459776369;0.047113082717979;0.203454995466688;0.429660559357865;0.253621678150727;0.371054130223628;0.39039405612519;0.0636427845399046;0.031665322358666;0.197385235644545;0.0448741297587662;0.11618523242851;0.062746375709077;0.369925359324432;0.382721384269908;0.00658057298447127;0.231045730775658;0.0673378450798068;0.3724871178823;0.210191818391588;0.0703799009888825;0.0236541008349182;0.0607109536105605;0.133175702292723;0.148782467130736;0.0803424654946638;0.0163523075299817;0.0604356582154199;0.00358019092049462;0.0457591813605611;0.0612625486565143;0.110381076399005;0.000828983308065039;0.178813751684699;0.0476775979645383;0.177535041793372;0.333584197884214;0.0410562737297357;0.0995375386507552;0.155999968841188;0.386070510605565;0.110245389426806;0.0749558406878483;0.168119693340112;0.0477125425879499;0.133241393163338;0.0736458953335096;0.284305701840707;0.211991630085777;0.25133114426852;0.0407682270545459;0.0627742066988917;0.12496816455811;0.0864867883671148;0.55672851339967;0.119488402536623;0.0970120527417251;0.0404303537893668;0.233743024235849;0.241228052272842;0.288280998650259;0.0671724231735297;0.251900519862333;0.0442529582874714;0.141523282966282;0.0361866109119522;0.0458923177335123;0.281242742702493;0.253822406549233;0.258632505084344;0.32500465959086;0.15405747317993;0.273928918408246;0.115784683121038;0.293504864692343;0.208356947408399;0.141974949573269;0.0519812556342968;0.191620435621623;0.49676748732883;0.0837545820065029;0.242091260301505;0.203992136521348;0.120758104888407;0.158697496879622;0.301542979389466;0.0478888076404808;0.153633484107779;0.0215641466543203;0.219261285427611;0.145151809631792;0.0937627548990142;0.134722252770834;0.0897092159909274;0.184844676564622;0.277176205875328;0.171190007106478;0.252526903432868;0.00547286693301062;0.18311729902633;0.0247984724271584;0.0747178225750971;0.0525225209246284;0.0118902169981235;0.147882295287543;0.0377834166329328;0.163287671364521;0.0425568287950689;0.152603189766906;0.315246987423232;0.147837611471159;0.0016495712296558;0.294688343769649;0.13284524472166;0.392427556409219;0.316438245724927;0.216122118106573;0.0874419177880582;0.0298486137300009;0.0172919782566623;0.0811372806659905;0.0292166429122806;0.0707367412861695;0.0920833343799589;0.124152526531718;0.0264024657100574;0.0596182325612978;0.126282485251164;0.272321442818855;0.0214560795956411;0.136377541322905;0.290165526796061;0.0966970260725494;0.000488136950546489;0.052646293097074;0.00388280589171131;0.0347906304035042;0.0409555909564901;0.0103061617416987;0.336231238957462;0.0543043975841693;0.00353125046461542;0.207141013819219;0.122830524891655;0.141021882544853;0.0432049717399346;0.248568030440232;0.127300846317669;0.0174876932433823;0.0648191403143492;0.0800721500676316;0.0197635224328818;0.0631388676678563;0.13116308688198;0.085585989505962;0.117080098695361;0.102176196347648;0.520201665509908;0.0815214707890907;0.178573388127177;0.223576583294227;0.261281799895936;0.202533411679398;0.23580471632665;0.0650196372098344;0.093315266898794;0.277990072843884;0.00414873803976856;0.0273899669868281;0.0140195059893942;0.110129812821422;0.120686601032682;0.0931718392496342;0.0450379734561147;0.310380395790169;0.0698258061169766;0.189337598505456;0.22116809863754;0.00821507568205412;0.105003406064697;0.0209737021609349;0.264133326417205;0.0528050624547981;0.0224321490577747;0.0428356375495123;0.0304902270079342;0.234165871264161;0.301424177395559;0.491865759555845;0.0962731416381613;0.000815224940373227;0.203439215935789;0.0493910468881663;0.284716420128378;0.153910092868959;0.443038414320647;0.0230197723183169;0.20521177517286;0.163507562314453;0.0870640642561735;0.0985232156290113;0.00462248373325028;0.0827378773767867;0.123665360873309;0.209456377720498;0.12613977955306;0.0579463862995615;0.28479749247301;0.140062246368965;0.176006457615347;0.0229765165985241;0.000777531372851629;0.0896158600916112;0.0514806306267175;0.17071932801703;0.0182671197399737;0.0552005315678819;0.0357984323263894;0.148394104665539;0.0464007898626096;0.0785709131785153;0.0100573155537861;0.0122923972158087;0.156566051368971;0.120526684682495;0.0392497883007248;0.0525679749287059;0.0216002815139707;0.159358132214886;0.154039978368017;0.142777851765535;0.0402050288914256;0.193903060695091;0.0852517741128581;0.0450781243680348;0.17690674069309;0.0809800034122556;0.259178661840138;0.021217903022349;0.201165206893839;0.0694588179062887;0.0545978460547935;0.056848399043949;0.154099002889331;0.169002078091913;0.079762242984056;0.0175663520134012;0.113194855824191;0.182926473446398;0.0439971798443427;0.00787913916221504;0.0214562111518422;0.0143194837503866;0.0305505138883715;0.0949520920326274;0.16304672818053;0.102258808086101;0.000653217905422859;0.16270561688186;0.245981196581517;0.103506321121152;0.0176828298537805;0.047726939680496;0.103154413628887;0.339950295788552;0.156755879130197;0.0917922259323902;0.168189781857788;0.189094470995491;0.0107613046347741;0.0366451119315006;0.165429979125378;0.344113587644073;0.456996509068262;0.00938884469886508;0.0287927388758043;0.189407046062943;0.0179280799565816;0.204030424652222;0.123526542677552;0.0486712888993336;0.256178092593064;0.056031252179062;0.0572174602069542;0.0246957023899925;0.0490877205555866;0.0621796747982792;0.0227354243517879;0.0101891225733278;0.100382702030238;0.000231542574831545;0.0200834497464053;0.127459840163422;0.0978846581549172;0.112198071825585;0.0508795747328321;0.161494590837133;0.0823800424157831;0.241165476663445;0.0115235606077786;0.0931010081888039;0.0566070893030932;0.0234918501774229;0.0987181749730991;0.148445600769822;0.199515007992501;0.00417718765638971;0.0691912657801446;0.159364682395299;0.121229441550404;0.0797502907404768;0.0602338845843092;0.0858636436350158;0.194128638563011;0.141504965391831;0.258237846013587;0.0632275949235656;0.197080067132319;0.0914627343806548;0.121833645911022;0.0437595247177048;0.154611823929107;0.0612735282270721;0.186625223571543;0.141828399988518;0.132023975285923;0.143733773973862;0.135831498981686;0.0904509341695247;0.138182034119207;0.255143868992539;0.0535935353311721;0.0192319084273134;0.0276649680863041;0.157744756174074;0.401840774953303;0.0861593812379145;0.0102387292103285;0.126875177974955;0.113186839303915;0.154283235788219;0.251798752030892;0.0315476747535223;0.0762785903028252;0.0289191132621137;0.0111729598856799;0.141141085686027;0.112140373659516;0.0627978212170402;0.032202246477668;0.0897609863712573;0.26744319652956;0.105818197663701;0.132320717711894;0.0334661333232852;0.0443509255967133;0.0156374757673661;0.145101996195345;0.0572652082616636;0.327859397554291;0.114570214989059;0.0554495546738065;0.287593207660079;0.108771931292454;0.0239627088943585;0.0706237265830622;0.0161028046359869;0.365779244837807;0.292500848189302;0.194314011724109;0.145962492934406;0.0620738383953853;0.0593491046066861;0.116681393018004;0.156304209816083;0.0191506176894808;0.0943106292660698;0.0422294250406784;0.251352594414108;0.102592808545153;0.0206149056972571;0.0875508745160515;0.251590307592321;0.0747274639323178;0.134533182819385;0.147660643535911;0.0536789739544418;0.029136744484055;0.00179220408472886;0.0101000302819194;0.0138682367652041;0.0266321291135264;0.00236923588191135;0.00645466277123555;0.280832644905548;0.0754462683914505;0.0478881429830327;0.0557467791373499;0.0229615246886021;0.0919254613470957;0.00064510519769817;0.118178436436491;0.182649438297445;0.0734278643705539;0.0280548295721144;0.0556404478121648;0.0145741405776848;0.058534289803283;0.115446307269333;0.026288028399669;0.0756350894291396;0.0748350319624439;0.0646345582883299;0.269651111479182;0.160744544773498;0.0798264161792032;0.093078658283077;0.0994546658285252;0.0630040863033467;0.00617393445405051;0.150241611395143;0.0020640157536799;0.0504417834891349;0.218158531205025;0.0977662537843434;0.239947409060725;0.0888475389982402;0.00595760787923741;0.0457436876895153;0.0166119502888963;0.130597865082407;0.0487606210245399;0.394800672734103;3.97905971175026e-05;0.0127729042711306;0.0135625530641;0.0405187182441016;0.188631034956499;0.200795405041899;0.188746866334791;0.105928092275092;0.0879022679515748;0.0685821410869979;0.204318151856788;0.0418732546478;0.131942826051539;0.0393849553672375;0.0129110365898339;0.0593564080628614;0.0947829960779873;0.125789915705722;0.0342237442299554;0.262466145445846;0.0710175335396801;0.0827769569030754;0.172243034083672;0.061349861959721;0.0196807192772664;0.0498218383440394;0.135423900617952;0.0650838516226758;0.0134725820785916;0.160878093094827;0.255229659469506;0.0807415651757799;0.110172918972242;0.155862190411552;0.177457015776162;0.0329789476748312;0.14230268918734;0.109192775485967;0.0573792723329247;0.0326503940733997;0.142794716039641;0.219559343222662;0.0736921143367964;0.0703187490466682;0.202855864070188;0.357438692308273;0.0179473675267784;0.127465598103457;0.127866024128117;0.0385473264529483;0.149505908017519;0.00382730630299949;0.106805609858071;0.00130710549506315;0.0702671095071309;0.0259158991203483;0.0676537965738496;0.0705736771467391;0.107362762127015;0.0475159674193368;0.103414772773663;0.0764910973600586;0.176994031377633;0.0997734023729264;0.366446044548003;0.179663639492506;0.00248602058439076;0.0573513066575288;0.189086850068641;0.0236444495490681;0.00548720917056911;0.00998671191759479;0.274494519640407;0.0196918371142208;0.122460598451655;0.0427149377681998;0.096940722185777;0.0688832716867575;0.162133361052693;0.119825339199805;0.0532495942304552;0.0942414818656641;0.0333593723069371;0.0140403693986751;0.182400314671513;0.0603802813219026;0.178755600192781;0.103676209953193;0.0451339505532562;0.225580949558517;0.0361682993592868;0.198496713596808;0.0634830746602124;0.0331644799920151;0.0803924491875664;0.0623009060677753;0.144196352827375;0.020781911672049;0.0925251546506793;0.172414666318952;0.0249398913962608;0.00259632545339393;0.161646791707056;0.0687797181629428;0.0400424676291811;0.123421614018377;0.100633920262369;0.379093415507482;0.0273475437413488;0.0644847572713567;0.130969100937988;0.0380570282612503;0.000625304655891262;0.0294803495479134;0.159327277018156;0.0799178370004339;0.0573602135433055;0.109650894746732;0.133982365650524;0.163377612529982;0.0266342720506884;0.0640953139335702;0.00188791324480418;0.124345516491194;0.192553043573647;0.0680402984428673;0.0992670712510673;0.18779533346666;0.0892301814825719;0.374719064917899;0.0806141502352134;0.0244256834321197;0.0117879835640105;0.106907051960833;0.057112816818719;0.00290962877245858;0.104047752063326;0.01231073939076;0.026993649073516;0.0118578058787379;0.318209772372406;0.0410655734128377;0.0489749027182922;0.0334684621943053;0.124218854904911;0.037804832711929;0.331417086457914;0.0964277083826663;0.0667743227112154;0.010677186171914;0.00651380834834392;0.0175246928646428;0.0349264556258487;0.0383359071126812;0.00514342754019794;0.122906283237155;0.111765922419129;0.464947942779334;0.00222956136502766;0.0310848298809289;0.00259829003907031;0.00844338537940666;0.0356793194444091;0.10742590531407;0.0124647137131469;0.00305035978789042;0.0182837780174583;0.0188998860572272;0.119422664419121;0.00344682098159961;0.0932459504529248;0.260466890181348;0.0941285713320342;0.233300050384217;0.16551833172717;0.28967632797216;0.0504310522989348;0.0763914985455807;0.0317387143667699;0.118089843258447;0.036769902332536;0.183956500305283;0.0624433097377516;0.0413343036698304;0.321059113094703;0.137991687976158;0.0417052093558147;0.0622548029254015;0.245047920279838;0.00692870097560505;0.0477494716690511;0.415630738332713;0.00371636656682463;0.091546632820529;0.0228737314513398;0.0567847448449202;0.0589442466031069;0.0087121224118086;0.128646817164707;0.0168729748633956;0.037820529722819;0.0239283237194614;0.0642305571318968;0.0475496848541778;0.161824120995484;0.0432595753966396;0.05152496084045;0.0512343941293395;0.00571827254681648;0.106431866876247;0.0713446711172144;0.121370207998378;0.0858630634402889;0.033063379322756;0.0652559565251702;0.0139815196945404;0.0872750811241292;0.171715335555362;0.00967497158135466;0.0671968185321386;0.128056463122482;0.108498017473836;0.0986674832386318;0.00909480196383287;0.0407697197462969;0.0837664798161656;0.238449503633609;0.133031742756906;0.133353056139523;0.0015521057971448;0.0499083958832041;0.0212181671469558;0.0279687106805668;0.0191188850644145;0.0100130689018845;0.0222467280026685;0.137615064122406;0.321213786799896;0.101969596062727;0.185553254529141;0.0746652935885188;0.0790465783208449;0.0301261602811913;0.0217004678784811;0.0697047328568364;0.191810747305701;0.0336385004955936;0.0533929710614358;0.0343858489686487;0.0103560683221342;0.0664624534448403;0.0168054140464849;0.10979663541872;0.0395631842692063;0.171865262609095;0.0617571586541928;0.010426635798688;0.147103213199641;0.0565719073112163;0.0896059242216712;0.0388223795649702;0.0345923186394443;0.0683341110676489;0.038504538605512;0.0348706960341545;0.0465492514738145;0.158762571227381;0.00235312882669475;0.13092582913362;0.074323916009255;0.0356328845091729;0.188666811312669;0.0870033851738087;0.0212474137022333;0.25736478687667;0.140495673688931;0.0398500014717664;0.151722515623183;0.0566479329928044;0.406479662423441;0.280962898009533;0.0208717646601612;0.0405911560662344;0.0511921190199318;0.0556608683224279;0.00451518340582976;0.0460784926293202;0.0218961195146919;0.0358224715240569;0.263500971221671;0.175208351889987;0.0413685044417967;0.0128445886897004;0.0948490656063364;0.134483030877001;0.0107112756781532;0.0527653943382569;0.0238533885512116;0.0865645608693457;0.0777197270074379;0.0489685971137668;0.00584161160450881;0.0986253981490302;0.0267194275471437;0.0479915095463301;0.247298957634333;0.106500737080867;0.0429525158625151;0.0036193154706544;0.0281243649263741;0.136488136852126;0.106108322787853;0.0441040977387004;0.0128448962426627;0.0941472151456421;0.0109660779808006;0.0234360729296586;0.0912803112380799;0.0108742145840628;0.0139656539282383;0.0149589467331702;0.0460597243750665;0.1446685942214;0.0287125510041489;0.0237926427635856;0.132682186893044;0.184647836694467;0.0349116337912664;0.0376015691521882;0.0961790452676469;0.0630102401070529;0.0766956939009812;0.0225345412190835;0.0332061766575464;0.180952481994955;0.0239574057045197;0.0751083248030589;0.0181964760340374;0.0196765755962591;0.0510894229556554;0.140124216028161;0.037240435518684;0.0202791739110774;0.10771012256915;0.371671566548459;0.0221691357952164;0.0150199514406977;0.0143252392991794;0.104660571337444;0.0926808085603001;0.114770849083643;0.0144115558709923;0.153352996465282;0.00242384694174369;0.0180805040623856;0.0343792127734493;0.112536252931586;0.0889891998431174;0.000232389913289333;0.00887427954884895;0.0542425409736394;0.0100410146872126;0.0195017627622156;0.00577919306043059;0.148120148562992;0.0187822255237017;0.0817607540862336;0.0552482349729095;0.0013404744950953;0.0719487666535879;0.0539429137248453;0.086443423965301;0.0391452328421825;0.00354304272092396;0.0335848936196986;0.0175611808143792;0.0165196818966469;0.0276440428809148;0.212080989369558;0.128940308463064;0.00638114194847501;0.0164676126541902;0.0428425989694432;0.0560114328320921;0.0874086717035304;0.101598958151921;0.0736163221757082;0.183508063577625;0.0853653166591028;0.0768405945878053;0.0635484312033408;0.0708531109619975;0.0367039200404033;0.00758893154212618;0.454144646150133;0.0157146750382701;0.0377288606827465;0.017511438584708;0.0295275785108897;0.12616576841872;0.0246683011794559;0.0241098146883373;0.0236756405378179;0.0136254694065805;0.0131410331272289;0.0272452481355201;0.056532564738034;0.0117591964091263;0.0513542415211718;0.0147662638404552;0.00992053437456798;0.0560911773074706;0.0405276978720736;0.0109534956337443;0.0567179919549081;0.0213938645125865;0.108255355176829;0.064718729660468;0.001942327760867;0.123550899292269;0.0533814483627781;0.0451613631722772;0.00327451739942084;0.0558041452606891;0.062583770134721;0.0701296582277606;0.0168966045186983;0.0399522122781602;0.000221289063003449;0.0462142422219715;0.0329271128618978;0.245200720427025;0.00787962163306619;0.00180220965330881;0.0229273418578352;0.0153342183771304;0.0197388485285696;0.171275305981469;0.0681813410348308;0.0212231207058171;0.0560705833235726;0.108015924825471;0.260544924485059;0.073463961481302;0.00203511229811252;0.0280369110991187;0.000197439989947007;0.0119933855964705;0.040297506405743;0.0017319069964616;0.0725727488327377;0.0137648036588393;0.00423847393704953;0.0537909053854153;0.257052283537878;0.00418869385597292;0.00497315250481314;0.217858496382574;0.0386811673199903;0.00825571590780372;0.0132036328394966;0.0249720041791402;0.00492867274856903;0.0167715671713178;0.206035869696136;0.0272644492746651;0.0133571484434559;0.0517019900503979;0.0149657898174457;0.0493675926231467;0.00462553444614194;0.0381779431063003;0.00190901548500379;0.21897227311803;0.00668783001603297;0.158145563719208;0.0882723545408609;0.0144180415070293;0.0641017703696921;0.0292298611672141;0.245522907154733;0.00474807103224202;0.0147286087872314;0.014392335636924;0.0104741165983619;0.00298643129660303;0.10352701252234;0.0161867652929427;0.0297816143756243;0.00220863554774961;0.00103367837875943;0.0601497829870561;0.0186691355207538;0.00223040424145557;0.236989707730687;0.00498190989528116;0.146202897249379;0.0714849026605466;0.0513479203242943;0.00310051202968181;0.00282799552130707;0.0143207676194576;0.0644842429866761;0.00269101499762436;0.0423681081789186;0.00762407735568103;0.081974503252365;0.00423104515317716;0.0606517832609338;0.0271478606036617;0.00260602347961271;0.0569048808105934;0.0670979767938632;0.0200340854471939;0.134635689120453;0.200600716460156;0.00684515900117225;0.00486794821212821;0.000403047317068375;0.00133944759029367;0.0247465666007981;0.0043131153057918;0.00537303658164149;0.0851740161145747;0.0119584786806459;0.00785170981349977;0.0192085792373349;0.0341244316981774;0.00444232483155319;0.00317872782884002;0.00320170713197965;0.0345171047116854;0.219305616377208;0.00323603452705145;0.0537547955497366;0.00325676956235105;0.0195366723273298;0.210630212349697;0.0510843264553931;0.0663865842806074;0.0198576831201621;0.000915035600165308;0.083829813411098;0.00643413683107594;0.0421325944381009;0.00206362927672778;0.0346008551782783;0.00802451351316748;0.00432641441186219;0.00226294092975705;"/>
			<col name="ch - c*" type="6" num="0" prec="13" plot="0" width="100" formula="col(&quot;c-high&quot;) - col(&quot;c-star&quot;)" muparser="1" data="0.483073850893063;0.359266640582729;0.439734341520759;0.18602928799891;0.530882311341298;0.226079116237934;0.742877939074675;0.580227615584457;0.583140810735291;0.452205883245651;0.365761010969326;0.569075884473347;0.646940706547394;0.374548762940803;0.64961836332471;0.629796591578865;0.540450943378581;0.379780981840297;0.596854823324181;0.439797179506408;0.437992409911699;0.402349777543372;0.299654203493456;0.388996086316719;0.583877339018071;0.217788868588962;0.448206627361181;0.446898663201761;0.161953507307587;0.361071482604493;0.0360852251255551;0.513624732888104;0.622054219815136;0.399226856787226;0.512591446537853;0.341972551075485;0.0355542721376245;0.208711007664943;0.159531286660098;0.270694442823561;0.327970765242991;0.457061558481321;0.297680741561312;0.045839836473435;0.228007454469389;0.354863210110672;0.0724735850127102;0.409594210477995;0.439123692682734;0.331242030191445;0.352887601383084;0.3066695048659;0.468583895366503;0.109020355988755;0.0521004909539315;0.561242708608849;0.358684879181352;0.371778769619193;0.0733344288457104;0.378176771286242;0.449014305716417;0.328215446012712;0.529853549254039;0.398649862882307;0.205060967474073;0.597854820946367;0.618979400727848;0.41580196971942;0.458315114997155;0.336052755887329;0.332114762333456;0.423238266671395;0.680307164296541;0.204912257425458;0.568142453516762;0.217938006760018;0.520624838871776;0.411222135788064;0.394809264641975;0.193851127067162;0.0794186995699353;0.231227468070654;0.762118228626282;0.344006565798568;0.60046473721225;0.225190411747662;0.4860236887258;0.0983804070800729;0.234308097605693;0.15653764026818;0.333473187325874;0.304747557239361;0.34532920170919;0.345878714628725;0.17854133353152;0.177496325702717;0.369928424679495;0.344957542923403;0.107674703892051;0.417534232265838;0.214217813744141;0.50529135373344;0.0373063905760074;0.332383734733289;0.352978286625018;0.246714237423048;0.262262010624588;0.0341464545172071;0.0858620422244564;0.123791768666856;0.16312477262934;0.26044848340702;0.389523393224884;0.362814454778262;0.184977701575717;0.0814405993418014;0.208346169371131;0.399496983239983;0.408533805055477;0.0609186703853701;0.369301352226997;0.0858015576001955;0.196295336086042;0.150887634684573;0.511070390420189;0.0328006601893343;0.491073484023419;0.221195366769021;0.25863844640068;0.0403011321864892;0.392567605827158;0.226970176586936;0.279150928330896;0.197226898131383;0.158185680022978;0.158789298403532;0.280827395363165;0.276673043860332;0.258910064334929;0.102545215679122;0.507954819938062;0.365119033029478;0.246029761824747;0.469367622909876;0.172791473750557;0.205915243804335;0.168740193284079;0.320095536965531;0.248478700070034;0.460687958302708;0.298519929549421;0.521771538340094;0.0223213308816946;0.25378792012734;0.00794839515758106;0.246345606520473;0.132406663146927;0.291895910148642;0.465974853894039;0.271617181277228;0.142275351520773;0.478957779283069;0.389815464672324;0.182243302740571;0.312035737057682;0.386637844936913;0.350188449441012;0.386612471962256;0.0511975339620196;0.419435655501879;0.117545285230815;0.0418386877991489;0.176777128527351;0.303328401170914;0.243798250287826;0.449746320266989;0.340564644164796;0.21700359878241;0.451090753814401;0.104820034880808;0.159186146219401;0.338669059225415;0.213756924462581;0.197456055717177;0.243530731890197;0.243531963616398;0.0471919695979184;0.187821662960041;0.528128520960118;0.231698749999781;0.365791922337468;0.482235195191008;0.320805644733544;0.25007984153592;0.156145627502738;0.259729137806159;0.440095871991352;0.0923292606445925;0.146127625243189;0.198606652689051;0.0253980733819434;0.114689546442264;0.524906620862072;0.17977400235665;0.246171491836376;0.134850976944076;0.164281569820021;0.178370339222931;0.233766849075942;0.528337574303706;0.442252315555027;0.243823819849918;0.251019214083466;0.448847681023252;0.0432096584011357;0.165083989441123;0.038467385669854;0.16145398922336;0.174617807862446;0.362150339113203;0.246311142073965;0.215142225710395;0.170469008631502;0.469936423328355;0.608263130767888;0.214534864806866;0.0250004716615388;0.427538964666431;0.0636144046591498;0.306398336725159;0.298966877215897;0.0351328327606721;0.274542066280634;0.252504462434192;0.151090891625341;0.219480570327114;0.393554051115303;0.153295695656344;0.311270730785626;0.130928734032979;0.0893667565420157;0.19831119648106;0.141913348259413;0.251189168033171;0.546469849911632;0.18107630379044;0.467815728918739;0.0763469352890899;0.133357064258935;0.224374382791093;0.24274675348926;0.235620171254218;0.422037496781189;0.141909793829883;0.05642372934567;0.394653536979126;0.218224322811008;0.313130521587121;0.340618454629561;0.15275047868417;0.129480267594225;0.206750016668914;0.314105839344961;0.0557291008338195;0.132591344934705;0.198908449096775;0.145625939806374;0.250263414004274;0.271733923814514;0.0474597217010834;0.146713674977565;0.235436606109284;0.106960358138334;0.109651551964042;0.223505095532665;0.18040169939992;0.189902278355634;0.112589491461902;0.232822998988591;0.190914680712831;0.197111984530695;0.325864980221806;0.330517493600151;0.210783187120919;0.248678285661787;0.177126409271964;0.315801869280699;0.257182301736709;0.130265381101612;0.145404408084557;0.303044653463985;0.264552665705898;0.242943931380453;0.173258179416818;0.203357898051463;0.08256268773607;0.287870321982269;0.453510105286497;0.0247518572328398;0.334616014024253;0.266027701088648;0.20551845211572;0.110740671576304;0.0642667761674093;0.0119072146771075;0.0929584929319383;0.13200127084841;0.304063079384712;0.0970122616813885;0.279408136812056;0.276833953194582;0.0310142464553818;0.0525726056410065;0.025910131467038;0.418796531931968;0.146882133086616;0.0384750385029567;0.235835752590918;0.0660243910369684;0.0224374628510479;0.433085139346166;0.0287903845587462;0.271926757903318;0.107276527689696;0.794343293461817;0.228311347826713;0.216461213774087;0.188232086154672;0.346445248088472;0.103003178837342;0.289790664224769;0.166562803617695;0.0432216028237775;0.614337436408443;0.0814038652936449;0.109759606586068;0.165896410857567;0.0858599061489769;0.0271223022473553;0.163661668875741;0.118817910419796;0.0903433523466068;0.142234983958077;0.501354615030331;0.0797951464741382;0.0120314723798991;0.20002497858156;0.102256249087075;0.00384591466880058;0.0491540395939958;0.101090184434023;0.420673226912431;0.409866333321364;0.204389000228589;0.152518258507569;0.125988495233713;0.117725049184834;0.184282073369611;0.231087327308316;0.0449987528206878;0.136294419023795;0.143434528520993;0.0947156625349279;0.158560165476837;0.0633786134963915;0.0739395284126345;0.173826125238508;0.055676919041034;0.0923926443935753;0.197556590953593;0.148826544787261;0.159263392497428;0.161134101649007;0.147553298775116;0.257653748540416;0.015169738553697;0.0933051746843556;0.161458195382091;0.0477132756342551;0.0866265711456848;0.0296967583111812;0.0811949765337684;0.0749998851224777;0.253303251341175;0.0797443393582863;0.16780327505892;0.059058374474213;0.0995590160377836;0.30876844033707;0.148885144381832;0.180444749887943;0.208126650636783;0.103512458457609;0.124883737228206;0.223138221075515;0.190433111906537;0.266794897530234;0.162999680530355;0.105827641511936;0.100484696986339;0.0297985724279407;0.392392256275234;0.0620683690612219;0.00916650251934625;0.115982820172522;0.175067103897428;0.345974409267713;0.144272147849693;0.121838982890098;0.0749018694332914;0.0319627011403962;0.398003051681815;0.0639491113587139;0.102315789768996;0.0072302722799166;0.302372739865419;0.0393703928608822;0.175535748182122;0.131305454436292;0.165101695399847;0.132303314334583;0.175254820744972;0.196750469241839;0.203343333351446;0.276300544033475;0.0563606302343286;0.294852556996523;0.100816665290145;0.125692018316481;0.170910287184981;0.169332296437526;0.104060234768844;0.262530742136409;0.111713497155064;0.132447833706952;0.0870677829867894;0.0934836228271673;0.14190818002155;0.147223846242398;0.146435828795244;0.321117138248802;0.0581509191458086;0.144693842284355;0.140163049470249;0.178746481805096;0.120947396937015;0.500036538676075;0.173048252673617;0.0901386980411669;0.101214336871941;0.23847517975948;0.109995501902116;0.172116288632177;0.344933210569318;0.156721476124812;0.0824121793599768;0.442819854403983;0.273056275859235;0.107002964302453;0.177059488623049;0.0707031016924469;0.16478149467534;0.0789067411220271;0.00409606629907483;0.138632628836757;0.0343315810649247;0.0904785195028909;0.0897766115407626;0.159801144709985;0.759125517762564;0.096849929335673;0.0791613701664901;0.0794894497868672;0.391331040776423;0.182394479122459;0.1039539811063;0.326025460322538;0.105835582603701;0.067231895498359;0.00471227389450868;0.125798607936308;0.123840128331225;0.153135922777822;0.546387670243792;0.1704366986544;0.132046218796491;0.105922856134472;0.0975027855022861;0.0252262828225276;0.134642813092333;0.0216113406886783;0.0839880101011446;0.0166056644861135;0.0552967497402469;0.144506292351225;0.0549187718112909;0.155277761679379;0.0827200205957036;0.0581364900321076;0.169731222124888;0.0914188086952042;0.0924380114002362;0.00905289055337322;0.227823671398764;0.58351014336558;0.113342019065558;0.0509082898638481;0.0430251862273381;0.202942290084559;0.25190764671289;0.0766902321245029;0.0502949957468753;0.29364756300616;0.103446894002601;0.0129020737455082;0.0490134360745036;0.142298782525032;0.00770485421551165;0.101210563656097;0.531691817024742;0.215600316025643;0.00169875706788303;0.166018215131352;0.138783907803761;0.11067167045201;0.153085791918029;0.313756231182436;0.0295220333958291;0.259945160217952;0.0107914210149944;0.041981417150311;0.0350545452454249;0.142866612511843;0.132216523612037;0.319399609071941;0.170880375746397;0.162485677186274;0.0386000527770212;0.089883297580594;0.384584561565109;0.0471246239959712;0.149745847178009;0.123732558506762;0.268902566812731;0.363153241312065;0.102941850152513;0.109803132274579;0.0344271916646352;0.0476434882173402;0.038639881390442;0.233775249256625;0.0236107410461668;0.145487935796195;0.0841430572660748;0.289873705717736;0.151733468352063;0.127174063595925;0.169782145261877;0.0317892506964574;0.329663667888429;0.00907752824603744;0.0273757516413438;0.0131329306065631;0.0704847485745132;0.165477715327893;0.254359105644988;0.214556934168715;0.116275480537794;0.160174006291855;0.149569358937965;0.055435714232351;0.110051063302121;0.0843610924256479;0.0968204092104598;0.133550607163706;0.300208797523933;0.0407795836232972;0.155937416461119;0.0951419351333231;0.177834613576295;0.281825755232018;0.138766973232651;0.0694748860413433;0.203574586225412;0.153179666251495;0.247643279131599;0.127713712184587;0.0253524282719317;0.0552598097154661;0.0128385869459675;0.0205753147235278;0.248400326632416;0.448501187059218;0.0943249920267116;0.0627204812398299;0.0891538779119968;0.244401587912906;0.0200821163260526;0.0173755230050028;0.150851995617133;0.14788874832574;0.0427210017349771;0.0275053966386201;0.0802594439313766;0.17257829434048;0.25633093515769;0.0542562427659666;0.167708272138781;0.0694630329959444;0.279336436595524;0.17401586772254;0.036027765590584;0.365377160118662;0.0845609751815535;0.119048807989562;0.0275119851279978;0.208992978633695;0.0164305589803286;0.111447779440151;0.000338519265485948;0.000709938721203701;0.00865642791968466;0.227733632347686;0.0775771549161561;0.340832634128357;0.0263894740831512;0.0929208344870188;0.0614535238349421;0.039719739038595;0.0381544082130808;0.0460313484638659;0.261875726057462;0.141985723514071;0.21576757207371;0.0893248931992733;0.0561897337482509;0.34073716254912;0.0856267614039511;0.0549048389460096;0.774284223332347;0.156544196093293;0.0220547236658787;0.0744431005113004;0.0207912324372752;0.0718340849975522;0.0391064695514965;0.201404249428023;0.0887310988163297;0.20906350353344;0.285109856327965;0.0151349974297093;0.0837108320279001;0.109733726292953;0.083274248855994;0.00239208122961704;0.000800273851248423;0.62429929636375;0.136972258756566;0.00228824016607154;0.0640009321072953;0.376962910376399;0.152497939860462;0.132950342843895;0.103954785584449;0.132522310265397;0.205055965361715;0.148930580003781;0.0750194784161801;0.00667864466657977;0.0224580632910861;0.202029518283741;0.0480936851601934;0.245073110523924;0.582670515304781;0.0729151217172386;0.0140866024609032;0.0258761096905721;0.181136066233529;0.151009732084994;0.15350658625325;0.12372194865866;0.0822061468479835;0.00840255191435285;0.163666802232486;0.0076010633636221;0.119513710995351;0.132209691007334;0.00490780589066978;0.146565286901199;0.0954098659854708;0.114955537550988;0.0813487286116453;0.0113493028179614;0.172018884720818;0.0729949935443642;0.0407352548821283;0.0620530676433271;0.227904588285933;0.219962689796334;0.0359653696375913;0.0460315215501036;0.377226192659877;0.247493130869993;0.0140027313108529;0.0376643012380342;0.0238445475584202;0.0770942390708155;0.310922620055715;0.0532970459589515;0.100404791721424;0.0369116292383039;0.00539396296197303;0.282323861954059;0.485749642601491;0.097250482292655;0.359760023993409;0.225917021511719;0.0127577718438636;0.00607355906029849;0.0937906047792064;0.345605499352464;0.15340546803269;0.0411166047395058;0.000403995712559724;0.398892932500915;0.0373452485095797;0.00196583610761367;0.0856375950956051;0.0458697229372071;0.032506778606152;0.0151795289362717;0.0779966980413037;0.253914971451729;0.25022317749152;0.0216784315963557;0.0478188526330511;0.082232253546848;0.155513150907245;0.0320137214163655;0.102882057851629;0.104687494249705;0.0055291033237089;0.143903317235975;0.0218662047721771;0.0851912132638309;0.0581926856471513;0.118546617260561;0.14607819042293;0.0431846272503386;0.0956402375214136;0.0596940531262165;0.194873993173756;0.233654201061641;0.163626501898507;0.0363314894669888;0.0313950706604256;0.0673428960039681;0.0362412557110721;0.10040689644997;0.0161594330536797;0.0789134606684081;0.0666183718620531;0.0207521569124087;0.0778927328157831;0.0412549459006032;0.12335280053135;0.00482848509826757;0.0401571395997391;0.0353714926613568;0.219825683720843;0.0401990950076484;0.0216347398402193;0.117471288158967;0.00784529144613319;0.274640431632415;0.42894450942072;0.0212002743600563;0.05161975116787;0.00974654754486726;0.0668021843594235;0.0541620873954849;0.0551264444493956;0.0534382044092059;0.111887284834854;0.0301008019281749;0.39361823804976;0.332554095176229;0.0482865660677579;0.206741115961399;0.0025920594017414;0.0443123496356701;0.0357885114685072;0.218955487428872;0.0345451623531298;0.200372610329873;0.00841137658725333;0.284138948190151;0.0121898360351144;0.0400756212451565;0.164897441121923;0.0352704829675036;0.0439820879125118;0.0255076654322531;0.016008645842167;0.200331267520019;0.0912661085837903;0.251586712008854;0.190161930401261;0.15518431919398;0.172659572090139;0.587884279794633;0.0373150955382309;0.0352205234291446;0.0574991472465485;0.089527708871072;0.0657408465054426;0.0955258210155798;0.157483235960381;0.0530443867605836;0.175727494645902;0.0513941363401206;0.0754132509233561;0.0127531041040909;0.236840808688937;0.101557311276527;0.0267434125647978;0.134750277475956;0.0786097917821144;0.00187190686805069;0.042059411667164;0.0977241776975226;0.130147563350811;0.0489275217903511;0.247267433858561;0.0277593676806874;0.0561052899131844;0.0798401614176694;0.241651576293738;0.0210001617566983;0.230194492934956;0.0226113681991105;0.0878808628428947;0.0235413097722101;0.0521419615792046;0.287523451425489;0.00146243379201752;0.094627063358936;0.0233614572189014;0.0627936250503608;0.000466233678173118;0.159829028373225;0.0844236288422618;0.0678168112798365;0.062163008821465;0.0596933551617294;0.00758219721015679;0.0134366139893079;0.0044881000001296;0.0413656335020219;0.236894906446167;0.0539473502911754;0.393975717224967;0.116066794703095;0.0215841368822592;0.0233316920994025;0.230503857384047;0.0373705708560338;0.0686365724965674;0.0187512795832599;0.0140349036683835;0.040745699566592;0.0797834624136203;0.21895061497938;0.0331060615981841;0.0110749573004627;0.0040959736499821;0.135520397380815;0.0219690573122011;0.19044790012591;0.060557373229466;0.0199592644933637;0.133360742852698;0.0294983282881748;0.0182484632292158;0.0102566459081294;0.0253442686165764;0.0266600588197657;0.0535679680357179;0.438554130703483;0.0640964944284708;0.013344192021832;0.031967601099033;0.0356282014428213;0.101176365571292;0.183117308567123;0.0618995390729192;0.0716788850800189;0.048520977619999;0.0374521385843394;0.00610819809380173;0.0108030683438398;0.0627527620902206;0.126453682501659;0.0511240451570022;0.0575177653832455;0.0147057982540338;0.0292633525788282;0.0754551849802464;0.0442729877237696;0.0103115439240604;0.623079737459121;0.0164097401268992;0.236965566142683;0.134372318646327;0.228236181462093;0.0320065550808458;0.049429201340798;0.0526568684172475;0.0596068163418123;0.020189207276883;0.194749519450729;0.000816566658156964;0.0178367991988884;0.389537836472362;0.0671137901592607;0.0203859079840905;0.0663784449703947;0.126583707203822;0.0135926478364271;0.0306214208301868;0.195630765987546;0.037504198043067;0.0288934798819963;0.0290528170903734;0.0517175666315898;0.042263964898497;0.00402104006106219;0.00517497292254401;0.0876411191368449;0.0595951713183221;0.0196192285007021;0.0869509448422544;0.0576320137598533;0.00311609525114806;0.0598056636213297;0.00780520392876621;0.0950356576677101;0.012521080434047;0.0796883585041924;0.0187510063743391;0.0987296243354708;0.00450218814360787;0.0271544224255549;0.0996540304720666;0.015465453437918;0.0676651266483511;0.023489337198236;0.0497607968923981;0.00364637695929693;0.0412215284056402;0.0091964884221173;0.0109093234220757;0.0364847254576504;0.0411715712905806;0.108108474205594;0.0498783850221162;0.0215238258775767;0.169471504656253;0.0181851718935258;0.126448677372881;0.0305467305469634;0.159289777659806;0.0457610913389182;0.0132499047628829;0.00309520490083234;0.254652254836524;0.00964771853531564;0.00116857425419043;0.015979740244918;0.291655361195775;0.0507907499232828;0.0516725509148862;0.0324336579378383;0.0101884471849373;0.211317398495137;0.0487299273357968;0.0457987880624175;0.0943656838411674;0.108562787205044;0.0173749189332478;0.0655833052477718;0.0128907980266716;0.0200719862926063;0.0185652543066019;0.0434967117968582;0.00721546187259851;0.0782019671002253;0.000623822611254071;0.00473780727914023;0.0148538751662551;0.0708991517513526;0.108622153912037;0.01414952015095;0.00555253446152035;0.0233573134701146;0.00266877385053244;0.0180914411233686;0.0659667084112634;0.0169824168635389;0.00452474772890521;0.00348145491630306;0.027959280864387;0.230812644620993;0.486394315767258;0.00409539471243469;0.076949055044302;0.00830206554369406;0.0114736713986291;0.00843044338241222;0.0153125617751217;0.00396781576848252;0.00686848490489781;0.000646185239082952;"/>
		</tab>
	</window>
	<window type="3" name="Graph1" date="2456468.7037827" x="243" y="84" w="519" h="450" dpi="96">
		<layout cw="511" ch="402" w="400" h="300" left="5" right="5" top="5" bottom="5" rows="1" cols="1" vSpace="5" hSpace="5" hAlign="0" vAlign="0" align="0" common="0" link="0" scale="1" sPrint="0" cmPrint="0"/>
		<tab x="15" y="12" w="496" h="381" autoscale="1" sync="1" gap="1" scaleFont="1">
			<page x="0.0293542" y="0.0298507" w="0.970646" h="0.947761"/>
			<title text=" " color="#000000" font="Ubuntu,11,-1,5,75,0,0,0,0,0" align="4228"/>
			<frame bg="#ffffff,0"/>
			<canvas x="58" y="34" w="445" h="322" bg="#ffffff,0"/>
			<grid xAxis="2" yAxis="0">
				<majy lc="#0000ff" lw="1" ls="0"/>
			</grid>
			<axis id="0" on="1" type="0" format="0" prec="6" lw="1" line="0">
				<div from="0" to="410" step="0" maj="6" min="5" type="0"/>
				<title text="Count" color="#000000" font="Ubuntu,9,-1,5,75,0,0,0,0,0" align="5124" space="2"/>
				<labels space="4" font="Ubuntu,9,-1,5,50,0,0,0,0,0"/>
			</axis>
			<axis id="1" on="0" type="0" format="0" prec="6" lw="1">
				<div from="0" to="410" step="0" maj="6" min="5" type="0"/>
				<ticks maj="1" majl="9" min="1" minl="5"/>
				<title text="%(?Y)" color="#000000" font="Ubuntu,9,-1,5,75,0,0,0,0,0" align="5124" space="2"/>
				<labels space="4" font="Ubuntu,9,-1,5,50,0,0,0,0,0"/>
			</axis>
			<axis id="2" on="1" type="0" format="0" prec="6" lw="1">
				<div from="-0.05" to="1.05" step="0.1" maj="12" min="5" type="0"/>
				<title text="Basin of attraction" color="#000000" font="Ubuntu,9,-1,5,75,0,0,0,0,0" align="5124" space="2"/>
				<labels space="4" font="Ubuntu,9,-1,5,50,0,0,0,0,0"/>
			</axis>
			<axis id="3" on="0" type="0" format="0" prec="6" lw="1">
				<div from="-0.05" to="1.05" step="0.1" maj="12" min="5" type="0"/>
				<ticks maj="1" majl="9" min="1" minl="5"/>
				<labels space="4" font="Ubuntu,9,-1,5,50,0,0,0,0,0"/>
			</axis>
			<curve type="9" table="Table10" y="Signaling-BasinOfAttraction" from="0" to="-1" lc="#000000" lw="1" ls="0" brc="#000000" gap="60" offset="-160" auto="0" bin="0.1" begin="0" end="1"/>
			<curve type="9" table="Table10" y="Hybrid-BasinOfAttraction" from="0" to="-1" lc="#0000ff" lw="1" ls="0" brc="#0000ff" gap="60" offset="-60" auto="0" bin="0.1" begin="0" end="2"/>
			<item type="2" x="0.767567567567568" y="384.454828660436" frame="1" lc="#000000" lw="1" ls="0" bg="#ffffff,0" onTop="1" at="1" on="1" auto="1" font="Ubuntu,9,-1,5,50,0,0,0,0,0" text="\l(1) Signaling&#10;\l(2) Hybrid "/>
		</tab>
	</window>
	<window type="3" name="Graph2" date="2456470.5073465" x="59" y="10" w="523" h="450" dpi="96">
		<layout cw="515" ch="402" w="400" h="300" left="5" right="5" top="5" bottom="5" rows="1" cols="1" vSpace="5" hSpace="5" hAlign="0" vAlign="0" align="0" common="0" link="0" scale="1" sPrint="0" cmPrint="0"/>
		<tab x="11" y="5" w="498" h="397" autoscale="1" sync="1" gap="1" scaleFont="1">
			<page x="0.0213592" y="0.0124378" w="0.96699" h="0.987562"/>
			<title text=" " color="#000000" font="Ubuntu,11,-1,5,75,0,0,0,0,0" align="4228"/>
			<frame bg="#ffffff,0"/>
			<canvas x="60" y="34" w="446" h="322" bg="#ffffff,0"/>
			<grid xAxis="2" yAxis="0"/>
			<axis id="0" on="1" type="0" format="0" prec="6" lw="1">
				<div from="0" to="1" step="0" maj="6" min="5" type="0"/>
				<ticks maj="1" majl="9"/>
				<title text="High c" color="#000000" font="Ubuntu,9,-1,5,75,0,0,0,0,0" align="5124" space="2"/>
				<labels space="4" font="Ubuntu,9,-1,5,50,0,0,0,0,0"/>
			</axis>
			<axis id="1" on="0" type="0" format="0" prec="6" lw="1">
				<div from="0" to="1" step="0" maj="6" min="5" type="0"/>
				<ticks maj="1" majl="9" min="1" minl="5"/>
				<title text="%(?Y)" color="#000000" font="Ubuntu,9,-1,5,75,0,0,0,0,0" align="5124" space="2"/>
				<labels space="4" font="Ubuntu,9,-1,5,50,0,0,0,0,0"/>
			</axis>
			<axis id="2" on="1" type="0" format="0" prec="6" lw="1">
				<div from="0" to="1" step="0" maj="6" min="5" type="0"/>
				<ticks maj="1" majl="9"/>
				<title text="Low c" color="#000000" font="Ubuntu,9,-1,5,75,0,0,0,0,0" align="5124" space="2"/>
				<labels space="4" font="Ubuntu,9,-1,5,50,0,0,0,0,0"/>
			</axis>
			<axis id="3" on="0" type="0" format="0" prec="6" lw="1">
				<div from="0" to="1" step="0" maj="6" min="5" type="0"/>
				<ticks maj="1" majl="9" min="1" minl="5"/>
				<labels space="4" font="Ubuntu,9,-1,5,50,0,0,0,0,0"/>
			</axis>
			<curve type="1" table="Table10" x="c-low" y="c-high" from="0" to="-1" line="0" lc="#000000" lw="1" ls="0">
				<symbol style="9" size="7" lc="#000000" lw="1" ls="0" brc="#000000"/>
			</curve>
		</tab>
	</window>
	<window type="3" name="Graph3" date="2456470.510726" x="584" y="14" w="523" h="450" dpi="96">
		<layout cw="515" ch="402" w="400" h="300" left="5" right="5" top="5" bottom="5" rows="1" cols="1" vSpace="5" hSpace="5" hAlign="0" vAlign="0" align="0" common="0" link="0" scale="1" sPrint="0" cmPrint="0"/>
		<tab x="11" y="5" w="504" h="397" autoscale="1" sync="1" gap="1" scaleFont="1">
			<page x="0.0213592" y="0.0124378" w="0.978641" h="0.987562"/>
			<title text=" " color="#000000" font="Ubuntu,11,-1,5,75,0,0,0,0,0" align="4228"/>
			<frame bg="#ffffff,0"/>
			<canvas x="60" y="34" w="452" h="322" bg="#ffffff,0"/>
			<grid xAxis="2" yAxis="0"/>
			<axis id="0" on="1" type="0" format="0" prec="6" lw="1">
				<div from="0" to="1" step="0" maj="6" min="5" type="0"/>
				<ticks maj="1" majl="9"/>
				<title text="Low c" color="#000000" font="Ubuntu,9,-1,5,75,0,0,0,0,0" align="5124" space="2"/>
				<labels space="4" font="Ubuntu,9,-1,5,50,0,0,0,0,0"/>
			</axis>
			<axis id="1" on="0" type="0" format="0" prec="6" lw="1">
				<div from="0" to="1" step="0" maj="6" min="5" type="0"/>
				<ticks maj="1" majl="9" min="1" minl="5"/>
				<title text="%(?Y)" color="#000000" font="Ubuntu,9,-1,5,75,0,0,0,0,0" align="5124" space="2"/>
				<labels space="4" font="Ubuntu,9,-1,5,50,0,0,0,0,0"/>
			</axis>
			<axis id="2" on="1" type="0" format="0" prec="6" lw="1">
				<div from="0" to="1" step="0" maj="6" min="5" type="0"/>
				<ticks maj="1" majl="9"/>
				<title text="High c" color="#000000" font="Ubuntu,9,-1,5,75,0,0,0,0,0" align="5124" space="2"/>
				<labels space="4" font="Ubuntu,9,-1,5,50,0,0,0,0,0"/>
			</axis>
			<axis id="3" on="0" type="0" format="0" prec="6" lw="1">
				<div from="0" to="1" step="0" maj="6" min="5" type="0"/>
				<ticks maj="1" majl="9" min="1" minl="5"/>
				<labels space="4" font="Ubuntu,9,-1,5,50,0,0,0,0,0"/>
			</axis>
			<curve type="1" table="Table10" x="c-high" y="c-low" from="0" to="-1" line="0" lc="#000000" lw="1" ls="0">
				<symbol style="9" size="7" lc="#000000" lw="1" ls="0" brc="#000000"/>
			</curve>
		</tab>
	</window>
	<window type="3" name="Graph4" date="2456470.5119572" x="519" y="75" w="523" h="450" dpi="96">
		<layout cw="515" ch="402" w="400" h="300" left="5" right="5" top="5" bottom="5" rows="1" cols="1" vSpace="5" hSpace="5" hAlign="0" vAlign="0" align="0" common="0" link="0" scale="1" sPrint="0" cmPrint="0"/>
		<tab x="11" y="5" w="499" h="397" autoscale="1" sync="1" gap="1" scaleFont="1">
			<page x="0.0213592" y="0.0124378" w="0.968932" h="0.987562"/>
			<title text=" " color="#000000" font="Ubuntu,11,-1,5,75,0,0,0,0,0" align="4228"/>
			<frame bg="#ffffff,0"/>
			<canvas x="60" y="34" w="447" h="322" bg="#ffffff,0"/>
			<grid xAxis="2" yAxis="0"/>
			<axis id="0" on="1" type="0" format="0" prec="6" lw="1">
				<div from="0" to="1" step="0" maj="6" min="5" type="0"/>
				<ticks maj="1" majl="9"/>
				<title text="Basin of attraction" color="#000000" font="Ubuntu,9,-1,5,75,0,0,0,0,0" align="5124" space="2"/>
				<labels space="4" font="Ubuntu,9,-1,5,50,0,0,0,0,0"/>
			</axis>
			<axis id="1" on="0" type="0" format="0" prec="6" lw="1">
				<div from="0" to="1" step="0" maj="6" min="5" type="0"/>
				<ticks maj="1" majl="9" min="1" minl="5"/>
				<title text="%(?Y)" color="#000000" font="Ubuntu,9,-1,5,75,0,0,0,0,0" align="5124" space="2"/>
				<labels space="4" font="Ubuntu,9,-1,5,50,0,0,0,0,0"/>
			</axis>
			<axis id="2" on="1" type="0" format="0" prec="6" lw="1">
				<div from="0" to="1" step="0" maj="6" min="5" type="0"/>
				<ticks maj="1" majl="9"/>
				<title text="Low c" color="#000000" font="Ubuntu,9,-1,5,75,0,0,0,0,0" align="5124" space="2"/>
				<labels space="4" font="Ubuntu,9,-1,5,50,0,0,0,0,0"/>
			</axis>
			<axis id="3" on="0" type="0" format="0" prec="6" lw="1">
				<div from="0" to="1" step="0" maj="6" min="5" type="0"/>
				<ticks maj="1" majl="9" min="1" minl="5"/>
				<labels space="4" font="Ubuntu,9,-1,5,50,0,0,0,0,0"/>
			</axis>
			<curve type="1" table="Table10" x="c-low" y="Signaling-BasinOfAttraction" from="0" to="-1" line="0" lc="#000000" lw="1" ls="0">
				<symbol style="9" size="7" lc="#000000" lw="1" ls="0" brc="#000000"/>
			</curve>
			<curve type="1" table="Table10" x="c-low" y="Hybrid-BasinOfAttraction" from="0" to="-1" line="0" lc="#ff0000" lw="1" ls="0">
				<symbol style="10" size="7" lc="#0000ff" lw="1" ls="0" brc="#0000ff"/>
			</curve>
		</tab>
	</window>
	<window type="3" name="Graph5" date="2456470.5136702" x="324" y="77" w="523" h="450" dpi="96">
		<layout cw="515" ch="402" w="400" h="300" left="5" right="5" top="5" bottom="5" rows="1" cols="1" vSpace="5" hSpace="5" hAlign="0" vAlign="0" align="0" common="0" link="0" scale="1" sPrint="0" cmPrint="0"/>
		<tab x="11" y="5" w="498" h="397" autoscale="1" sync="1" gap="1" scaleFont="1">
			<page x="0.0213592" y="0.0124378" w="0.96699" h="0.987562"/>
			<title text=" " color="#000000" font="Ubuntu,11,-1,5,75,0,0,0,0,0" align="4228"/>
			<frame bg="#ffffff,0"/>
			<canvas x="60" y="34" w="446" h="322" bg="#ffffff,0"/>
			<grid xAxis="2" yAxis="0"/>
			<axis id="0" on="1" type="0" format="0" prec="6" lw="1">
				<div from="0" to="1" step="0" maj="6" min="5" type="0"/>
				<ticks maj="1" majl="9"/>
				<title text="Basin of attraction" color="#000000" font="Ubuntu,9,-1,5,75,0,0,0,0,0" align="5124" space="2"/>
				<labels space="4" font="Ubuntu,9,-1,5,50,0,0,0,0,0"/>
			</axis>
			<axis id="1" on="0" type="0" format="0" prec="6" lw="1">
				<div from="0" to="1" step="0" maj="6" min="5" type="0"/>
				<ticks maj="1" majl="9" min="1" minl="5"/>
				<title text="%(?Y)" color="#000000" font="Ubuntu,9,-1,5,75,0,0,0,0,0" align="5124" space="2"/>
				<labels space="4" font="Ubuntu,9,-1,5,50,0,0,0,0,0"/>
			</axis>
			<axis id="2" on="1" type="0" format="0" prec="6" lw="1">
				<div from="0" to="1" step="0" maj="6" min="5" type="0"/>
				<ticks maj="1" majl="9"/>
				<title text="High c" color="#000000" font="Ubuntu,9,-1,5,75,0,0,0,0,0" align="5124" space="2"/>
				<labels space="4" font="Ubuntu,9,-1,5,50,0,0,0,0,0"/>
			</axis>
			<axis id="3" on="0" type="0" format="0" prec="6" lw="1">
				<div from="0" to="1" step="0" maj="6" min="5" type="0"/>
				<ticks maj="1" majl="9" min="1" minl="5"/>
				<labels space="4" font="Ubuntu,9,-1,5,50,0,0,0,0,0"/>
			</axis>
			<curve type="1" table="Table10" x="c-high" y="Signaling-BasinOfAttraction" from="0" to="-1" line="0" lc="#000000" lw="1" ls="0">
				<symbol style="9" size="7" lc="#000000" lw="1" ls="0" brc="#000000"/>
			</curve>
			<curve type="1" table="Table10" x="c-high" y="Hybrid-BasinOfAttraction" from="0" to="-1" line="0" lc="#ff0000" lw="1" ls="0">
				<symbol style="10" size="7" lc="#0000ff" lw="1" ls="0" brc="#0000ff"/>
			</curve>
		</tab>
	</window>
	<window type="3" name="Graph6" date="2456470.5154352" x="340" y="5" w="523" h="450" dpi="96">
		<layout cw="515" ch="402" w="400" h="300" left="5" right="5" top="5" bottom="5" rows="1" cols="1" vSpace="5" hSpace="5" hAlign="0" vAlign="0" align="0" common="0" link="0" scale="1" sPrint="0" cmPrint="0"/>
		<tab x="11" y="5" w="498" h="397" autoscale="1" sync="1" gap="1" scaleFont="1">
			<page x="0.0213592" y="0.0124378" w="0.96699" h="0.987562"/>
			<title text=" " color="#000000" font="Ubuntu,11,-1,5,75,0,0,0,0,0" align="4228"/>
			<frame bg="#ffffff,0"/>
			<canvas x="60" y="34" w="446" h="322" bg="#ffffff,0"/>
			<grid xAxis="2" yAxis="0"/>
			<axis id="0" on="1" type="0" format="0" prec="6" lw="1">
				<div from="0" to="1" step="0" maj="6" min="5" type="0"/>
				<ticks maj="1" majl="9"/>
				<title text="Low c" color="#000000" font="Ubuntu,9,-1,5,75,0,0,0,0,0" align="5124" space="2"/>
				<labels space="4" font="Ubuntu,9,-1,5,50,0,0,0,0,0"/>
			</axis>
			<axis id="1" on="0" type="0" format="0" prec="6" lw="1">
				<div from="0" to="1" step="0" maj="6" min="5" type="0"/>
				<ticks maj="1" majl="9" min="1" minl="5"/>
				<title text="%(?Y)" color="#000000" font="Ubuntu,9,-1,5,75,0,0,0,0,0" align="5124" space="2"/>
				<labels space="4" font="Ubuntu,9,-1,5,50,0,0,0,0,0"/>
			</axis>
			<axis id="2" on="1" type="0" format="0" prec="6" lw="1">
				<div from="0" to="1" step="0" maj="6" min="5" type="0"/>
				<ticks maj="1" majl="9"/>
				<title text="Basin of attraction" color="#000000" font="Ubuntu,9,-1,5,75,0,0,0,0,0" align="5124" space="2"/>
				<labels space="4" font="Ubuntu,9,-1,5,50,0,0,0,0,0"/>
			</axis>
			<axis id="3" on="0" type="0" format="0" prec="6" lw="1">
				<div from="0" to="1" step="0" maj="6" min="5" type="0"/>
				<ticks maj="1" majl="9" min="1" minl="5"/>
				<labels space="4" font="Ubuntu,9,-1,5,50,0,0,0,0,0"/>
			</axis>
			<curve type="1" table="Table10" x="Hybrid-BasinOfAttraction" y="c-low" from="0" to="-1" line="0" lc="#000000" lw="1" ls="0">
				<symbol style="10" size="7" lc="#0000ff" lw="1" ls="0" brc="#0000ff"/>
			</curve>
			<curve type="1" table="Table10" x="Signaling-BasinOfAttraction" y="c-low" from="0" to="-1" line="0" lc="#ff0000" lw="1" ls="0">
				<symbol style="9" size="7" lc="#000000" lw="1" ls="0" brc="#000000"/>
			</curve>
		</tab>
	</window>
	<window type="3" name="Graph7" date="2456470.5169124" x="433" y="29" w="523" h="450" dpi="96">
		<layout cw="515" ch="402" w="400" h="300" left="5" right="5" top="5" bottom="5" rows="1" cols="1" vSpace="5" hSpace="5" hAlign="0" vAlign="0" align="0" common="0" link="0" scale="1" sPrint="0" cmPrint="0"/>
		<tab x="11" y="5" w="498" h="397" autoscale="1" sync="1" gap="1" scaleFont="1">
			<page x="0.0213592" y="0.0124378" w="0.96699" h="0.987562"/>
			<title text=" " color="#000000" font="Ubuntu,11,-1,5,75,0,0,0,0,0" align="4228"/>
			<frame bg="#ffffff,0"/>
			<canvas x="60" y="34" w="446" h="322" bg="#ffffff,0"/>
			<grid xAxis="2" yAxis="0"/>
			<axis id="0" on="1" type="0" format="0" prec="6" lw="1">
				<div from="0" to="1" step="0" maj="6" min="5" type="0"/>
				<ticks maj="1" majl="9"/>
				<title text="High c" color="#000000" font="Ubuntu,9,-1,5,75,0,0,0,0,0" align="5124" space="2"/>
				<labels space="4" font="Ubuntu,9,-1,5,50,0,0,0,0,0"/>
			</axis>
			<axis id="1" on="0" type="0" format="0" prec="6" lw="1">
				<div from="0" to="1" step="0" maj="6" min="5" type="0"/>
				<ticks maj="1" majl="9" min="1" minl="5"/>
				<title text="%(?Y)" color="#000000" font="Ubuntu,9,-1,5,75,0,0,0,0,0" align="5124" space="2"/>
				<labels space="4" font="Ubuntu,9,-1,5,50,0,0,0,0,0"/>
			</axis>
			<axis id="2" on="1" type="0" format="0" prec="6" lw="1">
				<div from="0" to="1" step="0" maj="6" min="5" type="0"/>
				<ticks maj="1" majl="9"/>
				<title text="Basin of attraction" color="#000000" font="Ubuntu,9,-1,5,75,0,0,0,0,0" align="5124" space="2"/>
				<labels space="4" font="Ubuntu,9,-1,5,50,0,0,0,0,0"/>
			</axis>
			<axis id="3" on="0" type="0" format="0" prec="6" lw="1">
				<div from="0" to="1" step="0" maj="6" min="5" type="0"/>
				<ticks maj="1" majl="9" min="1" minl="5"/>
				<labels space="4" font="Ubuntu,9,-1,5,50,0,0,0,0,0"/>
			</axis>
			<curve type="1" table="Table10" x="Hybrid-BasinOfAttraction" y="c-high" from="0" to="-1" line="0" lc="#000000" lw="1" ls="0">
				<symbol style="10" size="7" lc="#0000ff" lw="1" ls="0" brc="#0000ff"/>
			</curve>
			<curve type="1" table="Table10" x="Signaling-BasinOfAttraction" y="c-high" from="0" to="-1" line="0" lc="#ff0000" lw="1" ls="0">
				<symbol style="9" size="7" lc="#000000" lw="1" ls="0" brc="#000000"/>
			</curve>
		</tab>
	</window>
	<window type="3" name="Graph8" date="2456470.5472273" x="509" y="59" w="523" h="450" dpi="96">
		<layout cw="515" ch="402" w="400" h="300" left="5" right="5" top="5" bottom="5" rows="1" cols="1" vSpace="5" hSpace="5" hAlign="0" vAlign="0" align="0" common="0" link="0" scale="1" sPrint="0" cmPrint="0"/>
		<tab x="5" y="5" w="510" h="397" autoscale="1" sync="1" gap="1" scaleFont="1">
			<page x="0.00970874" y="0.0124378" w="0.990291" h="0.987562"/>
			<title text="Title" color="#000000" font="Ubuntu,11,-1,5,75,0,0,0,0,0" align="4228"/>
			<frame bg="#ffffff,0"/>
			<canvas x="60" y="56" w="400" h="300" bg="#ffffff,0"/>
			<grid xAxis="2" yAxis="0"/>
			<axis id="0" on="1" type="0" format="0" prec="6" lw="1">
				<div from="-0.2" to="1.2" step="0" maj="8" min="5" type="0"/>
				<ticks maj="1" majl="9" min="1" minl="5"/>
				<title text="%(?Y)" color="#000000" font="Ubuntu,9,-1,5,75,0,0,0,0,0" align="5124" space="2"/>
				<labels space="4" font="Ubuntu,9,-1,5,50,0,0,0,0,0"/>
			</axis>
			<axis id="1" on="1" type="0" format="0" prec="6" lw="1">
				<div from="-0.2" to="1.2" step="0" maj="8" min="5" type="0"/>
				<ticks maj="1" majl="9" min="1" minl="5"/>
				<title text="%(?Y)" color="#000000" font="Ubuntu,9,-1,5,75,0,0,0,0,0" align="5124" space="2"/>
				<labels space="4" font="Ubuntu,9,-1,5,50,0,0,0,0,0"/>
			</axis>
			<axis id="2" on="1" type="0" format="0" prec="6" lw="1">
				<div from="-0.2" to="1" step="0" maj="7" min="5" type="0"/>
				<ticks maj="1" majl="9" min="1" minl="5"/>
				<title text="%(?X)" color="#000000" font="Ubuntu,9,-1,5,75,0,0,0,0,0" align="5124" space="2"/>
				<labels space="4" font="Ubuntu,9,-1,5,50,0,0,0,0,0"/>
			</axis>
			<axis id="3" on="1" type="0" format="0" prec="6" lw="1">
				<div from="-0.2" to="1" step="0" maj="7" min="5" type="0"/>
				<ticks maj="1" majl="9" min="1" minl="5"/>
				<labels space="4" font="Ubuntu,9,-1,5,50,0,0,0,0,0"/>
			</axis>
			<curve type="1" table="Table10" x="m" y="Signaling-BasinOfAttraction" from="0" to="-1" line="0" lc="#000000" lw="1" ls="0">
				<symbol style="1" size="7" lc="#000000" lw="1" ls="0" brc="#000000"/>
			</curve>
			<curve type="1" table="Table10" x="m" y="Hybrid-BasinOfAttraction" from="0" to="-1" line="0" lc="#ff0000" lw="1" ls="0">
				<symbol style="2" size="7" lc="#ff0000" lw="1" ls="0" brc="#ff0000"/>
			</curve>
			<curve type="1" table="Table10" x="m" y="Pooling-BoA" from="0" to="-1" line="0" lc="#00ff00" lw="1" ls="0">
				<symbol style="3" size="7" lc="#00ff00" lw="1" ls="0" brc="#00ff00"/>
			</curve>
			<item type="2" x="-0.169924812030075" y="1.15317725752508" frame="1" lc="#000000" lw="1" ls="0" bg="#ffffff,0" onTop="1" at="1" on="1" auto="1" font="Ubuntu,9,-1,5,50,0,0,0,0,0" text="\l(1)%(1)&#10;\l(2)%(2)&#10;\l(3)%(3)"/>
		</tab>
	</window>
	<window type="5" name="Graph9" date="2456473.6253568" x="483" y="106" w="500" h="400" active="1" dpi="96" zoom="1" shade="0">
		<title text="" color="#000000" font="Ubuntu,11,-1,5,50,0,0,0,0,0"/>
		<curve table="Table10" x="Table10_Signaling-BasinOfAttraction" y="Table10_Hybrid-BasinOfAttraction" z="Table10_Pooling-BoA" type="6" floor="0" lw="1" lc="#000000" point="3" rad="0.01" width="1" smooth="1" box="0"/>
		<coord type="1" grids="0"/>
		<majorGrid style="0" color="#0000ff" width="1"/>
		<minorGrid style="1" color="#c0c0c0" width="0.8"/>
		<axis id="0" type="0" from="0" to="1" maj="5" min="5" format="0" prec="6" lw="1" ticks="0" majl="0.1" minl="0.06" font="Ubuntu,9,-1,5,50,0,0,0,0,0">
			<title font="Ubuntu,9,-1,5,50,0,0,0,0,0" text="%(?X)"/>
		</axis>
		<axis id="1" type="0" from="0" to="1" maj="5" min="5" format="0" prec="6" lw="1" ticks="0" majl="0.0944" minl="0.05664" font="Ubuntu,9,-1,5,50,0,0,0,0,0">
			<title font="Ubuntu,9,-1,5,50,0,0,0,0,0" text="%(?Y)"/>
		</axis>
		<axis id="2" type="0" from="0" to="1" maj="5" min="5" format="0" prec="6" lw="1" ticks="0" majl="0.0944" minl="0.05664" font="Ubuntu,9,-1,5,50,0,0,0,0,0">
			<title font="Ubuntu,9,-1,5,50,0,0,0,0,0" text="%(?Z)"/>
		</axis>
		<rotation x="35" y="0" z="225"/>
		<scale x="1" y="1" z="1"/>
		<shift x="0" y="0" z="0"/>
		<colors mode="1" min="#0000ff" max="#000000" from="-1" to="1">
			<color val="0" name="#000000"/>
		</colors>
	</window>
</qti>
